# Supplementary material for: Prediction of VEGF-C as a Key Target of Pure Total Flavonoids From Citrus Against NAFLD in Mice via Network Pharmacology
Source: Front Pharmacol. 2019 Jun 4;10:582. doi: 10.3389/fphar.2019.00582 (PMC6558193; doi:10.3389/fphar.2019.00582)
Supplement: Supplementary file 1 [file Table_1.xls]

## Sheet: Sheet1
Table S1. The expression levels of DEGs in the five pairwise comparisons of B vs A, C vs A, D vs A, C vs B and D vs C.
B vs A								C vs A								D vs A								C vs B								D vs C
Gene_symbol	A110	A112	A114	B37	B38	B34		Gene_symbol	A110	A112	A114	C125	C127	C128		Gene_symbol	A110	A112	A114	D152	D155	D138		Gene_symbol	B37	B38	B34	C125	C127	C128		Gene_symbol	C125	C127	C128	D152	D155	D138
0610010F05Rik	18.3785	17.9695	19.1408	20.837	19.4445	21.3977		2017-03-01	29.1351	29.3563	31.0567	30.6489	30.2681	29.2624		1700112E06Rik	15.5492	16.5326	16.7524	18.9458	18.5161	17.6592		1110006G14Rik	20.7887	18.329	20.5528	23.3817	23.0489	20.6414		1700017N19Rik	14.4967	15.6791	15.3171	12.6879	13.0155	13.9257
2017-03-01	29.1351	29.3563	31.0567	30.7019	27.5446	29.6355		1190002F15Rik	12.439	12.3743	12.4318	14.3848	14.1852	14.628		1810011O10Rik	20.9095	19.4389	20.7236	23.5864	22.83	23.5663		4930430A15Rik	19.5545	18.9315	17.7537	15.0741	16.3116	16.5901		1700111E14Rik	15.7368	15.6231	15.7936	18.5213	17.9172	17.5578
1110008F13Rik	29.4929	29.5943	31.7976	28.979	25.7863	27.8642		1500015O10Rik	12.5955	12.1847	12.3779	14.0977	13.7315	14.6726		2010003K11Rik	21.2696	23.7715	22.4917	25.0184	27.1386	26.7085		4930510E17Rik	7.31267	8.73924	8.67143	8.43359	9.63388	29.0763		1700113H08Rik	14.2685	15.0798	15.0841	16.668	16.9174	17.7517
1700017B05Rik	22.228	22.7365	24.322	21.0401	21.4491	20.9204		1700022A21Rik	21.1781	21.5947	20.4456	17.6191	18.7844	18.4374		2410124H12Rik	27.246	26.0947	27.4746	24.5246	24.0629	24.688		4930539E08Rik	14.5086	14.6603	15.0203	17.0424	17.4241	15.8036		1810033B17Rik	18.8471	18.3749	17.8145	15.8354	15.7861	15.811
1700022A21Rik	21.1781	21.5947	20.4456	17.9318	18.8678	17.9772		1700112E06Rik	15.5492	16.5326	16.7524	21.5604	20.3183	19.3629		3110070M22Rik	20.6191	22.3751	20.0028	22.6741	24.2511	22.3192		A230006K03Rik	20.6332	21.1334	21.4681	20.3082	20.7702	19.4507		1810055G02Rik	25.4849	24.0263	23.2399	26.1495	27.5016	26.9491
1700029I15Rik	21.8271	21.4309	22.1063	20.1579	19.3598	20.087		1700113H08Rik	17.8014	17.9174	16.2134	14.2685	15.0798	15.0841		4930430A15Rik	20.6222	19.4619	20.9004	18.9719	16.4947	17.2997		Acot2	23.7899	22.4337	23.7401	25.5618	26.7938	24.0597		2300003K06Rik	17.2849	16.6966	16.5977	19.6792	19.2305	18.0318
1700039E15Rik	14.1589	15.0194	13.7111	11.9798	11.445	11.5184		1700123I01Rik	23.2895	23.3151	21.6394	19.8598	20.8471	19.9745		4930550L24Rik	25.3507	23.053	25.1733	22.1632	20.8795	22.0526		Apoa4	30.0879	29.1363	30.0255	32.7567	32.2493	32.7051		2310002L09Rik	20.8165	21.4601	19.7823	23.4612	20.2924	20.1012
1700055D18Rik	13.0628	13.4662	12.0925	14.4629	14.3403	14.7096		1810011H11Rik	17.7267	18.0521	17.6022	19.6331	18.8542	19.4283		8430408G22Rik	24.0624	24.5914	23.8643	28.1926	26.7858	28.3433		Cacna2d2	16.0457	15.6292	15.9982	15.4479	15.5804	15.3522		4930510E17Rik	8.43359	9.63388	29.0763	9.03667	8.6742	9.10944
1700112E06Rik	15.5492	16.5326	16.7524	16.2411	21.2304	18.7838		1810011O10Rik	20.9095	19.4389	20.7236	23.5815	21.9416	23.8694		9230112D13Rik	19.5668	17.2466	19.3418	17.4808	15.4726	16.9946		Car13	20.8582	20.3737	20.3472	18.495	18.2978	18.1097		4930579D07Rik	15.5267	16.8112	17.5131	18.7766	18.8649	19.6668
1700123I01Rik	23.2895	23.3151	21.6394	19.7683	20.6417	20.6572		1810033B17Rik	15.7411	15.7091	16.0303	18.8471	18.3749	17.8145		9430083A17Rik	19.5178	19.9684	20.8211	16.601	17.681	16.5723		Casz1	14.4858	14.7293	14.3851	16.8888	16.7257	16.4587		5430435G22Rik	21.3582	20.2398	20.451	17.891	19.0291	17.6812
1810011H11Rik	17.7267	18.0521	17.6022	17.9032	19.5585	18.5884		2010001M06Rik	17.4345	17.6634	17.9825	19.3663	20.3044	18.8578		A230006K03Rik	21.8905	22.6454	21.1096	21.4845	21.097	22.5975		Cbfa2t3	21.0475	21.7373	22.0411	23.8175	23.9795	23.222		5830411N06Rik	13.3609	13.942	13.0508	16.0722	15.7765	15.6577
1810011O10Rik	20.9095	19.4389	20.7236	23.8317	23.1078	21.819		2010003K11Rik	21.2696	23.7715	22.4917	25.9449	24.1434	26.2526		A630007B06Rik	17.3203	16.8742	17.702	14.4627	15.1919	14.4551		Ccl3	14.0167	16.8864	15.985	18.1283	18.2414	18.4493		A330050F15Rik	12.7572	13.942	13.8003	16.1173	15.7378	16.208
2210010C04Rik	17.7767	18.2165	16.4134	15.7781	15.2478	14.2446		2210013O21Rik	16.8002	17.1104	17.5274	20.8112	19.4985	19.4479		AB124611	13.4266	13.5585	12.9674	15.6516	15.5569	15.4232		Ccl6	16.448	19.1947	18.6851	21.8838	21.8114	19.4085		A4galt	18.5688	19.3203	18.71	16.1704	16.4037	15.6689
2210013O21Rik	16.8002	17.1104	17.5274	18.6147	20.659	19.4405		2310002L09Rik	21.3723	22.0718	20.0514	20.8165	21.4601	19.7823		AF251705	19.8604	20.9429	21.1953	22.141	23.6974	22.8003		Cd14	19.0054	21.7255	20.9694	23.7561	23.7331	21.479		AA467197	20.0501	19.5459	18.6553	16.8185	14.0806	14.2773
2210408I21Rik	14.949	14.8512	14.5743	14.4398	13.6019	14.4752		2310040G24Rik	18.2413	18.3324	17.5557	20.5861	19.5603	20.4213		Aak1	25.452	25.2193	26.5208	24.8077	25.6535	24.9657		Cd63	25.7679	27.9237	27.3153	29.5906	29.2022	29.3176		AB124611	19.0922	18.0654	15.1597	15.6516	15.5569	15.4232
2310002L09Rik	21.3723	22.0718	20.0514	21.6928	19.3485	21.9987		2410124H12Rik	27.246	26.0947	27.4746	23.3917	23.2928	22.8213		Aatk	23.3746	22.0626	22.5214	26.511	23.1429	25.5631		Cdh1	29.7806	28.3352	28.5763	25.1014	26.1381	27.5263		AI506816	15.1982	18.9934	17.0949	15.0808	14.9585	14.9445
2310008H04Rik	16.0901	16.095	18.3266	19.2015	18.3836	18.9526		2810454H06Rik	22.9673	22.0005	23.6093	19.4089	20.2511	19.6265		Abcc4	16.105	16.5112	16.1687	20.4828	18.1853	18.0847		Cdkn1a	25.4388	24.846	25.7819	27.657	27.0049	27.9902		AW112010	33.786	31.4415	31.3779	29.6813	29.2146	29.2044
2310040G24Rik	18.2413	18.3324	17.5557	22.3619	20.968	21.3872		3110070M22Rik	20.6191	22.3751	20.0028	24.7059	23.616	24.6096		Abcg1	18.4578	18.6237	19.0236	21.9504	21.4461	21.5026		Cenpf	20.6418	18.4866	20.5191	16.4548	16.2781	18.2782		Aass	25.2822	24.4857	22.8742	25.2361	26.5803	26.5711
2410018M08Rik	19.1743	20.1512	20.6426	16.5519	17.7456	17.2479		3300002A11Rik	16.6447	16.8168	15.6081	12.9478	14.0172	14.2094		Abtb2	23.4299	23.5877	24.2466	21.7497	21.358	20.8132		Cgref1	14.8706	13.8595	14.2685	16.6638	16.3228	16.2621		Abcc1	18.2804	17.4013	18.0146	15.8354	16.4191	16.0753
2410022M11Rik	24.3254	24.0761	25.2306	22.3155	22.3473	22.414		3930402G23Rik	16.4143	17.7829	16.4682	13.2628	13.4446	12.0335		Acer2	20.34	20.3595	22.2791	22.9978	23.166	22.8648		Cidea	17.4709	15.6786	18.1787	30.2786	21.9148	23.8022		Abcg1	24.7942	23.8162	23.3207	21.9504	21.4461	21.5026
2610034M16Rik	21.696	20.6435	19.5058	19.3328	17.253	19.0429		2017-09-04	20.9777	21.6414	22.4118	25.0283	24.1559	24.8061		Acy3	25.293	25.4811	25.1747	26.8228	26.8835	27.0725		Cidec	25.5504	23.6943	24.8328	29.9058	27.5277	27.8844		Abr	22.1503	21.0748	21.179	19.0898	19.4611	18.0415
2610528J11Rik	20.956	21.5381	19.0007	23.1806	22.4476	22.6831		4632428N05Rik	17.8823	18.108	19.3109	22.0244	21.4768	20.363		Adam11	24.8493	23.8026	24.3379	28.1285	28.3752	27.873		Cldn8	11.3918	10.8951	11.1292	18.2243	10.5904	11.0762		Acot1	30.6116	30.6785	28.6845	31.4991	32.544	31.5744
2810408M09Rik	15.5311	14.3009	14.7496	15.7336	17.2293	16.0892		4922501C03Rik	14.8814	14.9459	16.4682	16.9952	17.3784	16.7231		Adamtsl2	15.1427	15.2794	16.9546	18.7591	18.4791	17.6647		Clec2h	16.3281	15.5364	16.6786	11.6784	12.0809	13.5498		Acot2	25.5618	26.7938	24.0597	27.081	28.0827	27.734
2900060B14Rik	22.6554	22.976	23.6284	21.0001	21.4184	21.2338		4930430A15Rik	20.6222	19.4619	20.9004	15.0741	16.3116	16.5901		Aif1	19.4078	21.9626	20.8149	22.7775	23.4287	22.5782		Clec7a	20.7887	25.7391	24.9433	28.0986	27.5653	26.329		Acot5	13.8354	15.7067	14.9533	17.9617	16.943	17.4526
3930402G23Rik	16.4143	17.7829	16.4682	13.0799	13.2626	12.1695		4930483J18Rik	24.1869	23.0377	24.0394	21.43	21.5353	21.3162		Akap2	15.1218	15.637	16.9546	18.5213	18.6136	18.6322		Cntnap1	15.3676	16.5576	15.2334	17.9612	17.8714	18.2529		Acsbg1	13.5174	13.3837	12.8352	11.8118	11.9538	12.3876
2017-09-04	20.9777	21.6414	22.4118	23.374	24.7177	23.7088		4930503L19Rik	13.0628	12.7599	13.4205	14.8092	14.344	14.4102		Aldh3b1	12.9305	13.7347	14.6507	16.9943	16.154	14.8109		Cryba2	17.7026	15.9658	17.5038	17.2676	20.1591	19.0566		Acss1	18.2306	17.2366	17.2791	15.5876	16.3096	15.7244
4430402I18Rik	15.1634	15.3449	15.852	18.3304	17.527	16.5283		4930510E17Rik	9.38055	9.01923	8.42379	8.43359	9.63388	29.0763		Aldoc	23.7361	23.4589	25.5768	20.9458	20.184	20.1221		Cxcl14	20.7369	21.1516	20.8226	22.0261	22.3986	22.3615		Actrt2	14.3848	14.9037	15.3522	17.2808	17.0801	18.0172
4632428N05Rik	17.8823	18.108	19.3109	20.0626	21.2898	20.536		4930550L24Rik	25.3507	23.053	25.1733	20.5545	21.032	20.8697		Amacr	29.8595	29.0797	30.0583	29.0823	29.332	29.303		Cxcl2	16.0187	16.8432	17.2737	19.1296	19.4985	20.9733		Adam19	17.3107	17.0619	16.8502	15.3041	14.8005	14.5898
4930451I11Rik	19.9313	20.3762	19.3058	17.9882	17.6528	17.1515		4930578I07Rik	21.0178	21.7939	21.1208	18.5463	19.8379	19.194		Amz1	14.1881	13.9006	13.2637	15.1065	16.1371	15.6801		Dnase1	20.2307	18.6706	19.9631	22.384	22.5476	20.7105		Adam8	20.5487	19.5996	21.794	16.8942	18.8223	16.6682
4930503L19Rik	13.0628	12.7599	13.4205	14.1475	15.2	14.4973		4930579D07Rik	19.1024	19.5522	18.3695	15.5267	16.8112	17.5131		Ankrd33b	23.4865	23.1948	23.9047	20.8537	21.0672	21.2121		Esm1	14.2973	14.3791	13.968	18.1283	17.8126	16.042		Adamdec1	20.8428	19.5095	18.558	17.233	16.1116	16.5641
4930539E08Rik	17.9297	18.3831	17.6206	14.5086	14.6603	15.0203		4932415G12Rik	16.2638	16.2524	16.8012	19.0969	18.7273	17.3842		Anxa2	22.3423	22.4309	23.529	25.0927	26.4172	25.6225		Esr2	15.4838	16.466	16.8017	19.8342	18.8265	18.1407		Adamts19	16.3739	17.4542	17.9822	19.641	19.023	19.7153
4930550L24Rik	25.3507	23.053	25.1733	21.6928	22.0056	22.7154		4933406P04Rik	20.2441	19.9167	19.8	16.6317	17.3084	17.6884		Apoa4	29.8068	30.7176	31.7334	31.817	34.2892	32.3754		Evi2b	21.7146	20.8829	20.1422	18.009	17.7927	17.2791		Adamts7	20.9884	21.2198	22.2606	19.7145	18.3144	18.9011
4931409K22Rik	17.499	16.5855	17.1331	14.9104	13.7656	14.0203		5031414D18Rik	13.1056	13.2043	13.8131	15.4954	14.6573	15.0063		App	21.658	22.1518	22.4759	23.7962	24.1476	23.7084		Fam83a	17.0899	17.8699	17.3662	19.2436	18.3256	20.6615		Adamts9	16.2908	16.4949	17.2007	14.6342	15.4077	14.8412
4933406K04Rik	17.914	17.4471	17.4797	15.2465	14.7856	14.6891		5330417H12Rik	24.4044	23.2379	24.2184	20.5603	22.0872	22.1766		Arhgap25	15.1634	15.9285	17.6022	18.6041	19.4769	18.3436		Foxq1	27.4043	27.6305	23.2377	21.8985	21.7849	23.2585		Adh6-ps1	21.904	21.417	24.0681	19.8678	19.2018	20.5697
4933406P04Rik	20.2441	19.9167	19.8	17.771	17.2998	17.6124		5430435G22Rik	16.3876	16.2875	17.1004	21.3582	20.2398	20.451		Arl6	16.8234	17.0841	18.0783	20.0953	19.6449	19.4555		Fzd2	19.0251	19.1464	19.2982	17.0424	16.9213	16.3209		Adora2a	16.2423	16.5773	16.1054	15.1447	14.6901	14.3853
4933407I18Rik	14.6685	14.4377	13.3821	16.2911	15.6375	15.5575		6330416G13Rik	18.5976	17.9824	17.9663	21.0985	20.4427	19.2454		Arrdc3	23.8556	23.2652	23.7407	25.7952	26.516	26.1007		G0s2	30.5684	31.0284	33.0248	35.2453	33.6037	32.7378		Adrb1	15.7368	16.2781	15.6504	16.8324	16.583	17.2103
4933413G19Rik	21.0258	21.2712	19.7736	18.2676	18.2602	17.9772		8430408G22Rik	24.0624	24.5914	23.8643	29.4768	29.8186	28.6278		Arvcf	17.1709	17.891	18.5354	19.3262	20.3528	19.6341		Gabbr1	22.4893	21.9282	21.8641	22.0014	23.6544	22.6563		Adrb2	18.2556	18.0654	18.5003	16.8185	16.5902	15.9866
4933433C11Rik	20.3468	20.121	19.4224	17.946	17.3366	17.5196		9130409I23Rik	20.2055	20.927	20.2268	23.0512	22.6018	23.1645		Asns	25.2474	23.1553	21.5969	19.7958	21.1558	17.1246		Gbp7	21.2878	24.3855	25.65	23.6055	22.457	22.0169		Adrbk2	21.3582	20.055	20.7903	18.12	18.9101	18.1178
5430435G22Rik	16.3876	16.2875	17.1004	17.2464	20.7842	19.8658		9230112D13Rik	19.5668	17.2466	19.3418	15.1279	16.6574	15.7331		Axl	18.3312	19.9843	21.0242	22.6022	22.7355	21.7309		Gck	29.9051	28.0209	29.8802	26.1961	24.6442	28.3543		Agtrap	21.3206	20.922	19.7996	18.8557	18.725	17.3185
6430548M08Rik	19.8922	20.1452	20.2382	21.7519	23.2527	21.8979		9430083A17Rik	19.5178	19.9684	20.8211	16.0917	16.6076	16.0329		B4galt5	15.184	15.6949	15.6975	17.1412	17.7491	18.876		Gfra4	12.2835	11.5502	12.2652	11.1882	11.4913	12.6623		Aif1	27.6594	25.5049	25.2854	22.7775	23.4287	22.5782
6430573F11Rik	22.9294	22.9904	23.5694	21.0697	21.2127	21.2778		A230006K03Rik	21.8905	22.6454	21.1096	20.3082	20.7702	19.4507		BC028528	16.0751	16.3107	17.5085	18.9784	19.4978	18.781		Ghr	34.1228	34.155	34.4687	34.4481	31.7799	33.296		Aldh18a1	15.6186	14.6573	14.2609	14.0666	13.115	13.0555
8430408G22Rik	24.0624	24.5914	23.8643	29.6881	26.1844	30.0422		AA467197	13.5015	14.0061	13.9438	20.0501	19.5459	18.6553		Basp1	17.4899	18.9845	19.525	20.498	21.1616	20.874		Gm20408	10.9732	28.5601	10.3379	10.0701	10.8248	10.3779		Aldh3b1	19.111	18.5743	18.2146	16.9943	16.154	14.8109
9130409I23Rik	20.2055	20.927	20.2268	23.0262	22.6253	23.1948		AB124611	13.4266	13.5585	12.9674	19.0922	18.0654	15.1597		Bgn	25.2637	25.5389	25.2334	26.7159	28.016	26.9756		Gpr110	14.7057	15.1903	15.1288	11.1208	11.8278	12.6623		Amdhd1	18.9227	20.6692	20.9913	22.6459	21.7416	22.3466
9230112D13Rik	19.5668	17.2466	19.3418	16.0187	17.0731	17.2393		AF251705	19.8604	20.9429	21.1953	26.3816	25.2015	23.9664		Bhlhb9	18.3651	18.6543	19.6009	20.9409	21.8118	21.1534		Hamp2	25.35	26.3828	26.0812	24.274	19.8737	20.645		Amica1	14.5619	14.5973	13.5498	12.4028	12.5785	11.7902
9430020K01Rik	17.7351	17.62	18.5555	20.2405	20.0568	19.7797		AI118078	22.9498	22.5304	21.4029	19.0543	21.0081	19.7397		Bmyc	19.6581	18.98	20.1071	21.9334	21.1089	22.2603		Hmox1	25.365	26.5588	26.9091	28.9136	28.7757	28.3146		Amz1	18.9178	17.806	17.5131	15.1065	16.1371	15.6801
9430083A17Rik	19.5178	19.9684	20.8211	16.7916	16.9448	15.8632		AI413582	21.2451	22.2785	20.6557	25.3661	24.2609	23.6828		Btbd19	19.6452	19.5448	19.4224	16.1528	17.1223	16.7534		Idi1	23.201	23.3555	22.2017	20.0329	19.5747	20.8748		Ankrd13d	16.5	16.7449	16.4188	14.9078	14.8275	14.1457
9530002B09Rik	20.4814	19.7558	19.7824	17.9812	16.6288	18.1787		AI836003	20.8481	20.9429	19.9158	17.6345	18.9537	18.7172		C1qa	25.6366	28.1605	28.9759	29.0637	30.0572	28.866		Il13ra2	15.7485	15.2	15.0386	12.4244	12.9879	14.4741		Ankrd37	15.9736	15.4482	16.575	14.619	14.4094	14.4029
A430110L20Rik	22.0075	21.4859	22.4547	20.6897	19.0168	20.0374		AW112010	27.3178	28.2583	28.2241	33.786	31.4415	31.3779		C1qb	20.8818	23.5904	23.9047	26.636	27.1071	26.9231		Irak3	15.4179	17.3366	16.3347	18.0957	19.1051	18.2444		Ankrd55	17.9057	17.7727	19.2752	20.2235	21.0294	21.2649
A530054K11Rik	23.6665	22.9982	22.6338	21.4672	20.7951	21.5068		Aatk	23.3746	22.0626	22.5214	27.3383	25.1505	26.3726		C1qc	20.814	23.0048	22.5162	26.1341	26.3881	26.0266		Klra17	14.5311	16.2469	15.3178	17.3362	18.0043	17.3321		Anxa1	21.585	20.7008	21.381	18.4321	19.37	18.94
AA467197	13.5015	14.0061	13.9438	14.4629	19.7125	17.7609		Abca17	22.278	21.9753	20.7963	19.9635	20.4952	19.3426		Cabyr	25.8916	22.7965	24.2707	16.4541	18.5234	15.8846		Krtap7-1	15.299	15.3319	15.5728	13.6076	13.9166	13.1777		Anxa2	29.2837	26.999	28.8071	25.0927	26.4172	25.6225
AF529169	17.8663	17.6777	17.4507	15.1931	15.1317	15.6031		Abcc1	14.3847	14.7132	15.6081	18.2804	17.4013	18.0146		Camkk2	23.0258	22.5987	24.9681	20.9747	21.0126	19.7019		Lamb3	19.0835	19.4357	19.1031	23.1373	21.3656	19.4674		Apol11b	17.1974	16.3994	16.7803	14.1576	13.7872	15.2072
AI118078	22.9498	22.5304	21.4029	19.488	19.2233	18.6745		Abcc4	16.105	16.5112	16.1687	18.8776	18.1075	18.7028		Capg	17.6757	18.1868	17.1546	20.7568	21.212	20.1973		Lamc2	24.4073	28.2681	28.735	30.6295	32.0276	30.0639		Aqp8	18.1542	18.1897	18.2359	16.3572	16.3176	16.1519
AI182371	16.0901	16.8931	17.5369	19.6633	18.8651	19.1576		Abcc5	19.615	19.6397	19.4224	22.0209	22.1051	22.2459		Capns1	24.5492	25.039	25.7103	26.9499	26.0996	27.2003		Lcn2	20.9849	26.4448	26.1138	31.2708	28.782	27.0548		Arhgap22	16.9279	17.4392	17.285	15.6831	15.7183	15.3109
AI314831	19.9	19.4885	18.3624	17.577	16.6229	16.2872		Abcg1	18.4578	18.6237	19.0236	24.7942	23.8162	23.3207		Car14	26.1404	25.4825	27.3844	27.9649	27.588	28.2124		Lgmn	25.2261	26.2978	26.6932	29.319	28.8558	26.4546		Arhgap25	21.9205	20.7321	21.2124	18.6041	19.4769	18.3436
AI413582	21.2451	22.2785	20.6557	23.4099	25.0049	24.4288		Abcg3	15.1008	15.6805	14.6507	17.3192	16.7735	16.0784		Casc4	16.9366	17.3845	17.2289	19.4138	18.5922	19.2929		Ly6d	21.3037	22.959	22.5189	27.6262	25.3355	26.6454		Arhgap30	21.935	20.8791	20.6506	18.6372	19.3755	18.0075
AI836003	20.8481	20.9429	19.9158	18.274	18.4183	17.1336		Abr	17.2416	17.5311	17.8157	22.1503	21.0748	21.179		Cbr3	16.7295	17.851	17.2078	20.6077	19.9383	18.7285		Lyve1	17.5122	20.4084	18.4997	23.1166	21.6227	20.1062		Arhgap9	22.9702	21.8732	21.1745	19.6969	20.2145	18.9818
AW112010	27.3178	28.2583	28.2241	30.2501	32.5035	32.8313		Acap1	12.9753	13.0995	12.877	14.5403	14.6573	14.2094		Cbx4	18.6223	18.4274	19.0406	15.6516	16.9109	16.2356		Mfsd2a	25.8835	25.4366	22.6257	29.4834	26.3855	27.5658		Arhgdib	26.3292	24.665	24.7158	22.5413	22.6849	21.9361
Aatk	23.3746	22.0626	22.5214	26.8633	24.1155	25.4539		Acer2	20.34	20.3595	22.2791	24.0155	23.4747	23.1622		Ccdc148	11.845	12.4646	12.9226	14.2457	15.0467	14.2956		Mmp3	9.90065	11.5502	13.6626	10.9091	10.1517	10.5691		Arl4c	21.2231	20.5159	20.3893	18.6115	17.9622	17.5463
Abca2	20.0269	20.5275	21.2466	23.6422	22.7679	23.036		Acot1	32.3956	32.6691	34.2356	30.6116	30.6785	28.6845		Ccdc150	14.039	14.6312	14.5484	12.3693	12.1663	12.5615		Mpp4	18.2034	20.055	18.2592	16.3622	15.2296	17.2672		Arl5c	19.8232	18.868	19.0501	15.1698	15.4833	15.2072
Abcc1	14.3847	14.7132	15.6081	15.0268	18.7077	16.7714		Acot2	27.3863	27.5121	30.1643	25.5618	26.7938	24.0597		Ccdc3	18.0823	18.8266	18.3121	20.6493	22.0126	20.0234		Mt2	23.7514	26.0449	28.0004	32.6785	31.3817	27.8348		Arrdc3	29.3817	30.343	29.3675	25.7952	26.516	26.1007
Abcg1	18.4578	18.6237	19.0236	21.9738	23.5773	23.3585		Acot3	27.5041	27.4622	29.3256	25.4185	26.8178	21.904		Ccl2	12.7439	13.8188	12.9674	17.678	16.1791	16.8138		NA	39.0639	36.321	38.238	38.7222	38.1338	37.5218		Asb18	18.056	18.559	19.2123	20.6797	20.7145	20.9901
Abcg5	29.2587	29.2353	29.3356	32.9861	31.4514	32.5072		Acsbg1	11.3407	11.3342	12.0319	13.5174	13.3837	12.8352		Ccl3	14.0694	13.5585	13.3431	16.0356	14.8005	15.3488		Olfr214	25.9695	24.8791	24.8152	22.2597	22.7881	21.563		Asb2	21.4621	19.6209	19.9861	17.0973	16.4114	17.3495
Abcg8	25.2775	24.9271	25.3118	28.1445	26.9501	28.1017		Acsl4	21.9563	21.908	22.9847	25.758	24.6826	25.4986		Ccl4	15.4576	16.0448	16.0303	18.1376	17.4715	17.8361		Olfr827	10.3956	10.4257	10.6804	10.6012	12.4871	12.2128		Asic5	21.5501	20.7201	19.5628	21.7763	23.4489	21.9373
Abhd1	21.2865	22.1814	22.7032	19.6909	20.3832	19.8302		Acss1	15.382	15.8346	15.0934	18.2306	17.2366	17.2791		Ccl5	18.0374	18.9252	18.9134	21.1621	20.4792	22.0068		Osbpl3	19.5545	19.2374	18.5993	22.4762	21.3828	21.0317		Atf3	16.9857	18.0166	19.6054	14.8941	15.8524	14.3676
Abi3bp	16.2356	17.2383	16.9431	18.4819	19.5501	18.9767		Actn1	20.0717	20.187	22.9624	24.3565	23.9224	24.7992		Ccr2	20.251	19.1555	20.0191	20.3701	19.2047	20.9542		Pdcl2	17.6169	16.8049	14.4305	13.6662	13.8123	14.1035		Atp2a3	17.8633	17.5135	17.48	15.7245	15.2503	14.9445
Abl1	19.7878	19.8938	18.5953	17.0518	17.162	17.6276		Acvrl1	17.9531	17.9436	18.3121	22.2121	21.0641	19.8896		Ccr5	15.6205	18.0396	18.6475	20.8869	21.0702	20.0425		Pdk4	20.6785	18.3323	20.7944	22.9106	23.8674	22.517		Atp8b2	15.3173	14.577	14.9129	13.6915	13.6078	13.1665
Ablim3	26.4145	25.9444	27.6643	24.8726	24.2286	24.9657		Acy3	25.293	25.4811	25.1747	28.6288	26.792	27.8561		Ccrn4l	25.4772	24.3075	26.0727	22.0308	22.187	23.3232		Phlda1	31.419	30.3166	28.5347	27.88	27.8403	26.7916		Atpif1	27.5393	27.5564	26.2169	24.7983	24.4539	24.1248
Abr	17.2416	17.5311	17.8157	18.6147	22.5653	20.7081		Adam11	24.8493	23.8026	24.3379	29.8514	29.3006	28.3518		Cd300e	14.2457	14.6312	16.3151	17.4531	16.6896	17.4106		Plin4	27.9189	26.6094	26.9559	30.5467	29.9107	28.8559		Axl	25.8972	25.7705	23.8664	22.6022	22.7355	21.7309
Abtb2	23.4299	23.5877	24.2466	22.2087	20.7938	20.8251		Adam15	15.5129	15.8346	16.4272	18.7536	17.8908	18.4651		Cd300lb	16.2918	16.8552	16.6266	18.4124	19.7588	18.1131		Rad51d	19.2108	20.303	21.1414	23.5941	21.5891	20.7973		B230217C12Rik	15.693	15.1805	14.9129	14.4466	13.1394	13.2205
Acap1	12.9753	13.0995	12.877	13.8798	15.2192	14.0203		Adam19	14.274	13.9006	14.6255	17.3107	17.0619	16.8502		Cd300ld	19.4264	20.3145	20.3126	21.6125	22.5203	21.8335		Retnlg	15.0832	15.9286	15.779	18.3173	18.5231	16.7447		B4galt6	16.1554	16.2441	15.2576	14.542	14.7869	14.0874
Acot1	32.3956	32.6691	34.2356	29.8447	27.4142	29.4559		Adam8	17.1607	16.9212	17.4989	20.5487	19.5996	21.794		Cd40lg	20.2787	19.7489	20.9835	18.0397	18.3806	18.0608		Rnu11	17.695	18.1382	19.4971	21.6833	21.6104	19.5223		Basp1	24.6039	23.931	24.8878	20.498	21.1616	20.874
Acot2	27.3863	27.5121	30.1643	23.7899	22.4337	23.7401		Adamdec1	13.4642	16.3337	17.7812	20.8428	19.5095	18.558		Cd44	14.7651	17.1191	18.2976	20.0734	20.0988	19.9629		Rp1l1	22.9956	22.3128	22.3736	20.2957	20.5671	19.2871		Batf	18.3476	17.3319	16.0964	14.8242	15.4295	14.7339
Acot3	27.5041	27.4622	29.3256	23.016	21.2292	23.1351		Adamts19	19.9699	20.0379	18.8837	16.3739	17.4542	17.9822		Cd48	14.5172	15.0911	16.5878	18.0532	18.7216	18.1131		S100a9	18.5634	21.6674	20.8046	23.757	22.111	23.8351		Batf2	20.3763	19.269	18.7707	17.5785	17.3525	17.6702
Acot4	24.1965	24.5964	25.1214	22.4495	21.014	22.8604		Adamts2	19.4541	19.3726	18.7555	20.9507	21.4619	20.8095		Cd52	19.8961	20.8079	20.2344	22.9417	22.6029	22.6611		Sdcbp2	15.6578	16.0459	15.6924	18.056	15.841	16.2022		Batf3	23.0462	22.1199	21.8898	19.8079	19.6988	18.8616
Acot5	16.2779	16.2875	19.0967	14.5978	13.4104	14.3157		Adamts7	19.4541	18.1868	19.6976	20.9884	21.2198	22.2606		Cd53	19.4816	20.9475	21.1486	23.6874	24.2955	23.1715		Serpina9	15.0077	16.6637	17.2565	12.243	12.129	14.774		Baz1a	17.3192	18.32	17.94	18.3844	17.8576	19.0094
Acsl4	21.9563	21.908	22.9847	24.0789	25.9188	25.5787		Adamtsl2	15.1427	15.2794	16.9546	17.7914	18.5076	19.1261		Cd5l	24.9077	26.5717	28.3165	29.2429	29.0692	27.3869		Serpine1	17.2554	16.7605	17.5971	20.2831	20.2369	21.4569		Blnk	20.8086	20.9332	21.8441	17.91	18.6207	17.0501
Actn1	20.0717	20.187	22.9624	23.7225	24.1318	24.1121		Adap1	17.0241	17.3845	16.7647	19.8084	19.2249	18.7316		Cd63	22.9767	22.957	24.432	27.5789	27.0961	24.8168		Slc16a5	19.3195	19.8069	20.7476	25.4915	24.5977	20.4862		Btbd11	17.2327	17.5135	17.6626	15.855	15.8803	15.8003
Actn4	15.3435	14.6929	16.1536	12.7703	13.0461	12.2177		Adm	15.1008	15.2794	16.6008	18.8266	18.7417	18.7244		Cd68	17.5081	17.9824	18.0704	21.2389	22.1891	21.2136		Slc35f2	16.2158	15.7828	15.5575	18.6244	18.1606	16.3457		Btk	21.7651	20.9621	20.104	18.6628	18.8322	18.4751
Actr3b	12.439	12.6786	12.4847	14.2482	14.4551	14.1717		Adora2a	13.9456	13.9801	14.7738	16.2423	16.5773	16.1054		Cd74	19.0815	22.8669	21.7134	26.4626	25.5818	26.2209		Sln	11.4562	10.938	20.9253	11.0519	11.1102	11.1274		Cacna1s	13.6076	13.9673	13.7397	12.4028	12.3319	12.1244
Acvrl1	17.9531	17.9436	18.3121	18.4995	21.5446	20.6464		Adra2a	17.1193	18.5928	16.046	13.2294	14.7926	13.2024		Cd93	18.5286	17.3526	19.357	20.0155	21.3102	19.9334		Spata24	17.8525	17.3136	17.1156	20.2736	19.9751	17.2612		Cacna2d2	15.4479	15.5804	15.3522	16.3899	16.5465	17.2167
Acy3	25.293	25.4811	25.1747	28.8583	27.4717	28.3424		Adrb1	16.3195	16.2049	14.915	15.7368	16.2781	15.6504		Cdk5r1	11.6397	11.5869	12.4847	15.3515	17.9888	13.8838		Stard4	24.6862	24.5511	24.5084	21.8764	20.2455	22.5626		Cacnb3	15.6186	16.1748	16.9116	14.694	14.5606	13.5
Adam11	24.8493	23.8026	24.3379	29.1637	27.1524	28.5349		Adrb2	13.8491	14.7333	15.6975	18.2556	18.0654	18.5003		Cdkn1a	26.3992	25.8188	28.946	29.4607	30.4782	28.8423		Tlr12	23.784	24.6111	25.0334	27.8464	26.4776	25.622		Capg	25.1456	23.9918	23.7961	20.7568	21.212	20.1973
Adam19	14.274	13.9006	14.6255	15.7336	17.8888	16.6891		Adrbk2	18.0823	18.4764	17.8836	21.3582	20.055	20.7903		Cerk	15.1218	15.6805	17.2078	18.5817	18.9765	17.7783		Tmem167	22.9031	22.6798	21.5924	18.6897	20.4612	20.1721		Card11	16.4775	16.2554	16.0603	14.4304	14.2824	13.5716
Adam29	20.2019	20.0128	19.3212	17.2998	16.6982	17.4237		Agtrap	16.9143	17.1104	19.3212	21.3206	20.922	19.7996		Cfd	14.9932	18.275	15.1149	28.9264	26.9161	30.6606		Tmem52b	18.2803	18.176	16.2145	14.0725	14.6573	14.8857		Casp1	23.1675	22.6403	21.5335	20.318	19.5186	19.5617
Adamts2	19.4541	19.3726	18.7555	20.2793	21.1685	21.0294		Agxt2l1	29.9766	30.011	30.1752	27.4515	26.9495	26.3055		Cfp	25.5324	26.7672	27.5945	28.1755	28.5746	28.198		Tmem86a	22.5301	23.6389	23.3638	25.588	25.3239	25.3901		Casp3	19.5495	20.1562	19.1417	18.2067	17.7873	16.7762
Adamts7	19.4541	18.1868	19.6976	23.7014	21.3345	21.9208		Aif1	19.4078	21.9626	20.8149	27.6594	25.5049	25.2854		Cidea	18.3919	18.1628	16.8373	26.0766	25.3019	26.4381		Tmem90b	18.6595	22.1157	21.5469	24.0001	22.5194	24.3425		Cbfa2t3	23.8175	23.9795	23.222	24.3232	23.8849	23.5622
Adamtsl2	15.1427	15.2794	16.9546	17.6872	18.2535	18.1088		Aim1l	14.9712	15.1262	14.6758	17.7987	16.3994	16.8154		Cidec	24.8927	25.4131	27.1643	29.1042	29.3936	29.434		Treh	15.299	13.3923	14.3851	18.3956	15.693	16.9385		Cbln4	14.3388	14.5973	14.6726	16.9679	16.4496	17.1972
Adap1	17.0241	17.3845	16.7647	17.4957	19.6417	18.7375		Ak1	12.7439	12.5087	13.4205	13.9165	14.3218	14.2094		Clec4a1	24.226	23.4786	24.62	20.9522	21.9494	21.1853		Trem2	16.9145	21.6451	18.8843	22.7048	22.9164	23.0822		Ccdc102a	17.5568	17.1465	16.759	15.9229	15.1203	14.7025
Adck3	20.3434	19.9716	20.8118	23.8142	22.3609	23.7514		Ak7	13.7492	13.1698	12.9674	14.1721	14.8114	14.5979		Clec4f	24.0061	26.2183	27.9487	27.888	28.4309	28.2039		Unc79	16.0726	17.462	15.5575	18.6681	17.3937	18.0466		Ccdc109b	18.3717	17.91	16.6277	13.9726	13.956	13.027
Adcy7	15.3241	15.361	14.7496	15.3335	17.5653	16.2752		Akap2	15.1218	15.637	16.9546	19.0495	17.865	20.0951		Clec4n	15.4946	17.561	19.7425	21.6519	21.2333	20.9439		Vmn2r55	20.5523	20.4287	20.1582	17.6114	17.9607	16.3125		Ccdc37	18.305	18.9758	19.3629	20.1666	20.9632	21.3692
Adra2a	17.1193	18.5928	16.046	13.4262	12.0254	13.1872		Akna	19.8444	19.742	19.7066	22.621	21.8941	22.07		Clec7a	17.5081	19.104	22.3369	23.5248	24.0906	21.8006		Vsig4	17.7103	17.2577	18.5829	21.5911	21.1873	18.1274		Ccdc88b	22.8711	22.0662	21.6042	19.5096	18.8223	17.8927
Adra2b	19.2345	20.237	18.6733	20.8714	22.3361	21.4538		Akr1b10	19.2886	19.2186	20.1268	22.8764	21.5552	21.2335		Col4a1	21.0965	21.4058	21.6441	22.398	24.1649	23.4052		Vsig8	10.303	10.7621	10.9871	12.2894	12.2228	15.9585		Ccl2	21.7128	22.0692	22.5333	17.678	16.1791	16.8138
Adrb2	13.8491	14.7333	15.6975	16.2537	18.1931	17.9161		Akt3	15.3241	15.5023	15.7325	18.5967	18.1075	17.3379		Col6a3	16.5446	16.8552	16.3008	18.3964	19.5186	18.0415										Ccl22	16.0659	16.9925	18.7849	16.1704	15.3525	15.7244
Agpat9	22.2729	22.6114	24.689	20.9364	20.4334	21.3618		Aldh18a1	12.5443	12.3743	12.1518	15.6186	14.6573	14.2609		Colec11	24.7163	25.1348	24.8946	25.7369	27.272	26.8702										Ccl3	18.1283	18.2414	18.4493	16.0356	14.8005	15.3488
Agxt	33.32	33.3521	33.9768	32.0608	30.4232	32.3085		Aldh3b1	12.9305	13.7347	14.6507	19.111	18.5743	18.2146		Crip1	20.3299	21.074	21.4483	23.1853	23.8228	22.6592										Ccl4	21.8541	21.3405	22.2637	18.1376	17.4715	17.8361
Agxt2l1	29.9766	30.011	30.1752	27.9255	26.71	27.5846		Aldoc	23.7361	23.4589	25.5768	21.2139	20.055	20.8008		Csf1r	21.4488	24.6109	24.2659	25.6095	26.7168	25.7358										Ccl5	25.8648	25.0668	23.5782	21.1621	20.4792	22.0068
Aida	17.1607	17.1537	16.8012	18.2099	19.4313	18.8395		Alox5ap	20.1448	19.404	20.6785	24.5181	23.8391	22.7656		Csf2ra	18.0599	19.6145	18.488	21.0034	21.4735	20.6913										Ccl6	21.8838	21.8114	19.4085	18.4906	19.6276	17.6976
Aif1	19.4078	21.9626	20.8149	22.1716	27.9807	26.099		Amacr	29.8595	29.0797	30.0583	30.9584	29.7088	29.6275		Csf2rb2	14.3021	14.7132	16.3151	18.168	18.6136	17.0569										Ccl7	15.6034	15.88	16.0784	13.8154	14.5011	14.8711
Ak7	13.7492	13.1698	12.9674	14.4858	14.4924	14.73		Amdhd1	22.9659	22.9626	21.8517	18.9227	20.6692	20.9913		Cspg5	18.9585	18.0333	18.0625	18.7203	18.0109	18.1131										Ccl9	17.9405	18.8999	18.2614	16.3075	15.6887	15.9053
Akap2	15.1218	15.637	16.9546	18.3428	18.7106	17.957		Amer2	17.6499	17.3042	17.9825	20.2577	19.9751	21.3162		Csrnp1	23.5143	23.6306	25.0428	20.4348	22.2748	21.9902										Ccne2	18.6951	19.0065	19.2274	22.2986	22.0511	22.5898
Akt3	15.3241	15.5023	15.7325	17.1087	18.8163	18.0438		Amica1	12.439	12.0336	12.638	14.5619	14.5973	13.5498		Ctgf	20.6586	21.9721	23.6675	23.4823	25.369	24.8207										Ccnj	16.4662	16.9123	17.1576	15.6198	15.2503	14.8261
Alcam	22.1824	22.8796	22.2373	24.4577	25.0883	24.9819		Amz1	14.1881	13.9006	13.2637	18.9178	17.806	17.5131		Ctla2b	16.8349	18.3437	20.0913	20.4075	20.586	20.177										Ccr2	23.1276	23.3163	21.9882	20.3701	19.2047	20.9542
Aldh18a1	12.5443	12.3743	12.1518	13.3602	14.9899	14.9076		Angptl2	18.725	19.6433	18.8233	22.0402	20.5416	21.4913		Ctss	18.5727	21.3512	24.2802	26.2999	26.3298	25.1044										Ccr7	17.9749	17.5787	17.8683	15.6831	15.7378	15.9259
Aldh3a2	23.7041	24.5248	23.3274	26.3027	28.279	28.6907		Ankrd11	25.7875	24.7633	26.2458	23.4051	23.4263	23.1835		Cx3cr1	14.4912	14.7333	15.3222	16.5935	18.6629	16.5804										Cd101	14.6466	15.0454	14.5827	13.3555	12.7503	13.1116
Aldh3b1	12.9305	13.7347	14.6507	16.9145	17.8006	18.494		Ankrd13d	14.274	14.7132	15.1149	16.5	16.7449	16.4188		Cxcl1	14.8586	14.206	14.4153	19.5681	18.2946	17.4406										Cd14	23.7561	23.7331	21.479	20.091	20.4439	19.1725
Aldoc	23.7361	23.4589	25.5768	21.6344	20.6461	21.5806		Ankrd44	19.0658	19.0691	20.8149	22.3715	21.4805	21.5962		Cxcl9	17.2216	19.2723	18.8837	24.9749	21.2531	21.6622										Cd180	16.9952	15.693	15.949	14.3647	14.486	14.7339
Alg12	24.9132	24.4513	23.6284	23.6699	22.9603	23.2965		Ankrd55	20.5354	20.9315	20.7396	17.9057	17.7727	19.2752		Cyba	17.0984	19.0909	18.0388	21.7606	22.0298	21.3062										Cd19	15.6034	14.9037	15.2213	13.6489	13.9008	13.6184
Amdhd1	22.9659	22.9626	21.8517	21.1474	20.8842	19.5957		Ano6	16.8464	16.9857	17.9987	21.1532	20.2905	20.2597		Cybb	13.7492	15.8072	15.9667	18.0487	17.8576	16.9308										Cd200r1	15.3173	15.0798	13.5715	12.6879	12.9901	12.3149
Amer2	17.6499	17.3042	17.9825	18.4282	22.2812	20.3412		Antxr1	13.6103	14.206	13.7795	16.4888	15.0454	16.1143		Cygb	20.0457	21.0435	20.5253	21.9493	23.4973	21.7518										Cd247	16.6638	16.4316	16.0964	13.8154	12.7503	13.0555
Amz1	14.1881	13.9006	13.2637	14.1983	18.5682	16.6471		Anxa1	15.4201	15.3286	17.6931	21.585	20.7008	21.381		Cyp26a1	15.873	14.0061	16.3717	19.2535	18.334	17.3247										Cd274	23.4903	22.8564	21.3952	20.4656	19.0868	19.3934
Angptl4	32.9902	33.0702	33.6463	31.4334	31.4908	31.2101		Anxa2	22.3423	22.4309	23.529	29.2837	26.999	28.8071		Cyp2b9	20.7738	21.0566	20.2719	25.1612	21.7428	23.3039										Cd300lb	22.3304	20.6123	21.4499	18.4124	19.7588	18.1131
Ankrd33b	23.4865	23.1948	23.9047	21.9519	21.4217	21.3597		Anxa3	13.3496	13.763	16.4546	18.7955	17.2527	17.7898		Cyp51	22.2506	22.5564	24.1939	18.6845	18.7182	18.5365										Cd3d	21.2	20.4401	19.9535	17.867	17.4288	17.3495
Ano6	16.8464	16.9857	17.9987	18.7255	19.4423	19.9836		Anxa5	26.9979	27.5309	26.5523	30.6915	28.8915	29.1912		Cyp7b1	33.1736	31.9603	33.4792	29.8192	30.2502	30.404										Cd44	23.4698	22.5425	22.2877	20.0734	20.0988	19.9629
Antxr1	13.6103	14.206	13.7795	15.4012	17.5948	16.7099		Ap1s3	15.0582	14.4818	15.5898	17.2151	17.3937	16.857		Dcn	31.3602	31.9022	30.9156	32.1487	33.8406	32.3066										Cd48	21.5106	20.9153	20.0929	18.0532	18.7216	18.1131
Anxa1	15.4201	15.3286	17.6931	18.7091	20.5892	20.7266		Apaf1	16.1198	16.5112	18.2238	20.3855	19.8412	19.4057		Dct	22.8883	22.4011	22.8137	13.2833	15.3301	16.5641										Cd5	15.4158	15.693	14.9533	12.8913	12.2996	12.3149
Anxa2	22.3423	22.4309	23.529	26.5653	27.2992	26.9385		Apc2	25.987	25.6436	25.8866	22.1721	23.728	22.8607		Dkk3	17.2615	17.1191	19.3621	19.6994	20.6666	19.3993										Cd52	27.6628	26.0779	24.7796	22.9417	22.6029	22.6611
Ap1s3	15.0582	14.4818	15.5898	16.802	17.1717	17.2992		Apol11b	13.0628	12.6371	14.0994	17.1974	16.3994	16.7803		Dnmt3b	20.3299	18.8551	20.3528	17.2867	17.1992	15.8533										Cd5l	32.2156	32.091	30.4214	29.2429	29.0692	27.3869
Apaf1	16.1198	16.5112	18.2238	17.5285	20.1698	19.1756		App	21.658	22.1518	22.4759	25.4236	24.0709	24.4294		Dscc1	25.3507	25.1882	25.6563	21.9617	23.7406	23.2289										Cd6	14.6466	15.5223	14.8304	13.8356	12.3956	13.0555
Apc2	25.987	25.6436	25.8866	23.2094	23.5047	21.9781		Aqp8	15.2649	15.5176	15.6621	18.1542	18.1897	18.2359		Dse	17.3875	18.2401	18.9603	20.5487	20.706	20.2684										Cd63	29.5906	29.2022	29.3176	27.5789	27.0961	24.8168
Apoa5	29.5971	29.3144	30.2733	28.1809	27.5114	27.4716		Arhgap11a	12.5443	12.5087	13.3821	15.9467	15.2134	16.042		Dusp8	22.6132	23.1353	22.2544	18.9161	21.1207	20.0543										Cd69	18.4074	18.0654	16.3946	15.7245	14.8674	15.0301
Apol11b	13.0628	12.6371	14.0994	13.3934	17.0122	17.8254		Arhgap15	12.5955	12.8389	12.6874	16.819	15.5804	14.2439		Dyrk3	14.2457	14.8125	15.4206	17.0269	17.4396	17.3802										Cd72	23.2955	22.3128	22.1375	20.2753	20.609	19.9458
Aqp8	15.2649	15.5176	15.6621	15.211	19.2042	17.5971		Arhgap19	19.05	19.6036	20.4735	23.4414	22.0146	22.1874		E130012A19Rik	20.5884	19.9875	21.5101	18.4203	18.9228	16.7686										Cd74	32.184	29.7978	28.4597	26.4626	25.5818	26.2209
Arhgap11a	12.5443	12.5087	13.3821	14.9104	15.8528	15.7648		Arhgap22	15.3628	15.6076	15.2615	16.9279	17.4392	17.285		E330033B04Rik	17.3203	16.4238	17.9663	15.2071	15.2848	15.2335										Cd83	20.5372	21.5909	20.5056	17.9987	18.2866	16.6604
Arhgap15	12.5955	12.8389	12.6874	13.4587	16.186	14.7704		Arhgap25	15.1634	15.9285	17.6022	21.9205	20.7321	21.2124		Ehd3	21.5476	21.1911	23.7749	24.1057	24.5594	24.8653										Cd86	22.0332	21.7866	20.2258	18.9979	18.5886	18.4998
Arhgap25	15.1634	15.9285	17.6022	17.3521	21.4117	20.0507		Arhgap26	16.5573	16.2758	15.7499	19.1574	17.1796	18.0648		Emp1	14.3847	14.3928	14.5484	17.2689	19.694	17.0155										Cdca5	17.4363	16.3668	16.4823	14.9756	15.1081	14.1457
Arhgap26	16.5573	16.2758	15.7499	19.3283	19.0219	19.1214		Arhgap30	15.9991	17.5084	17.1546	21.935	20.8791	20.6506		Emp3	17.5352	18.6846	18.8476	19.458	21.2206	19.9897										Cdk14	17.2676	16.716	16.0052	14.8242	14.6476	14.0278
Arhgap30	15.9991	17.5084	17.1546	17.9389	22.3735	20.7107		Arhgap31	17.1193	17.0398	19.5962	20.8611	20.8632	20.9913		Emr1	16.657	19.7558	20.0594	22.4192	22.1708	21.9687										Cdk5r1	19.9564	20.3016	19.8944	15.3515	17.9888	13.8838
Arhgap31	17.1193	17.0398	19.5962	20.0278	20.6518	19.848		Arhgap4	20.1484	20.0317	20.6688	23.4545	23.1642	22.6122		Emr4	13.3883	15.1437	17.3115	19.0458	18.7825	18.9679										Cdk5r2	19.48	20.4401	19.7422	21.2866	21.6611	22.4171
Arhgap4	20.1484	20.0317	20.6688	22.0187	22.6932	22.8617		Arhgap44	15.6205	15.0194	15.5898	16.9857	17.484	17.9822		Entpd1	14.5939	14.8895	14.9832	17.1036	17.1992	17.2807										Cdkn1a	27.657	27.0049	27.9902	29.4607	30.4782	28.8423
Arhgap44	15.6205	15.0194	15.5898	17.6248	17.7176	17.6276		Arhgap9	18.3651	18.8551	18.9777	22.9702	21.8732	21.1745		Epb4.1l3	15.0367	17.1451	19.0519	20.604	20.6717	20.222										Cds1	18.1218	17.9481	16.3702	15.7348	15.6788	15.016
Arhgap9	18.3651	18.8551	18.9777	18.9706	22.1527	21.1687		Arhgdib	21.4419	22.0146	21.515	26.3292	24.665	24.7158		Eras	19.3512	18.8786	19.3672	17.0655	16.738	16.6126										Cenpf	16.4548	16.2781	18.2782	22.081	21.034	21.1114
Arhgdib	21.4419	22.0146	21.515	22.8699	26.8902	25.1682		Arhgef16	17.9297	17.4394	17.7109	18.9623	19.4726	20.0705		Evi2b	20.5038	19.6895	22.6238	18.6336	17.5396	17.368										Cep110	24.1132	22.3362	21.8874	23.7618	25.5971	25.4762
Arhgef2	17.6325	18.3663	18.4606	18.8996	22.959	21.1823		Arhgef2	17.6325	18.3663	18.4606	22.3886	21.0748	20.7903		Exoc4	16.8234	16.9025	17.7109	18.7626	19.0687	19.4349										Cep192	19.2121	18.1897	18.2866	16.4141	17.2282	16.8063
Arhgef6	18.8356	19.147	19.285	19.7912	23.7038	21.5369		Arhgef6	18.8356	19.147	19.285	22.9509	21.3211	21.3148		F13a1	11.094	11.6467	11.0199	12.7475	12.9644	12.8193										Cep250	16.6531	16.3777	15.3522	14.1576	14.1833	13.7097
Arl4c	15.2449	16.3337	17.4797	18.4102	20.4334	19.8338		Arl11	19.4541	18.0833	21.0271	23.4741	22.7551	22.6655		F630028O10Rik	14.0082	15.1782	14.8216	17.6155	18.7758	17.7517										Ch25h	15.8226	16.0919	15.8821	14.1576	12.6078	12.3149
Arl5c	14.2457	14.5468	14.2472	14.5758	20.2703	18.1408		Arl4c	15.2449	16.3337	17.4797	21.2231	20.5159	20.3893		Fabp2	31.5503	31.796	31.8447	33.3046	33.0286	33.5658										Ciita	20.0019	18.6196	17.1201	16.601	15.2388	15.6689
Arl6	16.8234	17.0841	18.0783	19.7453	19.8908	20.2804		Arl5c	14.2457	14.5468	14.2472	19.8232	18.868	19.0501		Fads1	33.4791	32.935	34.023	30.7252	29.4653	29.7873										Ckb	24.3557	22.474	23.025	20.2588	21.5187	20.6875
Armcx1	14.949	14.3928	16.0146	17.378	17.0479	16.7612		Arl6	16.8234	17.0841	18.0783	20.4816	19.687	19.7847		Fam105a	15.9681	17.0129	17.6206	19.0553	19.9694	18.6595										Cklf	18.5179	17.6214	18.3772	16.462	16.1791	15.811
Arrdc3	23.8556	23.2652	23.7407	27.7943	27.0861	30.9151		Armcx1	14.949	14.3928	16.0146	17.6422	17.3241	16.8981		Fam129b	19.0711	18.1264	19.7736	21.3208	21.3308	20.6931										Cldn8	18.2243	10.5904	11.0762	12.3693	11.5603	11.2544
Art3	14.5172	15.2123	15.3021	16.3035	17.6239	17.2565		Arrb1	18.4643	18.8927	20.7012	22.2872	21.1232	22.2564		Fam13a	19.3844	20.6911	19.8174	22.4987	22.8558	23.2889										Clec4a3	23.1494	22.4186	20.764	19.6919	19.4848	18.876
Arvcf	17.1709	17.891	18.5354	19.4712	20.3705	19.473		Arrdc1	19.4861	19.1169	18.4812	20.1966	19.6732	19.8631		Fam172a	19.1488	19.2145	20.4385	21.601	21.6268	21.7686										Clec4d	18.5911	17.8389	18.4135	15.6726	15.3858	15.1132
Asb18	21.2353	21.2753	20.2078	19.2611	18.2302	19.255		Arrdc3	23.8556	23.2652	23.7407	29.3817	30.343	29.3675		Fam189a1	13.6103	13.5281	13.3037	11.6857	11.0028	12.1244										Clec4n	25.9449	25.2592	24.1261	21.6519	21.2333	20.9439
Asb2	16.8806	17.4626	17.593	16.8228	21.7921	20.0837		Art3	14.5172	15.2123	15.3021	18.1735	16.8851	17.5566		Fam222a	23.9485	23.3329	22.8543	18.5175	19.2104	17.5863										Clec7a	28.0986	27.5653	26.329	23.5248	24.0906	21.8006
Asb9	17.2812	17.6634	17.5369	20.0557	19.7344	19.6034		Asah1	21.8351	22.4591	23.6886	25.8605	24.8902	24.314		Fam229a	13.0628	12.1847	12.8307	10.8979	11.0028	9.53481										Clec9a	18.5349	17.7993	17.0178	15.3632	15.1563	14.7495
Asic5	22.9076	21.6485	26.4903	20.3239	19.0773	20.1001		Asb18	21.2353	21.2753	20.2078	18.056	18.559	19.2123		Fam26f	14.7172	15.6805	15.5345	19.3176	17.5448	18.2599										Cmpk2	23.9349	22.8678	24.2466	21.2111	20.9335	20.9248
Asns	25.2474	23.1553	21.5969	19.3811	19.3166	18.7114		Asb2	16.8806	17.4626	17.593	21.4621	19.6209	19.9861		Fam65b	20.8368	21.5009	22.8184	22.6662	23.1407	22.8473										Cnksr1	18.6951	18.0104	18.4454	20.4055	20.3412	20.9559
Asph	24.5936	24.1985	25.5002	25.6886	24.6865	25.7673		Asb4	12.439	12.0336	13.3431	15.6034	15.6652	14.3613		Fam89a	25.6048	25.3687	25.5046	22.6237	22.1657	22.7453										Col11a2	19.111	20.5848	20.6997	21.7006	22.2836	22.8865
Atad2	17.2216	17.4703	19.3366	20.1344	20.7454	20.7134		Asic5	22.9076	21.6485	26.4903	21.5501	20.7201	19.5628		Fbf1	23.9826	23.4391	24.8168	21.1456	22.0426	21.5573										Col1a2	18.3657	19.3591	18.2782	14.1216	15.1919	13.2471
Atg4a	13.3883	13.8736	13.7795	15.9079	14.053	15.3344		Asns	25.2474	23.1553	21.5969	18.2556	18.8404	20.7798		Fblim1	15.5851	16.0321	16.3294	18.0891	18.9004	17.5749										Col3a1	15.5267	15.5804	14.6578	11.7284	12.778	11.4612
Atp10d	21.855	21.8073	22.444	18.5749	20.6098	19.0709		Atad2	17.2216	17.4703	19.3366	19.8598	20.1209	20.9102		Fbln5	16.3605	17.4081	17.0452	18.3319	20.2507	17.6592										Coro1a	28.0028	27.0952	26.6815	23.4069	23.0598	22.7169
Atp2a3	14.4912	14.4598	16.1687	15.1751	17.4312	17.3828		Atf3	15.6555	16.07	16.5616	16.9857	18.0166	19.6054		Fcer1g	24.3179	24.9916	24.0519	26.263	27.2732	26.6619										Cotl1	24.9229	24.2292	23.518	20.949	21.2234	20.9161
Atp8a1	14.949	15.3449	17.4989	17.7256	18.2965	18.3848		Atg4a	13.3883	13.8736	13.7795	16.2667	15.0969	14.2267		Fcgr1	12.7439	13.8464	15.7151	17.6155	17.6011	16.5477										Cpne2	18.0157	18.5995	19.2484	17.3103	16.8191	15.6689
Atp8b1	21.7766	22.1309	23.9892	24.8101	25.5625	25.0576		Atp10d	21.855	21.8073	22.444	20.6398	19.0455	19.5114		Fcgr2b	19.4541	19.4504	22.222	22.5117	23.3785	23.1321										Cpsf3	24.3974	23.6028	23.4329	22.9552	23.8675	23.482
Atp8b2	12.3849	12.5521	12.877	13.5227	15.9584	14.4973		Atp2a3	14.4912	14.4598	16.1687	17.8633	17.5135	17.48		Fcgr3	17.6063	20.0223	21.198	22.1872	24.3966	22.7949										Crip1	27.2769	25.7875	26.9103	23.1853	23.8228	22.6592
Atp8b5	14.543	13.9273	14.0994	17.3521	15.951	16.8017		Atp8a1	14.949	15.3449	17.4989	19.0014	18.1955	18.3894		Fcgr4	19.709	21.7428	22.8605	23.862	24.1241	23.5663										Crygn	23.3514	23.4821	22.8436	20.9891	20.2904	21.0489
Axl	18.3312	19.9843	21.0242	21.783	25.6417	24.6049		Atp8b2	12.3849	12.5521	12.877	15.3173	14.577	14.9129		Fdps	16.8234	17.4703	16.3576	14.6643	14.2498	14.107										Csf2rb2	21.1343	20.3485	20.2806	18.168	18.6136	17.0569
B230120H23Rik	21.0232	21.5674	21.362	23.783	23.7324	23.6314		Atp8b5	14.543	13.9273	14.0994	17.1706	15.88	16.4108		Fgl2	16.1927	17.5009	18.1558	20.5263	19.3809	19.1822										Csf3r	19.3143	18.9269	19.0211	17.1224	17.6463	16.8656
B230217C12Rik	12.2734	11.9283	13.2637	14.1983	15.5535	15.4955		Axl	18.3312	19.9843	21.0242	25.8972	25.7705	23.8664		Fhad1	14.7888	15.0911	15.0934	17.5517	16.3805	17.6702										Ctss	30.3686	29.4845	27.988	26.2999	26.3298	25.1044
B3gnt9	16.4409	16.2168	16.0146	17.601	18.4433	18.0107		Aym1	22.0908	22.0457	21.0786	18.8007	20.0459	19.4895		Fhl1	19.4541	20.0628	20.7012	21.5349	22.9426	22.0198										Cx3cr1	21.2643	20.1882	20.6432	16.5935	18.6629	16.5804
B4galt4	16.57	16.8265	15.5345	17.4036	18.9341	17.7969		B230217C12Rik	12.2734	11.9283	13.2637	15.693	15.1805	14.9129		Folr2	17.8902	19.104	19.2693	20.9506	21.3403	20.9214										Cxcl1	22.77	23.4329	23.1949	19.5681	18.2946	17.4406
B4galt5	15.184	15.6949	15.6975	19.4669	17.4223	17.8885		B4galt5	15.184	15.6949	15.6975	18.1218	18.5283	19.1042		Fst	17.3008	20.118	18.0388	14.4627	15.9625	14.54										Cxcl14	22.0261	22.3986	22.3615	21.746	21.7166	19.5758
BC028528	16.0751	16.3107	17.5085	18.2866	21.0744	20.3711		B4galt6	12.1574	12.4198	13.5694	16.1554	16.2441	15.2576		Fxyd5	18.9694	20.2253	19.8261	21.8205	22.3187	21.9878										Cxcl2	19.1296	19.4985	20.9733	17.3568	14.7459	17.3309
BC031361	23.2423	23.244	22.6967	20.6103	20.4194	20.5917		BC024582	11.7782	12.1352	12.3779	14.9446	13.126	14.5056		Fzd6	22.7206	22.3012	22.9654	19.8007	20.9741	20.4179										Cxcl9	29.7992	27.5116	26.8319	24.9749	21.2531	21.6622
BC051076	22.1361	21.3413	21.344	18.7309	19.3576	19.8799		BC028528	16.0751	16.3107	17.5085	22.2236	21.4019	19.7067		Gabbr1	23.1316	22.5095	22.8403	21.7787	21.3198	22.3213										Cxcr3	17.4116	16.6574	16.759	15.3041	15.0092	14.9007
Bach2	18.007	19.0338	20.5116	21.9574	20.3769	23.1363		BC051076	22.1361	21.3413	21.344	18.7112	19.3899	18.5996		Gal3st1	16.8118	17.8844	14.3879	19.0075	18.7079	18.5808										Cxcr6	20.2128	19.5961	17.878	17.0204	15.7573	16.9946
Baiap2l1	25.8993	25.7311	27.9393	24.2143	23.4844	23.9488		BC089597	29.7227	29.5273	29.7783	28.6875	27.1321	25.4493		Gas2l1	25.4783	25.3259	25.1364	25.0234	25.3114	25.1288										Cyba	25.7755	24.622	23.7522	21.7606	22.0298	21.3062
Bank1	15.7242	16.4787	15.5715	16.2662	19.1047	17.9434		Bank1	15.7242	16.4787	15.5715	18.7005	17.2042	16.8014		Gas7	19.3702	18.9755	18.5287	20.4694	20.7684	21.2386										Cybb	21.6074	21.1358	19.6785	18.0487	17.8576	16.9308
Banp	21.7438	21.4878	21.7856	22.4309	22.168	21.5648		Banp	21.7438	21.4878	21.7856	20.9683	21.5944	21.5523		Gbp1	17.1401	20.0782	19.1681	23.0657	19.723	21.8031										Cyp17a1	22.2548	21.1378	20.1699	22.6121	24.9744	22.5811
Basp1	17.4899	18.9845	19.525	20.4811	24.6435	23.24		Basp1	17.4899	18.9845	19.525	24.6039	23.931	24.8878		Gbp2	18.9475	19.8172	18.6346	22.9655	21.15	21.2417										Cyp26a1	21.1319	19.5314	24.4758	19.2535	18.334	17.3247
Batf	12.8387	13.8736	13.1404	14.2729	19.9281	17.1781		Batf	12.8387	13.8736	13.1404	18.3476	17.3319	16.0964		Gbp3	16.8118	17.1017	18.3266	20.1473	19.6325	19.6037										Cyp2b10	18.1671	14.8301	15.949	24.6191	22.6747	20.8366
Batf2	16.3605	16.9398	15.7325	16.7281	21.6329	19.2982		Batf2	16.3605	16.9398	15.7325	20.3763	19.269	18.7707		Gdf10	20.4067	20.646	20.4666	22.0854	23.1559	21.9203										Cyp4f16	19.1757	18.8817	17.3437	16.7335	16.6332	15.0858
Batf3	16.9697	17.5084	18.7927	18.5691	22.0905	21.9833		Batf3	16.9697	17.5084	18.7927	23.0462	22.1199	21.8898		Gem	14.0996	13.7061	15.3222	16.5707	16.5757	15.9259										Cyth4	24.6341	23.4876	22.8708	20.7946	20.8699	19.4642
Baz1a	18.2623	17.9174	17.6931	18.6427	17.5399	18.128		Bcl2	15.1427	15.7934	15.0056	17.5489	16.8851	16.8502		Gja1	20.865	20.8222	20.8519	22.1705	23.6286	22.2571										Cyyr1	15.7943	17.2447	16.4027	15.3632	14.8275	14.3853
Bcl11b	13.8162	13.9273	13.6763	13.7362	16.3457	15.1465		Bdh2	26.0055	25.5311	25.6533	26.4411	25.0154	26.4061		Glipr1	15.9991	16.8265	18.5488	19.9264	20.1156	18.9082										D0H4S114	24.5012	22.6819	24.191	21.2952	21.7452	20.9404
Bcl2	15.1427	15.7934	15.0056	17.0518	18.7751	17.2907		Bend4	15.8568	15.8072	17.702	18.4193	18.6543	18.2866		Gltp	18.9965	20.0348	20.1463	21.1636	22.5508	21.3988										D330045A20Rik	17.7622	17.5426	17.6047	16.7263	15.8988	15.7134
Bcl9l	26.1803	25.4681	27.0344	24.1604	23.6552	24.0803		Bgn	25.2637	25.5389	25.2334	29.1056	27.8492	27.7946		Gm13199	16.4932	15.2292	17.2808	13.8356	14.5753	13.0837										Dapp1	19.4634	19.2849	18.0828	16.1879	16.5171	15.4596
Bdh2	26.0055	25.5311	25.6533	27.8782	26.497	27.0816		Bin2	14.0996	14.2775	14.4959	17.5011	16.0066	16.0603		Gm4956	22.4408	20.9224	23.0245	16.9547	17.4072	18.4122										Defb45	12.8349	14.1144	13.3229	16.2991	15.7281	15.9463
Best1	12.7917	12.1847	12.3779	11.9798	13.9504	13.01		Blnk	15.8891	16.1444	17.5557	20.8086	20.9332	21.8441		Gm5420	19.1386	19.0735	21.3979	17.1036	17.9036	16.2448										Dnaja1	30.374	29.1951	28.7169	28.703	29.9049	29.5373
Bin2	14.0996	14.2775	14.4959	14.2729	17.2198	15.9584		Bmp5	16.0144	15.7234	16.2719	18.3537	17.8258	17.6153		Gm5431	13.1893	13.5585	13.9116	14.8383	15.9894	16.5064										Dnajb13	16.3973	16.3994	16.8432	13.9147	14.7459	14.4894
Blnk	15.8891	16.1444	17.5557	18.9201	20.3927	19.7906		Bmyc	19.6581	18.98	20.1071	22.8552	22.5142	23.2272		Gm9883	20.2301	18.8361	21.3049	17.1224	17.7104	17.1645										Dnmt3b	18.2681	19.5278	18.18	17.2867	17.1992	15.8533
Bmyc	19.6581	18.98	20.1071	22.4603	21.9939	22.6804		Bst1	11.4941	9.6801	10.749	13.7237	12.8429	12.75		Gmfg	13.5015	14.1573	14.8453	15.9892	16.839	16.3873										Dock2	21.8597	21.2976	20.8078	19.1332	19.2448	18.5848
Bst2	32.5152	31.9378	32.5945	34.8417	33.8131	35.33		Bst2	32.5152	31.9378	32.5945	35.9963	34.5299	33.7609		Gngt2	19.8203	20.6536	21.1068	23.4042	23.6962	23.4023										Dpep2	13.0207	13.3837	12.6022	11.1685	10.8982	10.5924
Btbd19	19.6452	19.5448	19.4224	16.3525	16.8757	15.2505		Btbd11	13.3104	14.23	16.6008	17.2327	17.5135	17.6626		Golm1	17.7013	17.7413	17.5274	21.342	21.2741	19.8634										Dram1	21.8128	21.4321	19.7169	19.2476	18.5706	18.3349
Btk	16.62	16.8265	17.5463	17.9882	20.8373	20.3352		Btbd19	19.6452	19.5448	19.4224	15.693	15.9058	15.6294		Gpnmb	14.7888	14.9644	14.1594	20.4386	24.9915	19.2773										Dusp2	16.819	17.4317	17.1201	14.9756	14.4403	13.7762
Bub1b	13.6456	13.272	14.915	15.5642	17.5569	17.1156		Btk	16.62	16.8265	17.5463	21.7651	20.9621	20.104		Gpr110	16.657	16.6063	16.0616	12.3353	11.9168	12.3514										E030018B13Rik	16.0267	17.409	12.1778	19.3661	21.0476	19.6505
C1qb	20.8818	23.5904	23.9047	25.4044	28.5206	28.2466		Bub1b	13.6456	13.272	14.915	17.9474	16.6475	16.9519		Gpr182	23.2325	23.1958	23.6117	23.9151	23.9982	24.1326										E230025N22Rik	13.8897	15.7067	14.9667	13.1071	13.4383	13.1116
C1qc	20.814	23.0048	22.5162	24.6782	28.4447	27.3903		C130050O18Rik	22.8689	22.8715	21.8474	20.3916	20.3265	20.764		Gpr64	18.213	19.4118	19.2218	22.5486	21.7804	22.2808										Ebi3	20.3702	19.8542	19.2989	18.1376	17.4662	17.7031
C1ql2	21.4828	21.5929	20.1964	19.2971	19.3257	18.2285		C1qa	25.6366	28.1605	28.9759	32.7743	31.31	30.9403		Gpx6	19.4449	18.5928	21.2706	15.6621	16.0249	17.4227										Egr2	17.2502	17.3319	18.2231	14.4947	13.689	13.027
C1qtnf7	13.5015	13.5585	12.9674	14.2729	15.3503	14.8496		C1qb	20.8818	23.5904	23.9047	30.5478	29.3825	27.1182		Gramd1b	13.4642	13.272	13.1821	17.8718	16.6965	17.3122										Ehd2	18.2989	17.7457	18.7316	16.0264	16.4722	16.0165
Cabyr	25.8916	22.7965	24.2707	19.9028	20.9808	19.7134		C1qc	20.814	23.0048	22.5162	29.5232	27.9162	25.8897		H2-Aa	24.5638	27.3136	28.0391	30.3933	29.3259	29.5244										Ehhadh	32.449	32.7851	29.865	32.7578	34.3751	33.4958
Cacna2d1	13.7829	13.9801	14.2759	15.0077	16.0459	15.2505		C1qtnf7	13.5015	13.5585	12.9674	15.1101	14.4523	14.7454		H2-Ab1	18.6529	20.696	20.7586	24.4302	22.6291	22.8367										Eif4e3	24.9048	23.3387	22.7612	21.2564	20.8015	21.3707
Cacnb3	13.1056	13.2043	13.1404	13.8798	17.0224	16.0764		C330027C09Rik	17.2516	17.2632	15.9828	14.2207	14.6174	14.5674		H2-Eb1	23.1657	25.6375	25.1769	28.778	27.4409	27.6508										Elf3	16.6955	17.2366	16.9385	15.0937	14.7869	14.6225
Cacng7	26.1938	25.3537	24.5789	23.3909	22.552	23.3959		C3ar1	14.4912	16.8265	17.892	20.5746	20.2652	19.9158		Hdc	16.8002	16.2641	17.3419	18.2616	18.926	19.1071										Emp1	20.7498	20.1503	21.0398	17.2689	19.694	17.0155
Calhm2	16.3057	16.5539	17.176	18.2164	19.6437	18.8695		Cabyr	25.8916	22.7965	24.2707	20.4339	19.147	16.7231		Henmt1	19.5491	16.6477	19.0065	16.214	14.8005	15.4717										Emr1	26.1987	24.6491	23.3156	22.4192	22.1708	21.9687
Calr	27.5541	28.2569	28.1183	30.2196	30.3397	30.5671		Cacnb3	13.1056	13.2043	13.1404	15.6186	16.1748	16.9116		Hlx	20.3164	19.7593	19.3974	21.8489	21.9899	21.8031										Epb4.1l3	24.3862	23.4226	22.1593	20.604	20.6717	20.222
Capg	17.6757	18.1868	17.1546	18.8996	24.5585	23.1502		Calhm2	16.3057	16.5539	17.176	20.3886	19.7952	18.8953		Hpse	17.7518	18.0646	17.9906	19.6332	21.179	19.7681										Epsti1	25.3724	23.9538	23.5576	22.9249	23.0806	22.8508
Capn3	17.6928	17.5236	16.2574	18.9955	19.1047	18.6532		Cap1	18.503	18.6745	18.4948	20.7444	20.1737	20.5152		Hspa1a	14.1589	15.2628	15.9828	18.5327	18.819	18.2822										Etnk1	26.1826	25.9815	25.9684	25.6727	25.8754	24.7171
Caprin2	14.949	15.0733	15.4399	17.6562	16.4969	16.5393		Capg	17.6757	18.1868	17.1546	25.1456	23.9918	23.7961		Hspa1b	24.4781	26.0696	24.2495	26.5939	28.5034	29.5016										Evi2a	18.9819	17.1878	16.3784	14.8524	15.7765	14.9589
Capza1	21.1145	20.1392	20.1385	18.6761	18.4402	18.2653		Capns1	24.5492	25.039	25.7103	28.4478	27.1653	26.95		Hunk	18.2901	18.7929	17.2289	13.7951	15.9354	14.7025										Evl	24.981	24.5225	23.9894	21.8512	20.8554	19.8911
Car8	15.8568	15.5176	17.0895	18.72	16.5993	18.1661		Car13	21.1427	20.3315	21.6394	18.495	18.2978	18.1097		Idi1	24.5112	25.7564	25.7209	19.1668	19.0838	18.6478										Evx2	14.9446	15.0627	14.2948	16.9877	17.1992	18.169
Casc4	16.9366	17.3845	17.2289	20.6304	18.2502	19.345		Card11	13.8816	13.7911	14.5223	16.4775	16.2554	16.0603		Ifi204	11.7782	12.6371	13.0116	14.1754	15.1801	14.8109										Exoc3l4	22.1265	21.3962	20.7833	19.209	19.5799	18.9991
Casc5	12.7439	12.7997	12.877	13.1882	15.1806	14.9267		Casc4	16.9366	17.3845	17.2289	19.6837	19.2329	20.4529		Ifi27l2a	21.0417	21.9753	22.1949	23.8539	24.5563	22.2364										F13a1	15.0559	14.4309	16.1498	12.7475	12.9644	12.8193
Casp1	15.9991	16.8742	19.5298	19.3811	22.6762	22.3159		Casc5	12.7439	12.7997	12.877	14.868	13.7856	14.192		Ifi27l2b	21.3817	20.4904	20.3852	24.4736	24.9961	23.3885										Fads3	17.7103	17.5208	18.5427	16.7263	16.4722	15.6009
Casp7	21.2938	21.1086	19.7559	23.3159	23.7062	24.3478		Casp1	15.9991	16.8742	19.5298	23.1675	22.6403	21.5335		Ifit2	15.5311	15.6805	17.3013	18.1507	18.4604	18.0847										Fam105a	23.3378	22.6341	21.4954	19.0553	19.9694	18.6595
Cav2	16.8692	17.0576	18.1862	20.5228	19.5564	20.6948		Cbfa2t3	24.0861	24.3443	26.6346	23.8175	23.9795	23.222		Ifitm2	26.5525	27.6665	28.0069	29.3523	29.2001	28.9733										Fam149a	18.0292	17.2286	18.7387	16.8045	16.237	15.5778
Cbfa2t3	24.0861	24.3443	26.6346	21.0475	21.7373	22.0411		Cbr3	16.7295	17.851	17.2078	20.4339	19.8018	22.755		Ifitm6	12.4921	13.0995	14.3603	17.0527	17.0372	16.0165										Fam189b	17.4281	16.8484	17.0178	15.9985	15.0715	14.5898
Cbr3	16.7295	17.851	17.2078	17.9812	20.6243	19.255		Ccbe1	17.1811	16.9305	19.035	20.3176	19.7785	20.7409		Igf1	29.1734	29.3391	29.9708	28.691	28.4659	27.8108										Fam19a4	12.3801	12.6901	12.7787	15.0808	14.7181	15.072
Ccdc102a	13.6456	13.9538	15.241	15.3676	16.7154	16.4159		Ccdc102a	13.6456	13.9538	15.241	17.5568	17.1465	16.759		Igfbp3	20.3735	20.9881	21.3414	22.1123	24.2843	22.7905										Fam217b	16.6955	16.7353	16.9116	14.8242	15.4833	14.4723
Ccdc109b	12.2734	12.0849	13.0116	13.4262	16.5815	16.3814		Ccdc109b	12.2734	12.0849	13.0116	18.3717	17.91	16.6277		Igfbp7	27.3294	27.0711	29.165	28.675	30.4226	29.6662										Fam26f	23.3817	21.976	20.4133	19.3176	17.5448	18.2599
Ccdc138	14.0082	14.0827	13.2232	16.1645	15.8758	15.8354		Ccdc138	14.0082	14.0827	13.2232	16.2545	14.4094	15.0194		Il18bp	19.7507	20.6786	21.6464	23.6966	22.9504	21.7427										Fam49a	22.0577	22.2029	21.443	20.6349	20.503	20.1748
Ccdc148	11.845	12.4646	12.9226	14.4165	14.8734	14.6054		Ccdc148	11.845	12.4646	12.9226	15.7513	16.1748	15.5653		Il7r	13.6456	13.5585	14.2182	16.6827	16.3016	15.8533										Fam78a	19.2968	19.2046	18.0284	16.1262	15.8988	15.4596
Ccdc3	18.0823	18.8266	18.3121	20.5199	22.88	22.4006		Ccdc3	18.0823	18.8266	18.3121	23.262	22.8472	22.3361		Inhbb	15.6205	15.2461	15.2204	17.245	19.1138	18.3436										Fam83f	19.5816	18.2866	25.7602	17.8234	16.2775	17.0774
Ccdc37	21.4258	21.6715	20.8025	18.9505	18.8136	19.469		Ccdc37	21.4258	21.6715	20.8025	18.305	18.9758	19.3629		Insrr	18.0823	17.4394	19.1189	16.4461	15.7085	15.9564										Fblim1	21.1343	20.4978	20.492	18.0891	18.9004	17.5749
Ccdc88a	15.8078	15.9019	16.2281	16.5858	19.3868	17.3662		Ccdc88a	15.8078	15.9019	16.2281	18.2494	18.0104	18.4925		Irf8	16.1927	16.8837	19.0463	20.7775	20.149	19.2143										Fbn1	21.9022	20.4108	21.1095	18.155	20.1552	18.2239
Ccdc88b	17.453	18.4053	17.8328	19.0593	23.8806	22.0225		Ccdc88b	17.453	18.4053	17.8328	22.8711	22.0662	21.6042		Itga8	14.9267	15.3286	15.3421	17.0269	18.4828	17.4106										Fcgr1	20.9432	19.8379	18.4374	17.6155	17.6011	16.5477
Ccl2	12.7439	13.8188	12.9674	17.786	21.1805	20.3502		Ccl2	12.7439	13.8188	12.9674	21.7128	22.0692	22.5333		Itgb2	18.1701	19.4542	18.9777	22.0918	22.5167	21.7034										Fermt3	24.3477	22.7325	23.072	20.872	21.0747	19.9654
Ccl20	11.0068	10.4054	10.9324	10.303	15.9732	11.3943		Ccl22	14.9712	15.361	14.9606	16.0659	16.9925	18.7849		Itprip	14.9712	14.5681	16.1233	17.4419	17.6513	16.9946										Fezf2	18.5463	19.3669	18.6663	20.722	20.5717	21.467
Ccl22	14.9712	15.361	14.9606	15.0832	16.9968	16.9865		Ccl3	14.0694	13.5585	13.3431	18.1283	18.2414	18.4493		Jdp2	18.7072	18.5563	19.7291	20.9344	21.5379	20.9144										Fgl2	24.5583	22.2414	21.6628	20.5263	19.3809	19.1822
Ccl3	14.0694	13.5585	13.3431	14.0167	16.8864	15.985		Ccl4	15.4576	16.0448	16.0303	21.8541	21.3405	22.2637		Jun	27.2496	27.4948	28.3784	23.5731	25.9538	24.8618										Flna	25.6586	25.7413	25.5978	22.9353	22.7563	21.6353
Ccl4	15.4576	16.0448	16.0303	16.9839	21.9401	19.7614		Ccl5	18.0374	18.9252	18.9134	25.8648	25.0668	23.5782		Kcnj10	12.1574	13.6185	14.3603	15.9325	15.4295	15.1269										Flt3	16.869	17.3475	16.6648	15.0549	14.5899	13.9257
Ccl6	15.9209	15.7516	17.1439	16.448	19.1947	18.6851		Ccl6	15.9209	15.7516	17.1439	21.8838	21.8114	19.4085		Kctd12	17.914	19.2061	20.861	21.0969	21.9329	21.268										Fmo9	16.1805	15.9942	18.0421	18.9882	19.1108	19.6804
Ccm2l	17.0133	17.1104	17.2497	19.1407	19.1464	18.572		Ccl7	14.0082	14.4153	14.007	15.6034	15.88	16.0784		Krt75	17.0562	15.161	18.8111	14.8524	12.8594	12.2022										Fos	18.1413	18.775	17.8972	15.7552	16.5902	16.2448
Ccna2	16.0751	16.0193	16.7769	16.9245	19.6376	18.3376		Ccl9	15.8406	15.7234	16.5485	17.9405	18.8999	18.2614		Krtap5-4	15.8078	15.7934	15.8352	17.8185	17.8715	17.4287										Frmd4a	21.2	20.782	19.4701	18.6336	18.4303	17.6146
Ccnd2	22.0206	22.5769	21.8056	23.5798	25.1118	23.9098		Ccne2	23.11	22.311	22.15	18.6951	19.0065	19.2274		Krtap7-1	17.5975	15.4715	18.2903	14.0106	13.7287	15.2981										Fshb	17.9336	17.7186	19.2544	20.5931	20.4251	20.7063
Ccne2	23.11	22.311	22.15	20.9158	20.2554	20.4878		Ccng1	22.067	22.6253	23.3537	26.0335	24.3616	24.8574		Lamb1	17.0024	17.0753	17.3217	18.2152	19.1844	18.7586										Fstl1	22.3855	22.0161	20.9452	18.2109	18.9292	17.8047
Ccng1	22.067	22.6253	23.3537	25.6917	25.1963	25.5262		Ccr1	12.2734	12.2333	11.9701	13.8354	14.1382	13.3698		Lamc2	19.3416	19.2228	21.7677	26.6856	24.3022	22.8848										Fxyd5	26.4872	25.016	24.3471	21.8205	22.3187	21.9878
Ccr2	20.251	19.1555	20.0191	19.7874	23.2087	22.2897		Ccr2	20.251	19.1555	20.0191	23.1276	23.3163	21.9882		Lcn12	19.3512	18.6695	18.8657	18.1938	16.6615	16.8509										Fyb	23.8001	22.8587	21.5362	19.2945	19.813	19.2804
Ccr5	15.6205	18.0396	18.6475	19.3941	23.9057	22.9704		Ccr5	15.6205	18.0396	18.6475	24.6231	22.3307	21.229		Lcn2	17.2416	17.0129	17.2705	24.0013	24.9423	22.1746										G6pdx	19.8269	19.6524	18.939	17.4363	17.4979	17.4704
Ccr7	15.4761	15.1782	15.3619	15.5323	18.6096	17.5117		Ccr7	15.4761	15.1782	15.3619	17.9749	17.5787	17.8683		Ldlr	30.5745	30.3982	31.5519	27.9943	28.0183	28.7999										Gabrg3	21.8541	23.0003	22.4344	24.0658	23.7663	24.9628
Ccrn4l	25.4772	24.3075	26.0727	23.6841	23.9205	21.366		Ccrn4l	25.4772	24.3075	26.0727	24.4889	21.9729	22.6481		Leng9	23.3026	24.6564	25.5303	22.2296	22.0723	22.0234										Gadd45a	20.8506	19.5459	22.3001	18.8387	18.3104	18.8253
Cd163l1	21.7376	20.6308	20.4138	20.3773	17.9853	18.6102		Cd101	12.7439	12.7195	12.7837	14.6466	15.0454	14.5827		Lgals1	28.1921	28.1543	27.0269	30.6382	29.0782	29.8511										Gadd45b	22.6596	23.5004	22.817	23.71	24.6835	24.7864
Cd2	17.4345	17.6848	17.6022	17.6405	21.1163	19.1845		Cd14	19.5756	19.26	20.4943	23.7561	23.7331	21.479		Lgmn	24.0023	24.1487	25.5278	26.0412	26.6983	26.3067										Gadd45g	24.5785	24.7462	23.7089	26.6845	27.045	25.9092
Cd209b	22.6584	22.1844	21.7565	20.7588	19.3779	20.3502		Cd180	13.0628	13.9006	13.6411	16.9952	15.693	15.949		Lhx6	18.1119	18.1446	17.034	19.5944	19.59	19.9111										Galnt10	19.1063	19.3085	18.9054	17.4082	17.6761	16.4897
Cd247	12.0976	11.7627	12.9674	12.7703	18.9887	16.2632		Cd200r1	11.4185	11.9815	12.638	15.3173	15.0798	13.5715		Lifr	22.1433	22.7953	24.8673	23.6449	25.2157	23.8362										Galnt12	15.7368	16.0312	16.0512	14.5885	14.4094	14.6225
Cd274	19.2641	19.3007	19.243	20.1978	23.6333	22.4479		Cd247	12.0976	11.7627	12.9674	16.6638	16.4316	16.0964		Limk1	15.9367	16.2049	16.3717	18.6115	18.0196	18.1598										Galnt6	17.665	17.5281	17.5994	15.7245	16.1958	14.3676
Cd28	14.2171	14.4598	13.2232	14.4858	17.7376	15.8073		Cd274	19.2641	19.3007	19.243	23.4903	22.8564	21.3952		Loxl4	21.2031	21.1257	22.8216	19.3718	19.1168	19.8046										Gapt	20.2354	19.5567	19.6526	21.6857	21.5745	22.1735
Cd300e	14.2457	14.6312	16.3151	15.299	18.7778	18.0372		Cd300e	14.2457	14.6312	16.3151	19.4924	18.2013	17.9447		Lpin1	23.3276	22.7703	25.379	25.5357	26.9607	25.5435										Gatsl2	17.9818	17.7322	18.1185	17.0462	16.1116	15.2981
Cd300lb	16.2918	16.8552	16.6266	17.4626	22.1398	20.2927		Cd300lb	16.2918	16.8552	16.6266	22.3304	20.6123	21.4499		Lrat	16.5573	16.9765	18.2903	19.5681	21.0806	19.98										Gbp2	27.2348	25.3929	24.6532	22.9655	21.15	21.2417
Cd34	17.5442	16.3791	17.648	18.2293	19.7165	20.2153		Cd300ld	19.4264	20.3145	20.3126	24.0886	22.5653	21.9394		Lrrc25	13.5382	14.5253	13.6763	16.0171	16.5096	16.4729										Gbp3	24.8514	22.6143	22.2731	20.1473	19.6325	19.6037
Cd3d	15.8243	16.5432	16.4952	16.4714	23.6247	20.5077		Cd34	17.5442	16.3791	17.648	19.3919	19.3784	19.3657		Lrrn3	30.5958	29.7755	31.576	28.2395	28.2553	27.6973										Gbp7	23.6055	22.457	22.0169	20.8836	18.5706	18.7586
Cd3g	15.3435	15.5176	14.4693	14.7687	19.4092	17.1156		Cd3d	15.8243	16.5432	16.4952	21.2	20.4401	19.9535		Lum	17.8259	18.3381	18.1404	20.8184	23.0087	19.3963										Gbp9	14.9822	15.1474	13.8003	12.9468	12.6942	12.4232
Cd44	14.7651	17.1191	18.2976	18.3366	23.1455	22.0378		Cd44	14.7651	17.1191	18.2976	23.4698	22.5425	22.2877		Ly6d	21.7335	22.218	23.728	24.5187	26.607	25.3256										Gdpd1	18.4486	19.3591	18.4808	17.2926	17.3745	15.9665
Cd48	14.5172	15.0911	16.5878	16.7281	21.8085	20.1518		Cd48	14.5172	15.0911	16.5878	21.5106	20.9153	20.0929		Ly6e	28.2102	28.252	28.0484	30.667	30.7443	29.9207										Gfra2	20.4756	20.109	18.9556	18.0487	17.5448	17.6425
Cd5	11.845	11.9815	12.4847	12.8109	17.44	15.8907		Cd5	11.845	11.9815	12.4847	15.4158	15.693	14.9533		Ly86	18.2693	19.5926	20.6393	22.6768	22.9035	22.2386										Glipr1	24.1419	23.5077	22.8066	19.9264	20.1156	18.9082
Cd52	19.8961	20.8079	20.2344	22.0962	28.0912	26.1692		Cd52	19.8961	20.8079	20.2344	27.6628	26.0779	24.7796		Lyve1	14.543	14.9084	17.9987	20.6726	21.9725	20.678										Glp1r	16.8986	18.0715	19.8045	20.6511	20.481	20.9266
Cd53	19.4816	20.9475	21.1486	22.4863	27.6796	25.8305		Cd53	19.4816	20.9475	21.1486	27.4912	25.3553	25.4682		Lyz1	15.0796	17.0129	18.4948	21.135	21.8257	20.6837										Gls	16.4775	17.0274	17.4966	16.3817	16.9238	16.1043
Cd5l	24.9077	26.5717	28.3165	28.1191	31.0218	30.2633		Cd5l	24.9077	26.5717	28.3165	32.2156	32.091	30.4214		Maff	16.7768	16.7385	17.4701	18.5592	18.4341	20.0377										Gm10510	18.9868	19.6973	19.4028	20.9859	21.1515	21.5573
Cd6	12.5955	13.1698	12.9674	12.6024	16.9025	14.8884		Cd6	12.5955	13.1698	12.9674	14.6466	15.5223	14.8304		Mamdc2	13.7492	13.9538	15.1576	16.214	17.1402	16.3524										Gm10554	15.5882	15.9313	16.8845	15.1193	14.8937	13.9874
Cd63	22.9767	22.957	24.432	25.7679	27.9237	27.3153		Cd63	22.9767	22.957	24.432	29.5906	29.2022	29.3176		Map3k8	14.2171	14.206	15.7843	17.0462	17.4609	17.3247										Gm11545	16.3029	15.6089	15.3053	14.8101	13.9377	13.4512
Cd68	17.5081	17.9824	18.0704	19.3548	24.2024	22.8845		Cd68	17.5081	17.9824	18.0704	24.7879	23.6492	22.8649		Marcks	20.2371	22.0472	23.5755	23.6874	24.8017	23.6594										Gm12250	19.0875	17.7993	18.1141	16.9145	16.1875	15.9966
Cd69	14.9712	14.8895	14.7252	15.1751	18.5502	17.0333		Cd69	14.9712	14.8895	14.7252	18.4074	18.0654	16.3946		Mettl15	14.9932	14.9084	15.4781	17.4363	17.3854	16.9946										Gm12298	17.7914	18.1194	18.3364	19.9195	19.7966	20.3227
Cd7	16.1927	16.8457	16.1985	16.5858	20.4131	18.1344		Cd7	16.1927	16.8457	16.1985	18.4661	17.8258	18.0466		Mfsd7b	22.6419	21.5693	23.1421	20.0712	19.7966	20.3399										Gm12359	20.5051	20.6814	22.7034	24.5446	24.3282	24.5091
Cd72	17.4345	18.3998	19.3874	19.7143	22.6035	21.9695		Cd72	17.4345	18.3998	19.3874	23.2955	22.3128	22.1375		Mir122a	11.845	13.0995	11.1876	12.0101	13.6487	14.5898										Gm12695	18.1022	19.363	19.6888	20.7843	21.3458	21.5863
Cd74	19.0815	22.8669	21.7134	24.7983	31.6848	29.256		Cd74	19.0815	22.8669	21.7134	32.184	29.7978	28.4597		Mir17hg	22.2866	21.4538	23.1039	19.2269	21.1776	19.3904										Gm13237	18.7851	18.281	18.1362	16.4778	16.6545	16.1894
Cd83	16.3876	17.3204	19.1843	17.3348	21.2079	19.4811		Cd83	16.3876	17.3204	19.1843	20.5372	21.5909	20.5056		Mlf1ip	24.1445	20.6936	22.4261	15.3041	15.5776	14.1649										Gm13476	14.3388	16.1631	16.1054	17.2867	16.3334	16.6366
Cd86	17.5262	18.3607	18.5953	18.8112	22.2168	21.3851		Cd84	19.1641	18.7638	21.3569	23.375	22.9818	21.7692		Mlkl	15.905	16.095	15.2615	19.2447	18.5307	18.4501										Gm21098	16.2788	16.6176	16.4744	18.4557	18.1562	19.499
Cd8b1	18.4578	18.3998	17.9744	17.7484	22.3553	21.0389		Cd86	17.5262	18.3607	18.5953	22.0332	21.7866	20.2258		Mmd2	18.9803	18.2283	18.6019	16.5324	14.814	14.8412										Gm2848	16.1929	16.474	16.6052	14.0481	13.4817	12.8193
Cd97	18.4578	19.3568	18.9369	20.3208	22.8272	21.3319		Cd8b1	18.4578	18.3998	17.9744	20.9933	21.0727	20.5056		Mpeg1	21.7989	23.3574	25.3724	26.9147	27.3262	26.1905										Gm4956	21.4727	22.0797	20.4272	16.9547	17.4072	18.4122
Cdc14a	14.3574	14.6929	15.6442	16.802	17.6935	16.9865		Cd93	18.5286	17.3526	19.357	21.9872	21.8048	20.4627		Ms4a6c	15.2044	17.1017	16.6522	19.3003	19.9979	18.6283										Gm6268	14.1475	15.164	15.1721	16.9077	16.9999	17.9079
Cdc42ep3	16.1198	16.0574	16.1687	17.9389	20.3273	19.0939		Cd97	18.4578	19.3568	18.9369	21.8372	20.9466	20.965		Ms4a6d	17.2316	16.7285	16.6266	17.838	17.9577	18.1505										Gm8995	18.2618	18.3421	17.6364	15.7039	15.2154	15.1132
Cdc42ep5	26.489	27.4568	26.0139	24.5242	24.1463	23.94		Cdc14a	14.3574	14.6929	15.6442	17.6114	16.4422	17.2371		Mustn1	20.8537	21.4614	21.515	23.1846	24.9618	22.7325										Gm94	18.977	21.062	19.4479	21.9673	19.7989	22.8252
Cdca5	15.3628	15.0194	15.2819	15.7928	16.9813	17.2565		Cdc42ep3	16.1198	16.0574	16.1687	19.5615	18.518	19.459		Mvd	18.2693	17.9174	19.1463	16.601	16.0859	15.5075										Gm9999	14.8092	15.4631	16.2536	17.5838	18.0283	17.8825
Cdca7l	15.7411	15.6516	15.4399	15.6883	17.978	17.9298		Cdc42ep5	26.489	27.4568	26.0139	23.8415	23.7866	23.473		Myl12b	23.9447	24.4246	24.7064	25.6775	26.0371	26.2886										Gmfg	19.2614	17.9669	17.0243	15.9892	16.839	16.3873
Cdh1	26.2309	25.7703	26.5163	29.7806	28.3352	28.5763		Cdca5	15.3628	15.0194	15.2819	17.4363	16.3668	16.4823		Myo1f	15.184	16.9398	16.7027	18.738	19.7801	18.4668										Gng2	22.2335	21.4302	20.4569	19.3061	19.7942	18.3174
Cdh5	20.6826	20.8692	21.944	23.0489	23.6893	23.4212		Cdca7l	15.7411	15.6516	15.4399	18.2494	17.4542	16.7159		NA	37.5819	37.4835	39.3976	37.2128	36.8472	37.1335										Gpc6	19.3361	19.6314	17.5131	16.7478	17.7635	16.3259
Cdk14	12.3297	13.0995	13.6763	14.8906	17.0173	16.2389		Cdh5	20.6826	20.8692	21.944	24.8833	23.6837	22.9087		Nagk	22.6132	23.1195	22.2885	24.5187	24.9546	24.3101										Gpr114	17.4444	17.4013	16.3702	15.0418	14.3624	14.1649
Cdk5r1	11.6397	11.5869	12.4847	15.211	20.3927	18.5499		Cdk14	12.3297	13.0995	13.6763	17.2676	16.716	16.0052		Nbea	15.0151	14.6103	7.44431	17.1474	17.6061	16.7458										Gpr141	17.7474	17.6355	16.6941	15.6411	14.9966	14.9876
Cdk6	23.5866	23.0114	22.9474	22.0647	19.7423	20.5917		Cdk5r1	11.6397	11.5869	12.4847	19.9564	20.3016	19.8944		Ncapg2	14.2171	14.5681	15.2204	16.6973	17.7104	16.7534										Gpr18	17.6345	17.2286	16.1935	14.8242	13.7483	14.5567
Cdkn3	11.9741	12.5087	11.0199	13.8798	16.2736	15.1816		Cds1	12.885	13.7347	14.5223	18.1218	17.9481	16.3702		Nell2	20.8509	21.6325	21.1624	22.463	24.035	23.1785										Gpr35	13.8627	15.0107	15.3984	16.2312	14.9585	15.2335
Cend1	15.2847	15.5328	14.915	12.2835	12.4328	12.0705		Ceacam16	13.5382	13.763	13.5329	14.6046	15.341	15.0968		Nfam1	16.4276	16.9582	17.1439	18.4906	19.2104	18.508										Gpr84	13.5478	14.4945	15.1221	13.1071	12.4885	12.3514
Cenpc1	16.4409	16.2641	15.5898	17.9318	18.1417	17.8676		Cenpf	20.8678	20.6736	19.0576	16.4548	16.2781	18.2782		Npas2	15.5129	15.6516	14.7738	17.0008	17.7153	17.2553										Gpr98	20.1176	18.6245	20.5036	15.5876	15.4295	15.7789
Cenph	13.1893	12.6786	12.7837	13.3934	14.9795	14.4973		Cep110	26.1951	26.1281	26.6239	24.1132	22.3362	21.8874		Nr0b2	24.573	21.1406	21.1816	25.325	24.377	26.6646										Gprasp2	16.1174	16.6673	17.3086	18.8284	18.9952	19.1887
Cenpj	17.2812	17.2215	17.6751	19.2292	20.1372	19.5409		Cep192	16.4143	16.4896	17.034	19.2121	18.1897	18.2866		Nsdhl	14.9712	14.9829	16.3151	13.3555	13.1635	13.0837										Gpsm3	23.0097	21.8587	20.9568	19.8843	20.0327	19.1822
Cep110	26.1951	26.1281	26.6239	22.3138	22.4912	21.406		Cep250	13.0628	13.3053	13.4584	16.6531	16.3777	15.3522		Nudt7	32.2518	31.3792	33.059	28.6064	28.8913	28.8942										Gpx8	17.6037	16.7735	18.1362	15.6516	16.442	15.1807
Cep120	23.4425	23.1979	24.987	22.5807	21.1793	22.2287		Cep55	18.0749	18.5772	17.8328	20.2289	20.3293	20.4725		Oaf	28.8587	28.9932	29.8492	27.5186	27.5101	27.1936										Gstm3	29.5535	29.5427	29.7992	27.0494	24.9415	23.6209
Cep192	16.4143	16.4896	17.034	18.064	18.9861	18.8042		Cerk	15.1218	15.6805	17.2078	20.5226	20.1795	19.4451		Oit3	20.0643	19.8037	20.8702	22.0341	22.6977	22.4909										Gzma	18.0292	16.8391	16.498	14.9756	13.8256	15.9156
Cep55	18.0749	18.5772	17.8328	19.6514	21.7998	20.611		Cfd	14.9932	18.275	15.1149	34.8437	28.578	29.7184		Olfr1490	19.6237	19.0735	20.2756	17.9987	16.1456	17.0501										H2-Aa	35.5976	34.1948	32.467	30.3933	29.3259	29.5244
Cerk	15.1218	15.6805	17.2078	17.593	18.7275	18.5938		Cfp	25.5324	26.7672	27.5945	31.3936	30.7645	29.1905		Olfr214	25.7182	25.7711	26.8959	23.6424	23.4587	23.5506										H2-Ab1	29.0213	27.7263	25.485	24.4302	22.6291	22.8367
Cerkl	15.873	16.2168	17.352	13.7362	13.4104	13.3867		Ch25h	11.9741	11.7627	12.638	15.8226	16.0919	15.8821		Palld	20.7911	21.3767	23.262	23.3598	23.5662	23.8584										H2-DMa	22.5905	21.8196	20.1525	18.9392	17.3023	17.1907
Cfd	14.9932	18.275	15.1149	27.4994	27.684	30.6306		Chchd6	20.879	20.3145	20.8853	23.7402	22.4173	21.6847		Pcolce	17.6412	17.6777	18.6085	19.4249	20.5646	19.8961										H2-DMb1	28.6748	27.4537	25.2726	23.4942	22.3428	22.5481
Cfp	25.5324	26.7672	27.5945	28.3416	29.9076	29.9422		Chrnb3	24.8486	24.2295	24.7565	21.2937	23.0627	22.573		Pcsk9	20.7709	21.3825	21.3022	18.3155	17.3414	17.9079										H2-Eb1	34.0146	31.5861	30.7136	28.778	27.4409	27.6508
Chac1	20.2336	21.257	19.9534	24.2177	24.3663	21.9987		Chst14	14.9932	14.9272	15.8686	17.3021	17.2926	16.8294		Pde4b	20.548	20.4257	18.4812	19.7517	19.8385	20.7381										H2-M2	21.3604	21.1212	19.8486	18.2783	16.6686	17.2361
Chac2	21.7294	21.9226	21.9185	24.8487	23.6282	24.4056		Chst7	14.4384	14.6312	15.2204	16.4204	16.3777	15.8234		Pdlim2	14.3574	15.2123	16.4682	17.779	17.9977	16.9522										H2-Ob	14.829	14.8301	14.1035	12.8346	12.4269	11.5592
Chrna2	23.7809	23.5724	25.4875	22.6593	21.109	21.9695		Cidea	18.3919	18.1628	16.8373	30.2786	21.9148	23.8022		Pdss2	18.5413	19.1427	19.3212	18.4124	19.6126	19.117										Hadha	21.2756	22.1683	21.9511	23.4465	23.3651	23.9909
Chrnb3	24.8486	24.2295	24.7565	22.406	21.4784	21.9067		Cidec	24.8927	25.4131	27.1643	29.9058	27.5277	27.8844		Pdxk	26.3602	25.4363	27.4603	24.6098	23.5917	23.4188										Haus8	16.819	16.6475	17.6047	15.3041	14.8408	14.8859
Ciita	14.1589	15.0555	13.9116	14.9885	20.7286	18.2285		Ciita	14.1589	15.0555	13.9116	20.0019	18.6196	17.1201		Pdzd11	19.9776	20.5589	20.0313	22.1715	21.8736	22.5255										Havcr2	15.693	15.341	15.0194	13.7125	13.6283	13.5716
Cirbp	25.585	24.6743	25.1521	22.2502	21.8741	22.6229		Ckap4	17.5352	17.3606	18.7989	19.6055	19.4503	20.7534		Per2	21.0152	21.0059	22.9429	23.9788	23.4768	23.321										Hck	25.122	24.8732	23.9292	21.7569	21.577	20.6513
Ckb	18.8696	20.3399	18.6604	20.7968	24.2397	22.968		Ckb	18.8696	20.3399	18.6604	24.3557	22.474	23.025		Pfkfb3	19.7837	19.4847	21.4307	22.4724	22.6567	22.6789										Herc6	19.7861	17.698	18.753	17.626	17.596	17.0225
Cklf	15.1008	15.563	16.3294	17.5367	19.3824	18.3495		Cklf	15.1008	15.563	16.3294	18.5179	17.6214	18.3772		Pigx	27.0629	26.7698	28.1089	24.6226	25.3326	24.2445										Heyl	16.6955	15.841	15.8333	14.0294	13.4601	13.9464
Clcn5	22.266	22.257	21.9797	20.5021	20.0408	19.4649		Clcn5	22.266	22.257	21.9797	18.1283	20.8471	20.8078		Pkm	23.4436	23.9251	24.188	25.8573	25.5607	25.5928										Hhat	20.8323	21.5007	20.7141	22.5851	22.3485	23.5389
Cldn15	15.2649	15.2461	14.7978	16.1385	16.9709	16.9294		Cldn7	20.4782	21.1021	20.73	17.4363	17.6355	17.9542		Pla2g7	15.184	17.1191	18.7927	21.9242	22.463	20.7804										Hic1	20.0671	19.7314	19.6682	17.9477	17.8063	17.913
Cldn7	20.4782	21.1021	20.73	18.0503	18.5472	18.2223		Clec10a	16.3332	16.9025	17.034	19.162	19.5675	17.9869		Plac8	16.1198	16.4678	18.4398	21.3052	21.2305	18.8179										Hist1h2ao	23.4392	22.4884	21.0685	19.82	19.6745	18.2599
Clec10a	16.3332	16.9025	17.034	16.6959	19.4269	19.1123		Clec1b	20.9506	21.6342	24.5677	27.1438	26.9922	24.556		Plek	16.9697	17.8239	19.5442	20.1537	20.7416	19.6641										Hk2	23.2736	22.5373	21.7355	19.5655	19.9024	19.6505
Clec2h	13.2706	13.4029	13.0116	16.3281	15.5364	16.6786		Clec2g	11.845	11.7053	12.5367	14.3388	13.8123	12.8352		Plscr1	22.8085	23.1896	24.674	25.5887	26.1955	24.7576										Hk3	25.1959	24.249	23.7887	20.6654	20.0585	19.8533
Clec4a3	16.6934	18.0016	17.5744	19.2701	22.1355	21.4019		Clec3a	22.7511	21.7342	23.2362	19.43	19.9185	18.8129		Plscr2	22.2609	22.4778	24.7629	25.4583	24.7952	25.1479										Hmgn3	16.3622	16.5976	16.4823	14.9215	15.3189	13.8626
Clec4d	14.0996	14.1818	13.9756	14.0167	18.3867	15.7504		Clec4a1	24.226	23.4786	24.62	22.7659	22.2158	21.4094		Pmp22	16.5318	17.7203	18.5354	19.8248	20.723	19.5504										Hmx1	17.1345	17.6214	18.0873	19.3348	19.8176	20.4979
Clec4n	15.4946	17.561	19.7425	19.6987	24.2993	23.1789		Clec4a3	16.6934	18.0016	17.5744	23.1494	22.4186	20.764		Ppap2a	22.2018	21.0632	23.9403	23.677	23.968	24.2149										Hoxb3	16.9084	17.4988	17.1638	18.2908	18.7318	20.0042
Clec9a	13.2302	14.23	15.3021	14.6845	19.1293	17.9161		Clec4d	14.0996	14.1818	13.9756	18.5911	17.8389	18.4135		Ppargc1a	20.1949	20.5458	22.3314	18.6555	18.9639	18.0942										Hoxb4	16.3029	16.6574	16.1761	13.9342	14.4249	13.7097
Clic1	23.5496	24.0897	25.4939	26.3044	27.256	27.3984		Clec4f	24.0061	26.2183	27.9487	30.3331	29.4074	28.4974		Ppp1r3g	22.2123	26.2609	26.5809	21.0738	20.5913	21.8095										Hsd17b7	26.6451	25.9869	24.8031	26.5763	28.4304	27.0441
Clip2	13.7829	14.5253	13.6763	15.4179	15.5019	15.4321		Clec4n	15.4946	17.561	19.7425	25.9449	25.2592	24.1261		Prss23	18.1412	19.1213	18.9892	20.2047	21.6194	20.3011										Hvcn1	20.2894	19.5058	18.6919	16.8185	17.3854	17.1512
Clstn2	10.1925	10.8296	10.2336	12.235	14.6486	12.5777		Clec7a	17.5081	19.104	22.3369	28.0986	27.5653	26.329		Prss32	27.5495	26.6616	27.783	21.9288	23.9669	23.9898										Icam1	25.5569	25.943	25.8962	23.5313	23.4385	22.4283
Cml1	28.164	28.3246	27.2278	31.6467	30.4367	30.7699		Clec9a	13.2302	14.23	15.3021	18.5349	17.7993	17.0178		Prss8	18.0971	18.8927	19.2902	17.557	16.0424	15.6464										Icos	17.4444	18.0775	16.7014	15.7348	14.486	14.6867
Cmpk2	19.4541	20.1452	21.3466	22.8525	24.6291	25.3733		Clic1	23.5496	24.0897	25.4939	28.2336	27.16	26.8078		Psmb7	21.75	24.4179	23.1659	25.9993	24.6624	25.9836										Icosl	17.9336	17.593	17.4353	15.5876	15.6688	15.0858
Cmtm5	17.5081	16.9582	15.5531	14.5978	13.7815	14.2446		Clip2	13.7829	14.5253	13.6763	16.1805	14.7546	16.279		Pspc1	20.8453	21.2366	21.3723	18.3114	18.8779	18.1736										Ier3	20.8218	20.6173	21.2499	18.2364	19.3917	17.7463
Cnn2	19.2739	19.4079	19.8261	20.9002	22.2632	22.2602		Clrn1	15.905	16.4459	16.8373	18.1478	19.4466	19.3339		Ptar1	22.7366	22.7085	23.3472	20.8952	19.6646	20.4715										Ier5	16.9762	16.7545	16.65	14.7671	14.814	15.0441
Cnnm1	14.4912	13.6185	14.2182	11.5808	11.5845	11.457		Clstn2	10.1925	10.8296	10.2336	13.8627	12.6901	12.1778		Ptpn18	18.2059	19.2311	20.8056	21.8955	21.45	20.8473										Ifi27l2a	28.6018	27.8033	25.7857	23.8539	24.5563	22.2364
Cntn2	22.6718	22.3806	21.6347	20.6644	19.803	19.6342		Cmpk2	19.4541	20.1452	21.3466	23.9349	22.8678	24.2466		Ptx4	23.8517	23.9482	23.7715	19.8583	22.2283	21.0104										Ifi30	30.5672	29.4755	27.5529	26.5482	25.9948	25.1769
Col11a2	23.1632	22.9094	21.7066	20.5405	20.5252	20.4648		Cmtm3	19.6709	19.6036	21.3075	23.3013	21.9322	22.4275		Pxdn	18.6468	18.9709	21.1816	21.5972	22.0104	21.2526										Ifi44	18.7058	17.2527	17.0694	15.8452	14.8541	14.4551
Col14a1	22.0578	23.1532	22.6671	25.4236	27.4349	26.374		Cnksr1	20.8509	21.2242	21.0615	18.6951	18.0104	18.4454		Rab8b	19.943	20.3623	21.2466	22.2049	23.1167	22.2046										Ifi47	27.5515	25.3882	25.6741	23.2123	22.3177	22.411
Col1a2	11.7782	12.1352	13.0116	13.7362	19.2422	15.9982		Cnn2	19.2739	19.4079	19.8261	22.9715	21.8667	21.8969		Rad51b	23.9533	25.5651	25.2929	26.4932	29.5941	25.831										Ifitm6	19.9564	18.7177	17.9115	17.0527	17.0372	16.0165
Col3a1	10.824	10.1168	10.3441	11.7585	15.4581	14.5626		Col11a2	23.1632	22.9094	21.7066	19.111	20.5848	20.6997		Rad51d	16.0297	17.8844	19.549	21.1576	22.4176	20.538										Igfbp1	29.8193	31.3362	30.2053	32.399	35.0176	32.3649
Col4a1	21.0965	21.4058	21.6441	23.0677	24.7458	24.0269		Col14a1	22.0578	23.1532	22.6671	27.1841	26.1146	25.6181		Ramp1	16.6813	17.1191	16.3294	18.6772	19.3755	18.781										Igtp	29.9211	27.7971	28.4431	27.0428	23.3704	23.9276
Col5a1	14.7888	15.7516	15.5345	16.0991	18.5382	16.939		Col1a2	11.7782	12.1352	13.0116	18.3657	19.3591	18.2782		Raph1	17.1297	18.3663	18.3338	20.7062	21.1732	20.6913										Il10ra	21.6853	20.8494	19.9063	17.5192	18.5417	17.2489
Col6a3	16.5446	16.8552	16.3008	18.8322	22.1407	19.9287		Col3a1	10.824	10.1168	10.3441	15.5267	15.5804	14.6578		Rasl11a	13.0194	12.9535	13.0552	14.573	15.908	14.5064										Il16	20.4279	20.4241	19.3165	17.9147	17.9217	17.3741
Col8a1	12.6458	12.5521	12.323	13.8232	13.9653	14.453		Col4a1	21.0965	21.4058	21.6441	25.3256	24.6619	24.1425		Rasl11b	19.8364	18.7833	20.4067	17.605	17.9932	17.0977										Il17f	16.3386	15.6231	17.9211	19.8796	19.3316	18.0075
Colec11	24.7163	25.1348	24.8946	27.3543	27.5302	26.9575		Col5a1	14.7888	15.7516	15.5345	18.2804	16.6276	18.1185		Reln	25.8998	26.5256	26.5288	27.2537	29.1114	27.8626										Il17rd	13.9431	14.0904	13.5058	12.627	12.6942	12.5276
Coro1a	22.1379	22.5003	22.9489	23.9286	28.0485	27.1063		Col6a1	21.6918	21.8966	21.2439	24.387	23.3261	24.5906		Rerg	15.5311	15.6661	18.2238	18.4712	19.3427	18.9749										Il18r1	14.4075	14.8671	14.613	14.9215	15.1203	14.7804
Cotl1	19.3654	19.0515	20.0794	20.712	22.9142	22.8219		Col6a3	16.5446	16.8552	16.3008	20.6732	20.3127	20.4173		Rgs16	14.8355	15.2292	13.0981	22.6282	20.2165	20.4469										Il1f9	14.5833	14.2315	16.1143	12.6879	11.6842	11.8342
Cpe	15.2247	15.4715	15.6081	15.1018	17.4664	18.2653		Colec11	24.7163	25.1348	24.8946	28.8883	27.2611	26.9771		Rmrp	20.3434	20.6536	20.6459	18.0667	18.2586	17.7677										Il1r2	18.0825	18.1015	17.8683	15.3515	15.5981	14.9445
Crat	21.7479	21.5729	22.6405	19.2337	18.329	18.5774		Coro1a	22.1379	22.5003	22.9489	28.0028	27.0952	26.6815		Rn45s	29.6073	29.5193	28.9946	28.6835	26.7884	27.1698										Il20rb	28.5081	27.8387	28.2876	25.5344	25.3954	24.9983
Crip1	20.3299	21.074	21.4483	23.5128	26.9868	26.3516		Cotl1	19.3654	19.0515	20.0794	24.9229	24.2292	23.518		Rp1l1	23.7186	23.2092	23.6979	21.2593	20.3586	21.5294										Il33	19.4342	19.3359	18.0466	17.257	16.898	15.3738
Crispld2	13.2706	13.0995	14.6255	14.6197	16.4096	15.7216		Cox8b	13.1477	12.3743	13.2637	15.8784	17.0961	14.5212		Rufy4	14.2457	15.4715	13.6055	16.7335	15.5151	16.9805										Inpp5d	20.3145	19.8183	18.0375	17.3568	17.1223	16.9735
Crtap	19.9118	20.3399	20.8273	22.283	23.9038	23.1513		Cpe	15.2247	15.4715	15.6081	17.8204	17.1214	17.2672		Samd5	19.9468	19.4847	20.015	16.4461	17.9755	17.0016										Iqgap1	23.1914	22.4714	22.2846	19.791	20.4662	19.8558
Cryba2	20.9831	19.7316	19.5009	17.7026	15.9658	17.5038		Cpne2	16.7295	15.7234	17.3013	18.0157	18.5995	19.2484		Samd9l	20.9424	21.1385	21.9185	23.0095	23.5631	22.9287										Irak3	18.0957	19.1051	18.2444	15.9704	15.7765	14.93
Csf1r	21.4488	24.6109	24.2659	25.2441	28.8106	28.1542		Cpsf3	23.2215	22.996	24.1493	24.3974	23.6028	23.4329		Sc4mol	23.6707	23.62	25.6997	20.4425	20.2627	20.3227										Irf1	23.9846	23.7085	23.0728	25.874	26.2469	24.2981
Csf2ra	18.0599	19.6145	18.488	20.6361	24.9837	23.1071		Crabp1	24.653	24.0972	24.5677	21.4365	22.6538	22.5589		Sdpr	19.3749	19.834	23.0695	22.7029	23.0314	22.9227										Irf5	26.5631	26.0591	25.5942	23.1067	23.2752	22.863
Csf2rb	18.1773	19.3805	19.9987	19.6154	23.4083	22.3251		Crat	21.7479	21.5729	22.6405	19.2836	20.0911	19.0341		Sebox	18.7369	17.7343	18.1173	16.8324	16.7721	16.6046										Irf7	30.2767	29.1108	28.2504	25.9934	26.613	25.0655
Csf2rb2	14.3021	14.7132	16.3151	15.2641	21.5117	19.8764		Crip1	20.3299	21.074	21.4483	27.2769	25.7875	26.9103		Selplg	19.1334	19.6576	19.8174	21.265	21.9888	21.4784										Irf8	22.8552	22.5155	22.7204	20.7775	20.149	19.2143
Csf3r	15.0367	15.7795	15.8352	15.3844	19.2492	17.6578		Crispld2	13.2706	13.0995	14.6255	15.1982	15.8929	16.0874		Selrc1	20.5636	19.9555	20.9154	17.7741	18.5706	18.4249										Irg1	16.9666	17.7993	17.6101	16.8737	16.4873	16.7458
Csrnp1	23.5143	23.6306	25.0428	21.6526	22.8346	21.0413		Crtap	19.9118	20.3399	20.8273	23.1093	22.1799	24.0157		Sema5b	20.0568	19.2763	18.9719	22.1144	20.4828	21.8933										Irs2	23.2293	23.4506	23.3106	24.5872	26.7157	25.4242
Cst13	18.2553	18.4493	16.6776	16.0051	15.7272	14.9456		Cryab	18.8921	18.9344	20.3816	21.9095	21.5262	21.8405		Serpina3f	14.5939	15.161	14.1296	16.7263	16.2614	17.0638										Irs4	14.9634	16.0557	15.6294	17.5678	17.5603	18.3131
Cst3	20.9885	21.5158	22.6704	24.3463	23.4742	24.1941		Cryba4	10.6286	10.7497	11.3462	13.8354	13.2253	12.3152		Serpina3g	17.3875	17.3366	18.4467	20.3261	19.6474	19.776										Isg15	23.2667	21.6766	22.5352	19.6589	19.6964	19.2711
Cst9	17.9218	17.5833	16.9431	15.211	14.5047	15.0018		Crym	16.4932	16.575	15.4012	17.9612	18.0227	17.7039		Serpina3n	24.251	24.9495	25.8035	26.0377	27.164	26.6326										Itga4	19.2391	18.1134	18.0918	15.0155	15.9894	15.6689
Ctcfl	21.5188	20.8622	19.6473	17.0709	17.7535	17.4155		Csf1r	21.4488	24.6109	24.2659	29.7223	28.3169	27.0513		Serpinb1a	19.2983	19.2394	18.4259	21.5985	20.6336	21.4541										Itgae	18.5122	18.3034	19.3281	17.6625	16.9621	15.895
Cth	33.2764	32.8856	33.1168	32.2314	29.9562	31.605		Csf2ra	18.0599	19.6145	18.488	24.5522	22.4079	23.4551		Serpinb6b	20.1048	20.4285	19.8777	21.8312	22.4408	23.1511										Itgax	15.0741	15.2619	14.4263	13.3317	13.4164	12.3876
Ctif	23.8	23.8881	24.305	21.7984	20.6156	20.9499		Csf2rb	18.1773	19.3805	19.9987	23.1325	22.8928	21.879		Serpinb9	15.9524	16.3337	15.4206	17.9477	18.4642	18.169										Itgb2	26.7212	24.6195	25.1608	22.0918	22.5167	21.7034
Ctla2b	16.8349	18.3437	20.0913	19.5545	23.3239	22.445		Csf2rb2	14.3021	14.7132	16.3151	21.1343	20.3485	20.2806		Serpinh1	18.3852	19.007	19.9326	20.5654	21.725	21.3244										Itgb7	22.1095	21.4321	21.1016	19.6152	18.1853	18.7473
Ctsc	23.5032	24.1934	26.0644	27.0059	27.54	27.9731		Csf3r	15.0367	15.7795	15.8352	19.3143	18.9269	19.0211		Sftpa1	22.2071	20.1058	20.7044	19.4249	17.9844	17.8568										Kbtbd11	20.3487	18.9537	19.1971	17.0846	16.6826	17.4645
Ctss	18.5727	21.3512	24.2802	23.9676	29.4176	28.1053		Csrnp1	23.5143	23.6306	25.0428	22.7034	20.9198	20.9618		Sgtb	19.2543	18.7687	19.747	17.2689	16.7173	17.6258										Kcnj10	20.1309	18.434	17.3262	15.9325	15.4295	15.1269
Ctsw	15.873	15.9807	16.1233	16.4006	20.2488	17.8885		Cst13	18.2553	18.4493	16.6776	14.4075	15.9817	15.6713		Sh3bgrl3	21.7888	21.9274	21.3388	24.1925	23.9631	23.3351										Kcnj2	17.9818	18.7128	17.9682	14.8802	14.3624	13.9048
Cttnbp2nl	15.3628	15.9937	17.5085	18.3675	19.228	18.4485		Cstf3	18.8753	18.6134	18.4674	19.3749	18.5895	18.5274		Sik1	21.1981	22.1932	23.4172	16.8874	20.1093	18.6007										Kdm2a	17.2151	17.1045	16.9718	14.1576	14.732	13.6184
Cx3cr1	14.4912	14.7333	15.3222	15.922	20.1834	18.8645		Ctbp2	17.9061	18.471	19.4668	21.2824	20.1209	20.7356		Sim2	24.245	24.5358	23.8143	25.8759	26.1035	25.8429										Kdm5c	22.222	21.9992	22.4736	23.6862	23.8832	24.1102
Cxcl1	14.8586	14.206	14.4153	20.1945	21.8552	21.5149		Ctif	23.8	23.8881	24.305	22.6253	21.738	20.678		Sirpa	23.6316	24.4105	25.2759	25.7253	26.9099	25.7777										Kif18b	13.8627	13.8908	14.774	12.9468	13.0155	12.4232
Cxcl9	17.2216	19.2723	18.8837	24.3681	31.2361	30.4215		Ctla2b	16.8349	18.3437	20.0913	24.0576	22.7717	21.1699		Sla	14.8814	15.1953	16.046	18.2067	18.2546	17.1645										Kif21b	20.9859	19.864	19.3972	17.4419	18.4604	17.741
Cxcr3	13.8162	14.4377	13.9438	14.6415	19.8377	17.2822		Ctsc	23.5032	24.1934	26.0644	28.3848	27.9166	26.5993		Slc11a1	18.9365	20.4203	20.8884	23.0619	23.2572	22.2057										Kif23	19.0875	16.6966	17.7997	15.2922	15.7861	15.0301
Cxcr6	15.1427	16.4569	16.4134	16.8639	21.8181	19.7651		Ctss	18.5727	21.3512	24.2802	30.3686	29.4845	27.988		Slc13a5	16.0901	17.1191	14.4693	17.5838	19.0899	18.3738										Kitl	17.2676	17.5715	16.2874	15.0023	14.2001	14.2403
Cyba	17.0984	19.0909	18.0388	20.2143	24.4437	23.4817		Ctsw	15.873	15.9807	16.1233	18.2928	18.0895	17.8683		Slc15a3	17.7351	19.0025	20.5116	22.5841	22.8542	21.7296										Klhdc7a	19.7861	17.593	19.2959	17.0719	15.8896	17.6314
Cybb	13.7492	15.8072	15.9667	16.7811	22.4268	20.536		Cttnbp2nl	15.3628	15.9937	17.5085	19.4551	19.4838	18.4886		Slc16a13	13.6806	14.4598	14.8216	17.0074	15.5878	16.938										Klra2	18.3112	18.0043	17.17	15.4888	14.9068	14.4551
Cygb	20.0457	21.0435	20.5253	22.0294	24.3941	22.7235		Ctxn3	16.5951	16.1566	14.8216	12.9106	13.5628	13.6986		Slc25a25	30.9658	31.6233	32.6718	28.4804	29.3162	29.0988										Klrb1	15.4796	15.3565	14.628	13.4491	12.2668	12.8499
Cyp17a1	23.9911	23.698	24.9757	21.1498	20.2834	20.2558		Cx3cr1	14.4912	14.7333	15.3222	21.2643	20.1882	20.6432		Slfn2	16.0601	16.5112	16.5747	18.6628	18.8649	17.6647										Klrd1	18.4134	16.7353	17.3611	15.2316	15.6488	15.0858
Cyp1a1	12.216	11.7627	12.8307	15.5162	14.0958	14.6475		Cxcl1	14.8586	14.206	14.4153	22.77	23.4329	23.1949		Smpd3	15.0151	14.6519	13.2637	16.054	18.0759	17.1246										Klre1	16.1805	15.3565	15.8333	14.8101	14.3466	13.732
Cyp1b1	15.6381	14.9272	15.2204	16.2031	19.0748	17.7172		Cxcl14	22.5532	22.2078	21.5101	22.0261	22.3986	22.3615		Snora20	18.7487	18.1018	19.2111	16.4857	14.4709	13.1936										Krtap11-1	14.1475	15.1474	15.5107	17.5409	17.0061	17.8568
Cyp26a1	15.873	14.0061	16.3717	23.6494	22.4957	22.2804		Cxcl2	16.1638	16.1321	16.6394	19.1296	19.4985	20.9733		Snora30	22.5063	22.7305	24.1831	20.2671	19.2391	17.4881										LOC101056336	19.5535	19.4315	18.8475	17.0333	17.3909	16.9237
Cyp2b10	19.6921	20.696	22.79	19.2108	17.0529	17.1426		Cxcl9	17.2216	19.2723	18.8837	29.7992	27.5116	26.8319		Snora81	22.1181	21.2834	22.2181	19.188	16.4114	16.5395										Lair1	20.4459	20.5236	18.9556	17.1905	17.164	16.3699
Cyp2b9	20.7738	21.0566	20.2719	24.3977	22.5289	22.3434		Cxcr3	13.8162	14.4377	13.9438	17.4116	16.6574	16.759		Snord11	18.4447	18.1264	18.8777	16.3241	14.3938	14.1839										Lamc2	30.6295	32.0276	30.0639	26.6856	24.3022	22.8848
Cyp4a14	36.039	34.0646	37.3666	33.3805	29.3297	31.5708		Cxcr4	11.9741	12.1847	12.0925	15.3505	14.6374	14.774		Snord16a	18.0749	17.9371	20.3852	16.9613	15.6488	15.2981										Laptm5	30.8761	29.3068	29.1641	26.5486	27.811	26.1504
Cyp4f39	17.5262	17.6127	17.6841	15.0832	14.5776	15.588		Cxcr6	15.1427	16.4569	16.4134	20.2128	19.5961	17.878		Snord2	18.7721	18.7881	20.3924	16.5324	15.6986	14.8261										Lat2	21.4959	20.4453	20.7445	17.6521	18.9133	17.2553
Cyp51	22.2506	22.5564	24.1939	20.2209	20.2916	19.537		Cyb561	19.8203	18.9527	19.7515	23.1264	21.5767	20.9403		Snord33	18.7191	19.1384	19.8777	17.0204	17.3469	16.0362										Lbr	25.6814	24.7733	24.81	24.3509	24.1466	23.1321
Cyp8b1	35.0369	35.0997	35.9531	31.754	29.7785	33.4099		Cyba	17.0984	19.0909	18.0388	25.7755	24.622	23.7522		Sparc	20.7035	21.7325	23.152	24.6182	25.4942	24.6664										Lck	19.7561	19.253	18.1887	16.7834	16.2856	16.7762
Cys1	17.8421	18.3324	17.1222	21.5708	21.5698	21.0625		Cybb	13.7492	15.8072	15.9667	21.6074	21.1358	19.6785		Spry1	15.6205	16.0321	15.0498	17.233	18.5526	18.1551										Lcn2	31.2708	28.782	27.0548	24.0013	24.9423	22.1746
Cyth4	17.9218	19.1384	19.2954	20.3648	24.806	23.4899		Cygb	20.0457	21.0435	20.5253	24.2922	22.9861	24.6395		Sqle	17.8259	18.6543	19.2588	13.2588	13.1875	13.524										Lcp2	16.9952	16.7353	15.8821	14.3977	14.0456	13.967
D630033O11Rik	20.9123	20.2861	20.2979	18.4937	18.633	18.0372		Cyp17a1	23.9911	23.698	24.9757	22.2548	21.1378	20.1699		Srebf1	16.3741	16.6167	15.9017	18.4674	19.9804	18.6361										Lhx9	15.78	18.0955	17.0047	14.9078	15.0837	14.765
D630037F22Rik	14.5172	13.9538	13.3037	15.8653	15.8063	16.3229		Cyp1b1	15.6381	14.9272	15.2204	17.9127	18.418	17.0758		Sstr5	18.8865	20.5328	20.9274	23.0954	23.6298	22.3634										Lilra5	15.5576	14.5566	13.8985	13.3317	13.1394	13.0555
D630039A03Rik	20.3868	20.4636	22.1637	23.4508	24.4739	25.1907		Cyp20a1	15.6381	15.4089	17.1546	18.2618	18.1489	17.2068		Stac3	18.2201	17.7622	17.6571	15.2194	15.8803	15.2072										Lilrb4	23.3536	23.0285	22.7231	20.4752	20.6002	19.4201
Daam2	13.8491	14.206	14.3043	15.9638	16.3906	15.3837		Cyp26a1	15.873	14.0061	16.3717	21.1319	19.5314	24.4758		Stard3nl	20.3935	21.147	20.8974	22.3433	23.1889	22.7187										Limd2	17.6877	16.6276	15.8529	14.7381	15.1323	14.8562
Dapp1	14.1881	14.3472	16.108	15.8509	18.6388	18.1088		Cyp26c1	19.8284	19.4079	18.3048	16.0267	17.3707	16.8845		Stard4	24.179	24.3187	24.6183	20.6258	19.8888	19.4467										Lin9	18.5911	17.7794	19.1849	17.1783	16.3096	16.0753
Dcn	31.3602	31.9022	30.9156	33.0442	33.8787	33.5722		Cyp2b10	19.6921	20.696	22.79	18.1671	14.8301	15.949		Stk11	18.2553	18.5667	19.7912	21.0349	21.0034	21.2711										Loxl2	23.1019	22.4975	21.3119	18.2825	20.3739	19.2835
Dct	22.8883	22.4011	22.8137	16.685	14.3662	17.0975		Cyp2b19	24.0934	23.0961	22.9892	19.8452	21.9992	20.7069		Sult5a1	21.4304	21.1086	22.2847	18.7836	18.926	18.736										Lpcat3	27.5611	26.7424	27.0045	26.5551	27.4904	26.8931
Ddhd2	26.5167	26.5815	27.5665	24.5757	23.4989	23.9993		Cyp4f16	15.4946	15.2292	16.0772	19.1757	18.8817	17.3437		Syk	14.039	14.9084	14.7006	15.8056	17.2397	16.5641										Lpin1	23.5278	23.3202	22.7329	25.5357	26.9607	25.5435
Ddr2	17.7518	17.4856	18.4948	19.4712	20.2255	20.1358		Cyp4f18	20.1735	20.1331	19.8862	23.2504	22.4359	21.5254		Syne3	22.986	22.0193	22.9414	20.842	19.2843	20.0638										Lpin2	29.2319	29.2155	28.8924	29.9011	31.3594	30.9637
Ddx58	16.8118	16.6579	18.488	19.8101	18.6096	19.7687		Cyp51	22.2506	22.5564	24.1939	18.5349	18.3749	20.519		Tagln2	21.962	23.2072	23.488	24.6023	25.7261	24.3143										Lpxn	21.2643	21.2056	18.9984	18.5667	18.6454	18.0318
Ddx60	16.0297	16.0574	15.8014	16.9045	17.9375	18.3017		Cyp7b1	33.1736	31.9603	33.4792	31.5953	30.9861	30.0481		Tbc1d19	14.9932	14.7533	15.3421	17.1474	17.1402	16.9593										Lrrc8e	15.1279	17.8844	16.8845	15.2439	15.6286	14.9589
Defb1	16.7885	17.9759	18.1634	19.3239	20.4888	19.5449		Cys1	17.8421	18.3324	17.1222	19.9459	18.8358	21.3938		Tbc1d25	24.7632	20.4393	22.504	19.8512	19.9606	19.8558										Lsp1	24.2947	24.3276	24.163	21.1845	21.6781	21.2448
Dennd2d	19.5357	19.742	19.1463	21.437	21.339	22.1793		Cyth4	17.9218	19.1384	19.2954	24.6341	23.4876	22.8708		Tbxas1	15.3045	17.0219	17.4797	19.4689	19.723	18.9224										Lst1	27.9747	26.9979	24.8147	22.7306	22.5774	22.3759
Dennd6a	25.8538	25.1353	24.9108	24.0242	22.1097	23.6402		Cytip	12.9305	12.4646	12.9674	13.78	14.4094	14.2094		Tek	16.2498	16.1074	18.4049	18.5517	19.1523	19.1531										Ltb	22.7878	21.9744	22.4667	19.2741	18.8551	18.3824
Depdc1b	18.7369	17.1017	17.0784	16.1774	14.2877	15.0569		D630039A03Rik	20.3868	20.4636	22.1637	24.1097	22.161	23.3423		Thbd	15.4389	14.9644	17.2289	17.4808	19.6076	18.6204										Lxn	19.0062	18.4073	18.01	16.5478	16.2614	16.456
Derl3	18.2553	18.1507	19.6103	21.9972	21.2725	21.6507		D930048N14Rik	21.563	21.3472	22.6753	24.7571	23.5096	24.5352		Thbs2	12.8387	12.9158	13.3037	14.573	17.0618	15.4475										Ly6e	34.3917	33.1754	31.6953	30.667	30.7443	29.9207
Dexi	23.939	23.321	23.7165	26.3694	25.7914	26.2813		Daam2	13.8491	14.206	14.3043	15.5422	15.6652	16.3291		Tle1	22.5594	22.0595	23.8199	24.1455	25.6054	24.9524										Ly6g6f	18.4544	19.3007	19.3629	20.708	20.8375	21.2572
Dfna5	14.7172	15.0733	14.189	16.2787	15.7352	16.2632		Dancr	22.8128	23.2113	23.0216	21.193	19.332	21.8574		Tle3	14.5939	15.0911	13.5694	15.9229	16.2856	17.3924										Ly86	27.1448	25.5972	24.1776	22.6768	22.9035	22.2386
Dkk3	17.2615	17.1191	19.3621	19.2292	21.0406	19.7283		Dapp1	14.1881	14.3472	16.108	19.4634	19.2849	18.0828		Tm6sf1	12.0365	12.2333	13.5329	14.989	15.3189	14.2403										Lyz1	25.7036	24.7633	24.0731	21.135	21.8257	20.6837
Dnajb13	13.6103	13.9006	14.4693	14.8906	16.7097	16.6786		Dcaf4	13.8491	12.7195	14.0994	16.3973	15.5804	14.774		Tm7sf2	24.6291	25.2045	23.9004	22.0983	22.0723	22.5927										Map4k1	18.6078	17.7322	18.6257	16.1704	15.6588	15.3488
Dnase1l1	17.4807	17.7061	18.8416	20.6218	19.8662	20.589		Dcn	31.3602	31.9022	30.9156	34.9564	32.9445	33.444		Tmem204	20.8283	21.2222	23.6296	23.1127	24.3793	24.2918										Map4k4	24.5979	24.5537	24.5152	23.1882	23.3144	22.9038
Dnase1l3	18.3919	18.2165	19.0007	20.995	21.7639	21.1913		Dct	22.8883	22.4011	22.8137	15.3339	15.2938	16.5367		Tmem217	18.8413	18.4219	18.9252	16.0171	16.5392	16.4475										Marco	26.4591	29.0978	26.6086	21.1874	24.9488	23.6607
Dnase2b	19.7132	19.3765	20.3672	17.718	16.3262	16.495		Ddhd2	26.5167	26.5815	27.5665	25.1289	25.023	23.7366		Tmem45b	12.3297	11.9283	12.1518	16.8393	14.1324	15.5894										Matn2	16.7579	16.3228	15.4775	14.3312	15.2619	13.5
Dnph1	20.0606	20.2106	18.6925	21.9954	22.2991	21.6372		Ddr1	13.9771	13.7911	14.6758	17.2589	16.9925	17.7039		Tmem52b	18.9585	18.0396	19.4025	17.2926	14.8937	15.4109										Mbp	28.7857	26.0221	28.5965	25.6148	23.9766	25.3128
Dock2	18.3516	17.3686	19.0463	17.9032	22.036	21.1574		Ddr2	17.7518	17.4856	18.4948	20.4279	20.2821	19.9441		Tmem86a	19.7919	20.6586	20.3528	23.0281	23.8619	22.3996										Mcm5	18.7431	17.9164	18.5656	17.1844	16.3882	15.8846
Dok2	17.834	18.471	18.8355	18.9806	21.5063	20.5807		Ddx58	16.8118	16.6579	18.488	20.2128	19.4726	19.3657		Tnfaip8l2	13.1893	13.4662	12.9226	14.9487	16.4344	15.1807										Mcm6	18.9965	18.1312	19.2693	17.3044	16.9999	15.6237
Dot1l	22.1647	21.71	22.3882	20.511	19.6682	20.0407		Ddx60	16.0297	16.0574	15.8014	18.8266	17.739	16.2706		Tnni3k	20.9804	19.5596	21.9015	19.6048	18.0587	17.9231										Mecom	17.5489	17.3475	17.0822	15.6091	14.676	14.7495
Dpt	14.4117	14.1078	17.2289	18.6981	19.6417	22.6668		Defb1	16.7885	17.9759	18.1634	20.4309	21.4489	18.8268		Treh	19.0019	18.0333	19.4422	15.8843	18.5526	16.8063										Mefv	18.0891	17.4241	17.3553	15.0808	15.5776	14.3498
Dpysl2	18.8583	18.7784	20.3382	21.3689	22.5815	21.7621		Derl3	18.2553	18.1507	19.6103	21.2506	25.2789	22.8161		Trem2	16.3195	16.1566	16.9889	19.2594	22.8349	19.1269										Meis3	14.4967	14.5566	14.9932	13.0281	13.1875	12.7254
Dram1	17.8096	18.1141	17.9086	18.5229	22.602	20.8098		Dkk3	17.2615	17.1191	19.3621	20.774	20.679	20.7956		Tsc22d3	26.6877	26.3315	28.2525	29.4528	28.484	28.8767										Meox1	8.59675	14.7736	8.4896	12.231	13.2112	12.8802
Dscc1	25.3507	25.1882	25.6563	21.8574	22.4683	22.0462		Dmbt1	13.7829	13.648	18.4812	11.6213	11.7744	11.1777		Tspyl4	20.2925	17.8239	19.243	16.4222	15.8336	16.0264										Mest	17.3362	17.2688	16.4188	14.989	15.096	15.0581
Dse	17.3875	18.2401	18.9603	20.8871	22.5742	21.7135		Dnaja1	28.5951	28.9643	30.6901	30.374	29.1951	28.7169		Tuba8	24.2026	23.9961	23.7521	19.7542	21.2629	18.7285										Mfsd2a	29.4834	26.3855	27.5658	29.593	31.3717	31.5897
Dusp6	23.8566	24.8146	24.2087	27.1714	26.449	28.0964		Dnajb13	13.6103	13.9006	14.4693	16.3973	16.3994	16.8432		Twf2	17.8014	17.9952	19.684	20.3701	20.3777	19.5476										Mgat4a	18.305	18.4816	17.5673	16.4935	16.3096	16.085
Dusp8	22.6132	23.1353	22.2544	19.2656	20.1732	18.4884		Dnase1l1	17.4807	17.7061	18.8416	20.9658	20.4559	20.3691		Tyrobp	17.2911	19.742	19.4472	22.7237	23.7779	23.1965										Mical1	19.0014	18.518	18.4175	16.6459	16.6261	16.2901
Dynll1	13.2706	14.1573	15.3421	16.2911	15.7432	15.8493		Dnase1l3	18.3919	18.2165	19.0007	21.3406	19.9595	20.3528		Ubd	17.3875	17.8103	17.4893	21.9425	19.6548	19.1038										Mov10	23.0425	22.2513	22.5617	20.8437	21.3621	20.9144
Dyrk3	14.2457	14.8125	15.4206	17.2103	16.2536	17.9638		Dock2	18.3516	17.3686	19.0463	21.8597	21.2976	20.8078		Ulk4	20.7997	17.0576	18.8896	16.3736	16.3649	17.091										Mpeg1	31.5114	29.5992	29.009	26.9147	27.3262	26.1905
Dzank1	13.6103	13.5281	14.4153	15.5001	14.5776	15.2844		Dok2	17.834	18.471	18.8355	21.1837	20.8654	20.8234		Upp1	17.5799	17.8103	19.4619	21.3532	19.6573	20.3313										Ms4a6c	23.7531	21.962	20.8251	19.3003	19.9979	18.6283
E030018B13Rik	20.6161	17.2383	22.6019	11.7585	11.4805	12.6197		Dpt	14.4117	14.1078	17.2289	18.9868	19.864	18.8681		Vcam1	22.0243	22.5108	24.2262	25.0774	26.564	24.3635										Ms4a6d	20.1738	19.0498	17.9115	17.838	17.9577	18.1505
E030019B06Rik	24.0843	23.9082	22.6852	21.4565	21.5509	21.28		Dpysl2	18.8583	18.7784	20.3382	22.9106	22.5577	22.4628		Vim	21.0018	21.3035	22.809	24.4564	25.0618	24.1158										Ms4a7	21.2461	20.448	19.5359	16.7904	17.4126	16.9093
E130012A19Rik	20.5884	19.9875	21.5101	18.398	17.1911	18.1912		Dram1	17.8096	18.1141	17.9086	21.8128	21.4321	19.7169		Vldlr	15.8078	16.5432	14.3879	17.9756	17.6061	17.7783										Msantd3	17.7987	16.2668	17.562	15.2802	16.0599	15.3862
E230001N04Rik	20.2301	19.4771	20.36	18.4282	17.1327	17.5741		Dscc1	25.3507	25.1882	25.6563	22.8445	20.8007	21.4624		Vmn2r55	21.6495	20.5537	22.4511	18.6555	18.3922	19.5504										Msc	18.6626	18.868	18.1713	16.3899	17.6413	16.0362
E230029C05Rik	16.8692	17.4003	16.8012	17.8671	20.3095	18.8244		Dse	17.3875	18.2401	18.9603	22.9856	21.7041	20.5987		Vsig4	14.0082	15.7934	17.372	19.8843	19.3536	19.7259										Mthfd2	16.9952	16.4209	18.8129	14.8941	15.1444	14.765
Eaf2	20.0043	19.7071	19.0912	17.3435	16.2802	16.8416		Dusp2	13.6806	13.3708	15.1576	16.819	17.4317	17.1201		Wdr6	23.0624	22.2166	22.5968	20.7395	20.6855	19.7418										Mvb12b	17.3615	17.2042	17.2552	15.9325	15.5569	14.9007
Ebi3	15.8891	16.6783	16.9775	17.2821	19.2398	19.0005		Dusp6	23.8566	24.8146	24.2087	26.7542	26.1628	27.8645		Wfdc2	17.9061	18.7929	17.5369	21.7338	22.1318	22.3414										Mvd	17.5092	18.4127	18.9655	16.601	16.0859	15.5075
Ednra	18.8527	19.1427	18.9311	21.5478	23.2334	21.9901		Dusp8	22.6132	23.1353	22.2544	19.5333	19.1511	22.0509		Wls	17.8502	18.1868	18.2163	19.9495	20.6107	19.9703										Mx1	17.5881	16.0189	16.4188	14.694	15.2271	14.0278
Efemp1	15.1427	15.0012	16.0926	18.197	17.4	18.2409		Dynll1	13.2706	14.1573	15.3421	15.8226	16.3116	16.3784		Zbp1	14.9042	15.456	14.8687	18.5817	16.3255	16.7913										Mxra7	18.1927	17.9228	18.4095	16.1966	16.4947	15.7896
Efemp2	18.4902	18.7491	17.9581	19.5048	21.2316	20.6082		Dyrk3	14.2457	14.8125	15.4206	18.1088	16.4634	18.7387		Zc3hav1	24.7141	24.3841	24.377	22.1621	22.309	21.6055										Myct1	20.3425	19.7618	19.6552	19.6022	19.4611	19.6175
Egr1	25.7775	26.6659	25.9825	22.4123	24.1624	25.5706		E130012A19Rik	20.5884	19.9875	21.5101	16.2667	17.9354	17.7039		Zfp352	22.604	21.7273	22.9951	20.6583	18.9292	19.5134										Myo1f	23.3423	21.7296	22.0666	18.738	19.7801	18.4668
Egr2	10.9169	10.9074	12.3779	12.3782	17.2388	16.1899		E230029C05Rik	16.8692	17.4003	16.8012	20.4963	19.5205	17.8046		Zfp612	24.6797	25.1675	25.1378	21.746	22.9356	21.9807										Myo1g	21.7284	21.519	21.0558	18.6188	18.4679	17.5405
Ehbp1l1	16.4672	16.7583	16.4546	17.756	19.462	19.0801		Ebi3	15.8891	16.6783	16.9775	20.3702	19.8542	19.2989		Zfp784	15.0367	15.1087	15.9506	17.7889	17.4503	17.0569										Myo5a	15.8366	16.3777	15.9866	13.1071	14.5011	12.2778
Ehd2	14.3847	15.5023	15.6442	16.8124	17.8508	18.4198		Eda2r	26.1003	25.6978	26.2395	29.2799	28.6926	27.4502		Zmat1	16.2498	16.6374	18.1404	19.0679	18.4939	19.3298										Myo9a	21.705	21.7228	20.0682	19.1116	18.9037	17.8722
Ehhadh	32.3538	32.8174	35.3915	30.2265	28.8028	30.5611		Ednra	18.8527	19.1427	18.9311	22.7714	21.902	21.587		Zscan29	19.3369	18.7195	19.5298	18.12	15.8336	16.6604										Myo9b	24.5265	24.8493	24.9891	22.5477	22.4685	21.3573
Eid2	13.7151	14.1573	15.2615	15.5483	17.4179	16.14		Efemp1	15.1427	15.0012	16.0926	18.9277	18.4447	18.6846																		NA	38.7222	38.1338	37.5218	37.2128	36.8472	37.1335
Eif1	31.2412	30.719	32.4247	29.775	29.3486	29.2599		Efemp2	18.4902	18.7491	17.9581	21.5645	20.5339	21.0301																		Nab2	20.4249	20.003	20.4939	17.9802	18.3301	18.1272
Eif4e3	19.8404	18.5615	20.1618	20.5258	23.312	24.5033		Efnb2	17.0348	17.478	18.171	19.5856	19.2928	19.6682																		Naip6	17.6191	17.3552	16.3291	15.1065	14.7733	14.54
Eif4ebp3	29.4635	29.0338	31.3315	28.0757	27.0979	28.1096		Egr2	10.9169	10.9074	12.3779	17.2502	17.3319	18.2231																		Nans	21.2688	20.5518	21.2781	18.8961	18.5958	18.961
Elovl3	28.296	27.5795	29.5454	25.6419	24.8443	24.9961		Ehbp1l1	16.4672	16.7583	16.4546	19.6015	19.0882	18.2146																		Ncapg2	20.7847	18.9492	18.033	16.6973	17.7104	16.7534
Emilin1	23.6739	23.884	23.4705	25.6182	26.7498	25.998		Ehd2	14.3847	15.5023	15.6442	18.2989	17.7457	18.7316																		Ncf1	23.0148	22.9343	21.7342	19.9816	20.0798	19.645
Emp1	14.3847	14.3928	14.5484	18.0229	22.8654	20.6		Ehd3	21.5476	21.1911	23.7749	24.6304	24.3583	24.3455																		Ncf4	20.1142	19.1511	19.0081	16.8324	17.7006	17.2167
Emp3	17.5352	18.6846	18.8476	19.8734	23.4385	22.0004		Ehd4	21.7294	21.527	22.3572	25.1487	23.935	23.8508																		Nckap5l	14.6046	15.4631	15.0712	13.8754	13.7089	12.757
Emr1	16.657	19.7558	20.0594	21.0376	25.0643	24.2239		Eid2	13.7151	14.1573	15.2615	16.5446	15.8671	17.0949																		Neurl1b	19.0207	18.5283	17.7947	16.0079	16.4798	15.2465
Emr4	13.3883	15.1437	17.3115	17.896	20.1544	19.7283		Eif4e3	19.8404	18.5615	20.1618	24.9048	23.3387	22.7612																		Nfatc2	13.3609	13.8387	14.2779	14.5576	14.6044	15.0996
Enc1	22.741	23.6039	23.8466	20.5317	19.9225	21.0007		Eif5a2	17.914	17.963	16.1687	14.6881	15.5515	15.1968																		Nfe2	14.9256	13.8649	14.3116	12.8059	13.1875	12.9102
Enpp5	20.2336	20.7035	19.747	22.4138	22.2779	23.2085		Elf4	18.1484	18.3381	17.2289	20.6898	19.9906	19.459																		Nfkb2	22.0577	22.453	22.3786	19.8867	19.1698	19.3176
Eogt	13.0194	12.7599	12.638	14.7687	13.7656	14.3851		Elmo2	24.9077	24.81	23.6687	21.587	21.5516	23.3595																		Nfkbie	16.9084	16.5158	16.2108	13.9726	14.3624	13.6871
Epb4.1l3	15.0367	17.1451	19.0519	18.6539	23.5402	22.8219		Elovl3	28.296	27.5795	29.5454	25.8668	25.3715	25.3112																		Nfkbiz	22.9367	23.358	22.8428	20.8133	21.1207	19.8584
Epsti1	22.4777	22.8471	22.0822	22.5704	25.605	24.4696		Emilin1	23.6739	23.884	23.4705	26.8754	25.5581	26.1585																		Niacr1	17.3362	16.8851	17.0694	15.4438	14.3147	14.9007
Esco2	13.0628	13.6772	13.9116	16.2911	17.1327	17.4879		Emilin2	16.0144	16.2287	17.5274	19.162	19.2168	18.7919																		Nkg7	20.6003	19.7584	19.4311	17.5409	16.6474	17.3618
Esyt1	19.3654	19.1256	19.8218	21.0697	21.8807	21.6178		Emp1	14.3847	14.3928	14.5484	20.7498	20.1503	21.0398																		Nlrp1b	17.3107	16.9123	14.9932	14.4141	14.2001	14.107
Ets1	23.6739	23.4617	25.2882	26.3098	27.3845	26.1667		Emp3	17.5352	18.6846	18.8476	23.0574	21.8163	22.5889																		Ntsr2	20.4128	21.7915	18.2908	23.2909	23.604	20.3886
Etv5	16.8919	18.0143	19.6794	21.6526	22.3767	22.3404		Emr1	16.657	19.7558	20.0594	26.1987	24.6491	23.3156																		Nucb2	17.8276	18.0715	17.063	13.9917	16.0337	15.6351
Evc	14.039	14.0827	14.6	15.1018	16.4348	15.8214		Emr4	13.3883	15.1437	17.3115	21.6476	21.24	19.7798																		Nupr1	21.548	20.8859	23.746	19.1607	19.4025	17.8152
Evi2a	13.1477	13.7911	14.0994	14.2234	17.9963	17.3413		Enho	24.1051	23.8969	24.501	22.4057	22.0812	20.6043																		Nxph4	22.0577	20.7631	22.8801	24.7406	23.9885	22.6262
Evl	17.0562	18.275	20.5116	19.6554	24.3089	23.2186		Entpd1	14.5939	14.8895	14.9832	19.4509	18.4711	16.9519																		Olfml3	21.0156	21.3035	20.5477	18.5327	19.0597	17.5347
Exoc3l4	17.8502	17.851	18.1634	19.2383	21.7726	20.3919		Epb4.1l3	15.0367	17.1451	19.0519	24.3862	23.4226	22.1593																		Olfr1044	19.2481	20.4	20.3873	21.7739	21.8611	22.4829
Exoc4	16.8234	16.9025	17.7109	18.2929	18.5502	19.6797		Epha7	13.1056	13.1348	13.8463	14.6881	15.0798	14.8582																		Olfr1167	17.098	17.9607	18.1626	19.8272	19.2731	20.3781
F2r	24.9876	24.7073	25.8296	27.9438	27.7529	27.686		Eps8	24.5025	23.9058	23.498	20.2863	21.0684	20.6907																		Olfr1510	16.4319	16.966	15.7635	19.0395	18.6418	18.9435
F630028O10Rik	14.0082	15.1782	14.8216	17.2998	20.1936	19.6342		Epsti1	22.4777	22.8471	22.0822	25.3724	23.9538	23.5576																		Olfr446	18.5856	19.0065	19.0629	20.905	20.706	21.6109
Fabp2	31.5503	31.796	31.8447	35.0953	33.8561	34.816		Esco2	13.0628	13.6772	13.9116	14.9446	14.1144	17.1012																		Olfr64	17.0888	19.0627	19.2364	21.7203	20.3624	21.0222
Fam105a	15.9681	17.0129	17.6206	18.274	21.8975	21.3533		Esm1	11.9741	11.819	14.6255	18.1283	17.8126	16.042																		Olfr744	17.9405	18.4287	18.1052	19.9929	19.7778	20.6398
Fam124a	14.9712	14.5893	15.9667	16.685	17.4795	16.3229		Esr2	15.2449	16.1321	15.6621	19.8342	18.8265	18.1407																		Olfr770	16.3504	17.4392	17.6469	19.5363	19.5749	20.0966
Fam129b	19.0711	18.1264	19.7736	20.7451	22.0678	21.8515		Esyt1	19.3654	19.1256	19.8218	22.1095	21.3483	21.6147																		Olfr835	11.9995	13.126	13.2992	15.4776	15.4726	15.5311
Fam13a	19.3844	20.6911	19.8174	23.3388	21.8467	22.1632		Ets1	23.6739	23.4617	25.2882	27.3258	25.9489	26.6016																		Olr1	12.5954	13.0578	13.5279	11.3677	9.80924	9.8164
Fam149a	15.6728	15.6076	16.0926	19.7182	18.329	19.4891		Etv5	16.8919	18.0143	19.6794	21.5583	20.4347	21.972																		Otogl	13.4558	14.4309	14.1392	16.1616	16.4572	17.2934
Fam167a	15.1427	15.6949	15.7499	16.2158	17.1814	17.3992		Evc	14.039	14.0827	14.6	15.6635	16.0312	16.3291																		Oxct1	23.6467	23.0553	22.3957	20.3561	20.7833	19.8836
Fam169a	18.0146	18.0709	17.2078	15.7633	15.5278	15.075		Evi2a	13.1477	13.7911	14.0994	18.9819	17.1878	16.3784																		P2rx1	15.3669	15.8929	15.7433	17.5409	17.7921	18.192
Fam172a	19.1488	19.2145	20.4385	22.6202	21.4502	22.7074		Evi2b	20.5038	19.6895	22.6238	18.009	17.7927	17.2791																		P2rx3	19.2346	20.1562	19.3339	20.8985	21.1354	21.8834
Fam180a	12.9753	12.9907	14.1296	16.0991	16.5395	16.3814		Evl	17.0562	18.275	20.5116	24.981	24.5225	23.9894																		P2ry10	14.8873	15.2134	14.5521	12.6576	12.0972	11.8342
Fam189b	14.9932	16.0448	15.0056	17.2284	19.7972	17.1246		Exoc3l4	17.8502	17.851	18.1634	22.1265	21.3962	20.7833																		Padi2	15.5111	15.4781	15.0455	13.9342	13.4601	14.107
Fam209	17.984	18.2106	18.2683	14.7687	14.695	14.3622		Exoc4	16.8234	16.9025	17.7109	20.8086	19.2168	18.4964																		Palm	16.4089	16.0557	16.4666	15.256	14.7733	14.4894
Fam222a	23.9485	23.3329	22.8543	19.8063	17.6894	19.0709		F13a1	11.094	11.6467	11.0199	15.0559	14.4309	16.1498																		Panx1	19.0495	18.4553	18.7707	16.9347	17.031	16.4645
Fam229b	14.0694	14.2775	14.7496	16.1516	15.4669	16.2022		F630028O10Rik	14.0082	15.1782	14.8216	21.0888	19.4726	19.6265																		Papolb	14.5833	14.9398	14.9667	16.6827	16.6686	17.9482
Fam26f	14.7172	15.6805	15.5345	18.915	23.4144	22.2648		F730016J06Rik	17.8982	18.3324	15.9667	14.4746	15.5223	15.3053																		Parvb	20.1541	19.8607	20.266	17.7137	18.2344	17.552
Fam46c	13.5744	14.4377	14.6255	16.3281	16.6868	16.14		Fabp2	31.5503	31.796	31.8447	35.5156	33.546	33.1882																		Pcdhb4	15.4796	15.9566	16.8639	18.2908	18.0196	18.876
Fam47e	23.0323	21.6785	22.6154	25.5677	23.4314	24.3115		Fabp4	21.0205	20.2573	22.8388	24.8459	23.2909	23.5502																		Pdgfrb	21.402	21.6121	21.422	18.5892	19.2871	17.4526
Fam49a	19.759	19.9394	20.4874	19.6235	21.5677	20.6921		Fads3	16.5446	15.7656	16.1985	17.7103	17.5208	18.5427																		Pdia6	22.6795	21.5695	23.1034	21.2258	21.131	21.6434
Fam65b	20.8368	21.5009	22.8184	24.3825	24.0664	24.0209		Fam104a	19.034	19.6361	19.9617	22.7714	21.3386	22.0834																		Pdk4	22.9106	23.8674	22.517	25.0594	26.5906	25.7911
Fam71f2	22.0337	22.058	21.2573	20.0278	19.4247	20.2184		Fam105a	15.9681	17.0129	17.6206	23.3378	22.6341	21.4954																		Pdlim2	20.2257	19.3784	18.8406	17.779	17.9977	16.9522
Fam78a	14.8586	15.4404	16.5616	17.0422	19.617	18.4884		Fam124a	14.9712	14.5893	15.9667	17.3362	17.6072	18.0873																		Pik3cd	25.6182	24.9294	23.2002	21.6993	21.7416	20.1634
Fam84b	15.9524	16.0574	16.3435	14.4165	14.4676	14.6684		Fam129b	19.0711	18.1264	19.7736	23.1866	22.3676	22.965																		Pik3cg	16.7268	16.7924	15.8724	14.0851	14.6189	13.9464
Fam89a	25.6048	25.3687	25.5046	23.997	22.4904	23.5155		Fam149a	15.6728	15.6076	16.0926	18.0292	17.2286	18.7387																		Pik3r3	20.566	19.4127	20.3283	20.143	19.9782	20.0305
Fancb	16.5446	15.9285	18.1095	17.8009	16.5875	17.9772		Fam172a	19.1488	19.2145	20.4385	23.0921	22.2414	21.555																		Pik3r5	19.8561	20.2821	19.8095	16.2569	17.3963	15.8216
Fancg	14.3574	14.3928	13.2232	15.7485	15.2478	14.9832		Fam180a	12.9753	12.9907	14.1296	15.2155	16.6376	16.65																		Pilra	22.5465	20.951	21.2958	18.9491	19.8083	19.0299
Far1	10.9169	11.819	12.21	13.3602	15.3319	14.339		Fam189b	14.9932	16.0448	15.0056	17.4281	16.8484	17.0178																		Pion	23.2955	22.1302	22.6563	20.2916	20.3701	19.8175
Fasn	13.5382	13.8464	14.4959	15.8796	15.4137	15.2505		Fam209	17.984	18.2106	18.2683	14.6466	13.9924	14.3613																		Pkm	29.5261	28.4172	28.1823	25.8573	25.5607	25.5928
Fbf1	23.9826	23.4391	24.8168	20.073	20.3737	20.0837		Fam217b	14.274	14.8704	15.0278	16.6955	16.7353	16.9116																		Pla2g7	25.634	24.7462	22.8751	21.9242	22.463	20.7804
Fblim1	15.5851	16.0321	16.3294	17.4957	20.9001	19.6797		Fam222a	23.9485	23.3329	22.8543	18.7272	18.3803	17.7039																		Plac8	25.1158	24.394	23.1698	21.3052	21.2305	18.8179
Fbln5	16.3605	17.4081	17.0452	18.9555	20.9486	19.7097		Fam229b	14.0694	14.2775	14.7496	16.5112	16.3558	14.872																		Plaur	18.6626	18.6592	18.5389	15.5332	15.9983	14.9733
Fbn1	17.2316	17.5009	17.9086	18.1577	22.7214	20.6761		Fam26e	9.81529	10.3124	11.4224	13.2628	13.2897	13.7397																		Plcg2	21.7536	20.2369	20.687	18.6262	18.9671	18.7549
Fbxo31	24.8721	24.517	26.9531	23.3729	23.5318	23.882		Fam26f	14.7172	15.6805	15.5345	23.3817	21.976	20.4133																		Pld4	26.5508	25.5666	23.4928	21.5058	21.4709	20.8828
Fbxw5	16.1638	16.6477	17.9003	19.2015	19.1609	19.3576		Fam46c	13.5744	14.4377	14.6255	15.2155	15.693	15.7331																		Plek	23.6446	22.8598	23.3222	20.1537	20.7416	19.6641
Fcgr1	12.7439	13.8464	15.7151	15.6269	19.5203	18.8991		Fam47e	23.0323	21.6785	22.6154	24.2399	23.1322	23.3965																		Plxnd1	22.2775	22.8746	22.4007	20.6095	20.1448	19.3512
Fcgr2b	19.4541	19.4504	22.222	22.7568	24.3914	22.3113		Fam49a	19.759	19.9394	20.4874	22.0577	22.2029	21.443																		Pmel	15.4319	16.4101	15.6188	18.5479	17.369	19.3874
Fcgr3	17.6063	20.0223	21.198	21.1973	25.7789	23.9855		Fam65b	20.8368	21.5009	22.8184	24.4804	23.459	24.449																		Pmepa1	17.2062	16.3777	17.3669	15.6935	15.5465	14.4204
Fchsd1	24.5799	23.8686	24.1653	22.5121	21.241	22.4095		Fam73a	17.1913	16.07	17.4701	17.8491	19.4278	19.2153																		Podnl1	15.9059	16.4422	15.4439	15.0549	13.9008	14.3676
Fem1a	23.3978	23.9655	25.6997	24.7279	24.0107	25.204		Fam78a	14.8586	15.4404	16.5616	19.2968	19.2046	18.0284																		Pola1	16.0003	15.566	16.0237	14.6038	14.0101	13.5479
Fermt3	17.7767	18.8122	19.9367	19.1783	24.0094	22.3811		Fam83a	17.3969	17.649	17.1222	19.2436	18.3256	20.6615																		Pold1	16.0003	16.9571	18.2866	15.4324	14.732	14.0677
Fgl2	16.1927	17.5009	18.1558	19.3548	24.4822	23.4339		Far1	10.9169	11.819	12.21	14.6046	13.6202	14.049																		Ppfia4	16.6425	15.7204	15.3289	14.1932	13.956	13.6871
Fhad1	14.7888	15.0911	15.0934	18.1112	15.4757	17.4318		Fars2	27.3676	27.0429	27.0442	27.6572	26.9649	26.2069																		Ppm1h	19.7861	19.0022	18.6183	17.1287	17.9172	16.7073
Fhl1	19.4541	20.0628	20.7012	22.3746	22.2235	23.8138		Fastk	17.3589	17.2047	17.7463	20.5487	19.3937	19.5869																		Ppp1r2-ps9	20.2831	20.2398	21.1928	22.0745	22.4795	22.629
Fhod1	20.8112	20.3427	20.659	22.4495	23.7496	22.702		Fbf1	23.9826	23.4391	24.8168	22.3463	20.5772	20.0973																		Ppp1r3g	17.8276	20.4134	17.8293	21.0738	20.5913	21.8095
Fli1	13.3104	13.0637	14.189	14.7687	16.6346	15.1816		Fblim1	15.5851	16.0321	16.3294	21.1343	20.4978	20.492																		Pqlc3	15.2837	14.277	13.6778	12.3693	12.3319	12.1636
Flna	21.7273	22.177	22.7582	24.2253	25.5999	25.2131		Fbln5	16.3605	17.4081	17.0452	19.8634	19.0967	18.9984																		Prkcb	18.5293	17.8972	16.8913	15.894	15.0837	15.3862
Flrt1	14.4649	13.4662	14.4959	16.6303	15.1218	15.5266		Fbn1	17.2316	17.5009	17.9086	21.9022	20.4108	21.1095																		Prmt2	18.4074	17.5061	19.3657	16.5169	17.6162	17.1045
Flrt2	13.8491	13.272	13.7111	14.1475	15.9361	15.9717		Fbxw5	16.1638	16.6477	17.9003	19.4004	18.9626	19.8631																		Procr	18.2117	18.6886	17.0178	14.7526	13.7287	13.0555
Flywch1	14.8586	15.5779	16.2574	17.3866	17.5569	17.9298		Fcer1g	24.3179	24.9916	24.0519	30.5777	28.6867	28.6427																		Prosapip1	18.3777	17.2205	17.3727	15.7653	16.2614	15.4717
Fndc3a	23.8299	24.6798	24.4761	27.0148	26.5131	27.0433		Fcgr1	12.7439	13.8464	15.7151	20.9432	19.8379	18.4374																		Psd4	14.3388	14.344	13.6357	12.9741	12.5785	12.6934
Fndc5	13.7151	13.272	13.4584	14.2729	15.7749	15.111		Fcgr2b	19.4541	19.4504	22.222	24.7174	23.1363	23.2474																		Psmb10	31.1945	29.7868	29.3137	28.3091	26.5663	26.5982
Folr2	17.8902	19.104	19.2693	21.202	21.8882	22.9147		Fcgr3	17.6063	20.0223	21.198	26.7725	25.0482	23.3366																		Psmb9	30.3178	28.7567	27.6009	25.7754	23.7288	24.1675
Foxm1	12.0365	10.4054	11.7765	12.3782	13.6849	13.6332		Fcgr4	19.709	21.7428	22.8605	27.2321	26.0979	25.4459																		Pstpip1	16.869	17.2447	16.5213	15.398	14.5753	14.2773
Foxq1	21.0731	22.2671	23.2647	27.4043	27.6305	23.2377		Fermt3	17.7767	18.8122	19.9367	24.3477	22.7325	23.072																		Ptgds	13.637	17.2447	17.0949	13.7951	14.7181	14.3137
Frk	16.1492	15.7934	17.1331	18.1708	18.2668	18.6264		Fgd2	19.1386	18.7833	20.0393	22.9093	22.4039	21.3767																		Ptgir	14.8485	13.5917	14.6726	12.3693	12.7224	12.4232
Frmpd3	20.1878	18.9113	19.8087	17.664	16.1238	18.0306		Fgl2	16.1927	17.5009	18.1558	24.5583	22.2414	21.6628																		Ptgis	20.8611	21.248	20.542	18.2322	19.4506	18.2999
Frzb	16.3469	16.6271	16.9431	17.9531	19.6004	19.328		Fhad1	14.7888	15.0911	15.0934	19.1894	18.4127	15.3053																		Ptgs2	13.9165	13.4747	14.049	11.5084	9.73013	9.98963
Fsip1	18.3448	18.7833	16.6522	14.0959	15.1806	15.2505		Fhl1	19.4541	20.0628	20.7012	24.1367	23.1374	22.6736																		Ptplad2	19.6055	17.8972	17.3842	16.1966	16.8522	16.0461
Fstl1	16.3469	16.6985	16.8133	19.2837	21.76	21.1687		Fhod1	20.8112	20.3427	20.659	23.2909	21.9946	23.2637																		Ptpn18	25.9792	25.1914	22.9789	21.8955	21.45	20.8473
Fut8	14.8122	14.4377	14.6	16.5062	15.6292	16.7099		Filip1l	18.7604	18.6644	18.283	21.3867	20.6814	19.8021																		Ptpn22	18.4834	17.698	16.4587	15.8354	15.2619	15.4837
Fxyd5	18.9694	20.2253	19.8261	21.6547	26.5955	25.4002		Fli1	13.3104	13.0637	14.189	16.8491	16.0189	15.5868																		Ptprc	22.3964	21.5171	20.5855	19.4415	19.3454	19.8584
Fyb	16.4672	17.776	18.8777	18.8322	23.3784	22.0004		Flna	21.7273	22.177	22.7582	25.6586	25.7413	25.5978																		Ptpre	20.1042	19.972	19.1757	17.4082	17.2797	16.9664
G0s2	35.2795	34.7999	37.114	30.5684	31.0284	33.0248		Flrt2	13.8491	13.272	13.7111	14.6881	15.4179	15.3522																		Ptpro	17.8775	17.4617	17.3842	14.9351	14.9068	14.6062
G6pdx	17.0455	16.8647	17.1439	17.504	19.3779	18.9138		Flt3	13.6456	13.763	14.4153	16.869	17.3475	16.6648																		Ptx4	20.0226	19.7584	16.7086	19.8583	22.2283	21.0104
Gabbr2	14.1881	14.0827	13.4584	16.3766	14.695	14.8496		Fmr1nb	14.274	14.23	13.4584	12.3801	13.5628	13.0247																		Rab11fip5	18.9327	19.0498	17.8828	16.668	16.8719	15.4109
Gabrb3	15.8243	16.2168	16.2281	17.946	18.7778	18.3848		Fnip2	18.8583	18.5405	21.1486	20.5051	20.8379	21.2215																		Rab19	14.7086	14.0172	13.9178	12.7768	12.2668	12.3876
Gadd45a	17.3008	17.0129	17.8499	19.9318	18.6849	20.9718		Folr2	17.8902	19.104	19.2693	22.5183	22.3905	21.1282																		Rab30	18.2866	17.593	15.7229	18.5022	20.2924	19.6092
Gadd45b	23.8899	24.1963	24.1732	19.5627	21.1003	21.9936		Fos	14.9042	16.0065	17.3919	18.1413	18.775	17.8972																		Rab8b	25.9853	24.6077	24.5243	22.2049	23.1167	22.2046
Galnt10	15.7913	16.1687	16.8012	17.7484	18.5652	18.0306		Fpr1	15.0367	15.0375	15.4399	18.8471	17.593	16.2621																		Rac2	22.8082	22.6636	22.0226	22.5089	23.3429	22.7095
Gas7	19.3702	18.9755	18.5287	21.7402	21.9948	22.2492		Fpr2	21.0072	21.5911	22.5968	25.284	25.0095	23.7484																		Ralb	24.0299	23.4958	23.2227	21.063	21.2629	20.9901
Gatm	17.0774	16.8837	19.8563	20.3017	19.9741	21.0555		Frg1	17.6585	19.0427	17.5085	20.8086	19.7685	19.2989																		Rarb	17.0517	17.113	17.1514	15.5332	15.4077	14.8412
Gbp1	17.1401	20.0782	19.1681	21.8967	26.9587	26.0607		Frk	16.1492	15.7934	17.1331	18.0825	17.6842	18.3323																		Rasa3	23.7003	22.7787	21.9382	20.7551	20.857	19.6587
Gbp2	18.9475	19.8172	18.6346	22.6013	27.8164	27.4225		Frmd4a	17.2615	17.8442	19.6565	21.2	20.782	19.4701																		Rasa4	21.5501	20.1882	20.2576	17.5624	18.9292	17.7783
Gbp3	16.8118	17.1017	18.3266	19.8138	24.5757	25.2748		Frzb	16.3469	16.6271	16.9431	20.3051	19.7008	19.4977																		Rasgrp1	21.2392	19.7652	19.6862	17.5624	17.1402	16.715
Gbp7	18.338	18.8645	18.2163	21.2878	24.3855	25.65		Fsip1	18.3448	18.7833	16.6522	14.0214	15.3096	14.731																		Rasgrp4	14.3156	14.366	14.8443	12.8631	12.8054	12.9983
Gbp9	12.439	11.7053	12.7359	13.1525	15.1218	14.9076		Fst	17.3008	20.118	18.0388	16.3148	13.2897	14.8582																		Rcan3	17.5647	17.3784	16.6795	15.6198	15.8242	15.3362
Gcg	15.8078	15.161	14.6507	12.7703	12.4328	13.0463		Fstl1	16.3469	16.6985	16.8133	22.3855	22.0161	20.9452																		Relb	22.5905	22.0192	23.3084	19.82	20.1177	19.6341
Gck	22.8938	22.4106	24.3548	29.9051	28.0209	29.8802		Fut8	14.8122	14.4377	14.6	16.621	15.8013	15.6504																		Retnlg	18.3173	18.5231	16.7447	15.7754	17.5858	15.016
Gcnt1	16.7055	16.8742	17.0116	17.4036	21.4643	19.5918		Fxyd5	18.9694	20.2253	19.8261	26.4872	25.016	24.3471																		Rgag4	17.5171	16.1981	16.5367	14.7235	15.6387	14.8562
Gdf10	20.4067	20.646	20.4666	22.5271	24.7114	23.6529		Fyb	16.4672	17.776	18.8777	23.8001	22.8587	21.5362																		Rgs1	20.4369	21.2178	19.5223	18.0846	18.0152	17.1179
Gdf2	21.0125	21.6181	20.9034	23.1674	23.9802	23.6412		Fzd2	19.904	19.5036	19.7157	17.0424	16.9213	16.3209																		Rgs10	24.6757	23.7043	22.121	20.8218	21.1207	20.2989
Gdpd5	12.9305	12.9907	13.9756	13.9353	15.7432	14.9267		Fzd6	22.7206	22.3012	22.9654	21.3889	19.3784	20.2597																		Rgs3	15.9196	16.3228	15.7331	14.573	14.3938	13.9464
Gfra2	14.7888	15.7516	16.9083	17.183	19.9076	19.9734		G6pc	31.8841	32.0214	32.7549	31.6323	30.0866	28.9697																		Rinl	20.5832	19.7144	19.6107	17.6573	18.214	17.0977
Gfra4	12.5955	11.819	12.6874	12.2835	11.5502	12.2652		G6pdx	17.0455	16.8647	17.1439	19.8269	19.6524	18.939																		Ripk2	19.8634	19.4874	20.3731	17.678	18.3183	17.7783
Ggta1	18.5664	18.0957	20.2756	20.0243	23.1635	21.5027		Gabbr1	23.1316	22.5095	22.8403	22.0014	23.6544	22.6563																		Rnase6	19.0352	18.2978	17.4353	15.7348	15.3413	14.93
Gimap3	13.4266	14.3242	13.0981	15.1751	18.1726	16.2145		Gabra3	15.5311	15.6516	16.7769	18.4777	18.5641	17.4521																		Rnf212	16.3739	16.8298	16.4666	18.7905	18.6663	18.6788
Gimap4	23.0959	23.3787	23.3746	24.7941	27.4641	25.5574		Gabrb3	15.8243	16.2168	16.2281	17.7028	16.3885	19.3077																		Rpgr	19.4593	20.162	20.7123	21.6354	22.2153	22.6891
Gimap8	18.4643	18.1868	19.2641	20.1646	21.8467	20.5723		Gadd45a	17.3008	17.0129	17.8499	20.8506	19.5459	22.3001																		Rpl38	21.4279	22.1595	22.1375	24.7097	24.0692	23.5561
Gins2	12.3849	12.1847	12.0925	12.8508	14.3141	14.1221		Gadd45g	27.1312	28.5676	32.0808	24.5785	24.7462	23.7089																		Rtp4	25.9221	23.2232	24.0725	21.6782	22.4399	21.4541
Gja1	20.865	20.8222	20.8519	22.9347	23.8134	22.6381		Galnt10	15.7913	16.1687	16.8012	19.1063	19.3085	18.9054																		Runx3	15.987	16.8942	16.0784	14.1576	12.8325	13.3253
Gja10	13.4642	14.2539	14.4153	14.1983	15.8451	16.1147		Galnt6	12.7917	13.5281	14.7978	17.665	17.5281	17.5994																		S100a4	24.5957	24.7098	24.3833	19.882	18.5087	18.6007
Gjc3	18.1629	17.1364	17.9744	15.2816	14.7856	15.1989		Gas7	19.3702	18.9755	18.5287	23.0059	21.5043	21.5267																		S100a6	27.5251	26.3609	26.4366	22.0994	22.8566	21.7801
Glipr1	15.9991	16.8265	18.5488	19.0593	23.4352	22.0259		Gatm	17.0774	16.8837	19.8563	21.6215	21.3598	20.1807																		S100a9	23.757	22.111	23.8351	19.1789	20.3777	19.1433
Glipr2	18.2483	18.1325	18.3695	18.9353	21.0242	20.5472		Gatsl2	16.7414	15.9019	15.7843	17.9818	17.7322	18.1185																		S1pr1	27.4481	26.2323	26.3773	24.3339	24.1009	23.235
Gls	14.1294	14.3472	16.2134	17.0132	16.1308	15.7216		Gbp1	17.1401	20.0782	19.1681	27.266	24.4941	22.6854																		Samd3	16.7682	17.2205	16.8639	17.7188	16.2206	17.6202
Gltp	18.9965	20.0348	20.1463	20.8819	25.4545	23.0227		Gbp2	18.9475	19.8172	18.6346	27.2348	25.3929	24.6532																		Samhd1	27.3543	25.2577	25.9942	23.5506	23.7698	22.8438
Gm10032	16.9143	16.5219	17.9169	14.3215	14.4426	13.6332		Gbp3	16.8118	17.1017	18.3266	24.8514	22.6143	22.2731																		Sash3	22.4442	21.5856	21.247	18.745	18.538	17.6592
Gm10804	21.6708	22.5987	20.6393	19.5586	18.4743	20.7054		Gbp7	18.338	18.8645	18.2163	23.6055	22.457	22.0169																		Scd2	24.1575	23.8914	23.5993	22.1935	21.005	20.4918
Gm10876	15.8406	15.563	14.7496	13.0055	12.2767	12.9732		Gbp9	12.439	11.7053	12.7359	14.9822	15.1474	13.8003																		Scimp	22.0085	21.7565	20.6725	19.0363	18.3845	18.3995
Gm12250	13.8162	14.6519	14.7496	15.3163	20.6676	19.7209		Gck	22.8938	22.4106	24.3548	26.1961	24.6442	28.3543																		Sdk2	16.8591	16.0557	16.7873	19.2239	19.0536	18.8939
Gm12359	24.9763	25.1779	24.0539	22.5346	22.0949	23.0046		Gcnt1	16.7055	16.8742	17.0116	20.7254	19.2769	18.8059																		Selplg	25.89	24.5115	24.3883	21.265	21.9888	21.4784
Gm12695	22.3854	22.2842	21.1596	20.0522	19.887	19.9802		Gcsam	12.1574	11.6467	12.1518	14.1475	14.1382	12.9718																		Sema4d	16.0398	15.9313	16.1498	14.0294	12.9901	13.351
Gm14015	21.6792	20.927	21.217	19.4071	19.3891	18.943		Gdf10	20.4067	20.646	20.4666	24.135	23.1071	24.3838																		Serpina12	17.5803	18.143	19.0852	14.7526	13.8822	15.6237
Gm14135	14.8122	14.7732	14.2182	12.235	12.2499	12.1204		Gdf2	21.0125	21.6181	20.9034	24.4897	23.0231	23.8217																		Serpina7	26.3979	23.3425	29.3233	21.8277	21.543	23.0277
Gm16495	20.6856	20.6886	19.4224	18.6259	18.2201	17.7391		Gdpd1	15.8568	15.6223	16.5219	18.4486	19.3591	18.4808																		Serpine1	20.2831	20.2369	21.4569	17.2808	16.898	17.8774
Gm16894	16.4276	15.7934	15.7325	13.4909	13.3189	13.4503		Gdpd5	12.9305	12.9907	13.9756	15.7077	14.6174	14.628																		Serpinh1	23.4227	22.8461	24.7131	20.5654	21.725	21.3244
Gm20408	11.0068	10.4954	11.1049	10.9732	28.5601	10.3379		Gem	14.0996	13.7061	15.3222	17.2414	17.1298	17.7798																		Sftpd	18.1413	17.3163	19.3339	15.8255	17.1223	15.9966
Gm2287	23.3699	22.3997	22.9669	22.0962	19.6417	19.328		Gfra2	14.7888	15.7516	16.9083	20.4756	20.109	18.9556																		Sgcb	16.1046	16.1748	14.8857	14.8802	15.2154	14.7804
Gm4841	11.7098	12.6786	12.5367	13.6161	16.6925	17.5971		Ggta1	18.5664	18.0957	20.2756	22.9041	22.7998	21.8945																		Sh3bp1	16.5335	15.4929	15.8529	13.9147	14.6618	13.9048
Gm5431	13.1893	13.5585	13.9116	14.6845	15.5278	15.075		Gimap3	13.4266	14.3242	13.0981	15.9332	15.566	15.3754																		Sh3bp2	25.8818	25.3706	24.5948	22.2582	22.4054	24.3941
Gm5860	18.6468	18.4764	17.7899	16.0051	15.3042	16.2145		Gins2	12.3849	12.1847	12.0925	14.2207	13.6764	13.9935																		Shank2	17.1436	16.7924	19.3715	16.4461	14.531	14.7183
Gm5887	11.1787	11.5869	10.2336	14.1475	13.8595	13.7206		Gja1	20.865	20.8222	20.8519	23.5732	23.1353	22.7258																		Sidt1	14.8873	15.1138	14.5212	13.6057	13.5244	13.4264
Gm5938	19.3749	19.1513	17.7198	17.0229	16.8323	15.4955		Gja10	13.4642	14.2539	14.4153	15.9059	15.5077	15.7635																		Sirpa	30.7613	29.7361	28.4572	25.7253	26.9099	25.7777
Gm6329	21.4851	21.3115	20.6979	19.1502	18.2535	18.2037		Gjc3	18.1629	17.1364	17.9744	14.7086	15.4929	15.1221																		Sla	21.139	20.2369	18.4015	18.2067	18.2546	17.1645
Gm6471	17.6151	17.7343	17.6206	15.3163	16.4536	14.9645		Glb1l2	16.57	16.4459	14.7738	12.9845	13.9924	13.9178																		Slain1	15.3833	15.1474	15.0841	14.2457	13.3496	13.1392
Gm6878	30.816	30.7877	31.3851	29.6639	29.4914	28.2077		Glipr1	15.9991	16.8265	18.5488	24.1419	23.5077	22.8066																		Slamf7	15.5422	14.8487	14.4423	12.9468	13.327	12.9102
Gm826	20.3434	19.8138	21.6766	17.9032	17.309	17.3579		Glipr2	18.2483	18.1325	18.3695	20.848	20.4161	20.5515																		Slamf8	20.2096	19.7885	19.2123	16.462	15.3747	15.4596
Gm8995	13.4266	14.23	15.5531	15.9914	18.0072	17.7969		Glis2	17.0348	16.7975	19.4075	19.2256	19.7042	20.0615																		Slc15a3	25.8079	25.1147	24.509	22.5841	22.8542	21.7296
Gmds	16.2918	15.7934	16.2428	18.6483	17.4045	17.6427		Gls	14.1294	14.3472	16.2134	16.4775	17.0274	17.4966																		Slc16a3	17.8633	18.4447	18.6737	17.0782	16.5612	16.1139
Gmfg	13.5015	14.1573	14.8453	15.1203	19.0397	17.1869		Gltp	18.9965	20.0348	20.1463	24.8143	23.2493	24.1036																		Slc25a25	29.0631	26.5022	26.6585	28.4804	29.3162	29.0988
Gnat1	24.3128	24.2857	23.2808	21.3689	21.4162	21.8389		Gm10510	21.8609	21.7956	20.5627	18.9868	19.6973	19.4028																		Slc2a6	18.0891	17.6284	17.225	18.2364	18.3883	18.8399
Gng4	21.541	20.8669	20.5287	20.1779	17.6773	19.1214		Gm11545	11.4185	12.5949	13.9756	16.3029	15.6089	15.3053																		Slc38a1	17.6422	16.4634	17.1885	14.8383	15.843	14.7804
Gngt2	19.8203	20.6536	21.1068	22.7706	26.1531	25.3895		Gm12250	13.8162	14.6519	14.7496	19.0875	17.7993	18.1141																		Slc8a1	17.4444	17.6773	17.0502	19.6307	19.8638	19.2397
Gnpda2	18.3718	17.6345	18.2163	17.593	18.2602	18.3017		Gm12359	24.9763	25.1779	24.0539	20.5051	20.6814	22.7034																		Slco1a4	24.8219	23.6683	23.5509	25.6268	27.6348	25.7009
Golm1	17.7013	17.7413	17.5274	21.9846	22.7686	21.9678		Gm12695	22.3854	22.2842	21.1596	18.1022	19.363	19.6888																		Slfn2	22.398	21.8031	20.198	18.6628	18.8649	17.6647
Got1	33.4092	32.0404	34.7734	28.0462	28.9513	28.6198		Gm13237	16.657	16.1321	16.9889	18.7851	18.281	18.1362																		Slmo1	18.8317	19.6138	18.9688	20.6457	20.8278	21.6488
Gpat2	18.5727	19.2228	18.995	21.1402	21.2468	21.1619		Gm13476	16.6813	16.2168	16.5086	14.3388	16.1631	16.1054																		Slpi	19.7936	19.4726	20.6561	16.1351	16.7104	13.1936
Gpc6	14.4649	14.3701	16.1385	16.5858	18.6475	18.3317		Gm13889	18.6346	18.8598	21.1486	21.8652	21.25	22.491																		Smim3	17.4851	17.9544	17.902	16.5859	14.9966	14.4204
Gpcpd1	28.5974	28.37	28.8867	24.7661	24.9405	25.0236		Gm1673	13.9138	13.5281	13.7455	15.6186	14.8114	14.9265																		Snai2	19.8959	20.1268	19.4085	18.4945	17.4126	17.5173
Gpm6b	13.3104	13.8464	13.1821	14.4629	19.0447	16.6471		Gm20755	18.731	18.7046	17.6841	15.4796	16.5261	15.93																		Snx20	23.0748	22.8426	21.5923	19.0992	18.2626	17.5976
Gpnmb	14.7888	14.9644	14.1594	15.1018	24.3441	20.1358		Gm2848	13.1056	13.3053	13.9756	16.1929	16.474	16.6052																		Soat1	18.0493	17.0447	16.3457	14.4947	15.6887	15.1404
Gpr114	14.7413	14.5681	14.5484	14.6415	18.2469	16.8416		Gm4841	11.7098	12.6786	12.5367	13.752	14.2085	14.5367																		Spib	15.9196	15.9566	15.7736	14.0481	14.1153	13.4015
Gpr124	16.3876	16.1687	18.6604	18.8112	20.2288	19.2593		Gm5086	12.9305	13.272	12.638	14.9446	15.2296	14.4583																		Spic	21.6376	21.1894	19.8389	17.3394	18.1811	16.6366
Gpr135	16.401	14.7929	16.3151	13.8232	12.8339	13.9415		Gm5420	19.1386	19.0735	21.3979	16.2423	17.6634	17.6259																		Spn	20.5832	20.2198	19.3369	16.8254	16.0337	16.3259
Gpr18	13.8162	13.4662	13.7795	14.0433	18.4308	16.7408		Gm5887	11.1787	11.5869	10.2336	14.729	12.4016	12.945																		Spp1	27.7257	25.9714	25.7303	23.0863	24.6835	22.9423
Gpr64	18.213	19.4118	19.2218	23.0236	22.3249	22.3434		Gm6878	30.816	30.7877	31.3851	28.1397	28.9862	29.1713																		Sprr1a	17.098	17.3241	17.9869	19.2388	19.7612	20.678
Gpr98	15.5311	15.563	14.9832	19.1643	17.6363	18.7582		Gm8995	13.4266	14.23	15.5531	18.2618	18.3421	17.6364																		Spry3	12.5112	13.8908	13.8985	15.7955	15.2271	16.5064
Gpsm3	17.8178	18.7393	17.1004	19.982	23.6379	21.8407		Gm9763	14.543	14.3242	14.3603	12.9106	12.4871	11.8423																		Srgn	24.6488	23.9295	23.6841	22.0918	21.7035	21.0853
Gpx6	19.4449	18.5928	21.2706	16.8228	15.6786	16.2991		Gm9883	20.2301	18.8361	21.3049	17.3867	17.2123	17.2007																		Srpk2	14.4967	14.7736	14.394	13.3555	13.4383	13.0837
Gpx8	12.5955	13.3053	14.7978	15.936	17.8123	17.391		Gm9999	18.4708	18.8551	17.7109	14.8092	15.4631	16.2536																		St8sia4	19.4924	18.9269	18.7136	16.8324	16.0072	15.3362
Gramd1b	13.4642	13.272	13.1821	16.7706	19.1194	18.8445		Gmds	16.2918	15.7934	16.2428	18.4015	18.9134	18.3691																		Stambpl1	17.5959	17.4988	16.9982	16.0264	15.9263	14.9876
Grin2b	24.2766	23.9805	24.5754	21.9756	22.1731	21.0789		Gmfg	13.5015	14.1573	14.8453	19.2614	17.9669	17.0243																		Stat1	15.6336	14.1144	14.0121	13.2833	13.115	13.2734
Grk5	15.4389	15.2628	14.5743	16.5519	16.6982	16.3229		Gnas	24.1311	25.2481	24.1293	27.9651	26.2952	26.7086																		Steap4	26.765	24.9675	26.2182	23.1566	23.6505	21.9711
Grpel2	26.3956	27.6016	29.4906	25.5596	26.07	26.1799		Gng10	22.0206	21.5857	22.1183	25.3581	24.4642	23.746																		Stx11	18.0292	17.3241	17.5131	15.5	15.2962	14.93
Gsdmd	23.5287	23.8588	24.2591	25.9938	27.7456	27.256		Gng2	16.8002	17.4626	18.9428	22.2335	21.4302	20.4569																		Stx3	19.0256	18.9044	18.558	19.8272	19.6597	19.6395
Gsn	20.0005	19.5559	21.053	23.0565	24.3941	26.5057		Gngt2	19.8203	20.6536	21.1068	26.9955	25.971	25.1294																		Sugp2	22.7118	22.8103	23.4908	22.1893	22.3264	21.7336
Gstm3	26.3111	24.4386	24.2223	27.7443	28.6185	27.8351		Golm1	17.7013	17.7413	17.5274	22.1469	21.3405	22.5589																		Susd3	17.5959	16.1159	15.4886	13.6274	14.0456	14.1457
Gstm4	22.8703	23.1248	21.7588	25.3621	24.8599	25.2262		Gpat2	18.5727	19.2228	18.995	21.8052	20.9929	21.325																		Syk	19.9281	18.7032	18.2824	15.8056	17.2397	16.5641
Gstt2	28.2777	28.2341	29.0833	27.001	26.205	26.2502		Gpc6	14.4649	14.3701	16.1385	19.3361	19.6314	17.5131																		Tap1	28.5901	27.9916	27.731	25.5915	23.9198	24.0386
Guca1a	20.1376	20.6811	19.035	22.7274	24.0686	23.7193		Gpihbp1	24.471	24.1817	27.4349	28.7576	28.0677	27.2777																		Tas2r107	18.6626	19.2967	18.9189	20.8869	21.1558	21.8095
Gucy1b3	17.6325	17.4549	17.8836	20.1713	19.4313	19.584		Gpm6b	13.3104	13.8464	13.1821	17.5251	15.788	14.9667																		Tbc1d10c	18.7642	17.865	17.878	16.1616	16.5245	15.8533
Gzmb	13.6103	13.4347	13.6055	14.0433	19.4269	17.6503		Gpnmb	14.7888	14.9644	14.1594	25.0957	24.6033	25.6031																		Tbx20	14.0214	14.9931	14.3116	13.4948	13.3496	12.6282
H2-Aa	24.5638	27.3136	28.0391	29.1516	33.4835	33.5738		Gpr108	25.2864	24.8158	26.2964	26.1408	25.8613	25.6336																		Tbxas1	24.1228	22.8033	20.9683	19.4689	19.723	18.9224
H2-Ab1	18.6529	20.696	20.7586	21.9041	27.2211	26.6658		Gpr110	16.657	16.6063	16.0616	11.1208	11.8278	12.6623																		Tex35	16.0917	16.0799	16.4901	19.2	18.4604	19.432
H2-DMa	15.1427	15.8617	16.8133	16.7811	22.6426	21.3787		Gpr114	14.7413	14.5681	14.5484	17.4444	17.4013	16.3702																		Tgfb2	21.6754	22.8553	22.3605	24.0248	23.645	24.929
H2-DMb1	20.8226	21.9753	22.0842	22.3919	26.6259	26.4346		Gpr124	16.3876	16.1687	18.6604	20.5314	20.4533	20.6284																		Themis2	19.2614	19.1841	17.4855	16.462	16.0249	14.9733
H2-Eb1	23.1657	25.6375	25.1769	26.0956	33.7358	31.9302		Gpr128	15.873	15.9807	14.2472	12.2894	13.1595	12.5717																		Thy1	22.0173	21.6139	20.97	19.0679	18.3768	18.6046
H2-M3	17.9609	18.4329	18.125	19.0447	22.4376	21.1207		Gpr133	24.1886	22.7256	24.7361	21.6316	21.7347	22.2279																		Ticam2	18.7955	19.5531	19.293	19.8773	19.0383	19.3814
Hacl1	26.7171	26.1884	27.8977	25.2183	24.0085	24.6585		Gpr141	14.9042	14.9644	15.0934	17.7474	17.6355	16.6941																		Tifa	22.0191	21.6385	21.3293	19.124	19.2983	18.6322
Hbb-y	19.0605	19.1169	18.2312	16.2285	15.6622	15.9717		Gpr160	15.4011	14.8704	15.6621	17.6802	17.2847	16.6795																		Tifab	17.6114	17.0187	17.2068	16.0813	15.5776	14.8859
Hck	19.5043	20.423	21.0444	21.5036	24.9401	24.2716		Gpr171	12.2734	12.5949	12.323	14.7086	13.9673	14.0673																		Timd4	20.6173	21.9651	20.687	17.7741	18.7724	18.7133
Hcls1	20.2441	20.5432	19.8434	20.8556	23.7715	23.4359		Gpr18	13.8162	13.4662	13.7795	17.6345	17.2286	16.1935																		Timp1	21.4257	20.5159	21.2618	15.5984	14.5899	14.1649
Hcst	17.4623	18.4547	19.1463	19.0883	21.9031	21.0031		Gpr182	23.2325	23.1958	23.6117	24.4306	23.9787	23.6572																		Tlr2	19.5129	19.8542	20.4193	16.6754	16.0686	15.6123
Hdc	16.8002	16.2641	17.3419	18.8112	20.1493	19.7614		Gpr35	15.9367	15.8752	15.6975	13.8627	15.0107	15.3984																		Tlr4	15.0559	15.5077	14.394	13.9917	13.8065	13.6644
Heatr5b	17.984	17.9824	19.2798	20.5021	20.8047	20.262		Gpr50	24.3086	24.0753	23.3681	21.402	22.3389	21.891																		Tlr6	16.3739	16.7735	15.8036	14.619	14.2498	13.3763
Hecw1	16.7295	16.5326	15.7671	14.3215	13.4104	14.4752		Gpr64	18.213	19.4118	19.2218	22.8685	22.2752	23.6559																		Tlr7	18.5406	17.3475	16.1761	15.1698	16.9366	15.7463
Herc6	15.1218	16.0574	16.2719	17.504	20.4458	20.4358		Gpr84	12.3849	13.1348	12.638	13.5478	14.4945	15.1221																		Tm6sf1	18.1088	17.2042	15.3639	14.989	15.3189	14.2403
Hic1	15.8243	16.3337	17.362	18.9048	19.1022	19.6947		Gpr98	15.5311	15.563	14.9832	20.1176	18.6245	20.5036																		Tmem159	17.1163	17.9544	15.9959	15.6091	15.9172	14.8711
Hic2	20.4459	20.1632	22.7582	17.3348	16.8971	18.6532		Gprasp2	19.5402	19.2885	18.6669	16.1174	16.6673	17.3086																		Tmem167	18.6897	20.4612	20.1721	23.0397	20.9098	21.5153
Hip1r	27.495	27.2096	27.8062	24.9437	25.7971	25.9508		Gpsm3	17.8178	18.7393	17.1004	23.0097	21.8587	20.9568																		Tmem173	24.1454	25.6879	24.3622	25.2524	24.2275	25.9789
Hist1h2ao	19.2394	19.3449	18.4329	20.4961	22.6791	22.031		Gpx3	21.9022	21.8224	22.585	25.2099	24.5083	23.7006																		Tmem206	19.5856	19.4578	19.4339	18.0124	16.6474	16.6682
Hist1h2bb	18.3516	17.6991	17.648	15.7485	15.5192	15.0018		Gpx6	19.4449	18.5928	21.2706	17.6268	14.6174	15.4663																		Tmem221	14.7493	15.5223	15.4551	14.4627	13.8634	13.1116
Hist2h3c2	20.2125	21.6199	22.4777	19.726	18.9025	18.4024		Gpx8	12.5955	13.3053	14.7978	17.6037	16.7735	18.1362																		Tmem26	19.2836	19.0065	17.3379	17.1536	16.7173	16.761
Hjurp	21.435	20.5011	20.0191	21.6506	20.9949	21.3125		Gramd1b	13.4642	13.272	13.1821	19.4509	17.4013	18.0466																		Tmem61	17.9886	19.0627	18.6663	20.5056	20.609	21.3618
Hk2	18.1629	18.7736	18.3837	18.8427	23.5465	22.0394		Grik2	18.1845	18.4925	17.1113	15.4479	16.1631	15.5436																		Tmem90b	24.0001	22.5194	24.3425	19.9101	20.2043	18.9294
Hk3	17.2911	18.7046	19.1244	20.7148	24.7606	23.9364		Grin2b	24.2766	23.9805	24.5754	19.9103	21.7832	21.8465																		Tmsb10	29.1526	27.4987	28.2916	24.6758	25.3225	24.6696
Hltf	19.7714	19.8474	19.3773	21.5332	22.6035	21.9365		Grk1	18.61	18.634	19.9575	21.7824	20.9175	20.621																		Tnfaip2	24.512	23.2081	24.4215	21.5243	21.6182	21.3304
Hmcn1	11.9103	11.819	12.4318	14.0167	13.7496	13.1526		Gsdmd	23.5287	23.8588	24.2591	27.3454	25.9375	26.8063																		Tnfaip3	21.5952	21.6784	22.3635	19.2682	19.0536	18.9645
Hmgn3	13.3104	13.2043	14.3043	15.299	16.9448	16.3814		Gsn	20.0005	19.5559	21.053	23.3884	24.0049	23.812																		Tnfaip8	19.8269	18.4763	17.1075	16.0993	16.9684	16.1894
Hmmr	13.7829	13.9538	12.9674	14.0433	17.7376	15.5111		Gstm3	26.3111	24.4386	24.2223	29.5535	29.5427	29.7992																		Tnfrsf11a	15.6186	15.341	14.2779	13.1839	13.5455	12.8193
Hoxa3	13.4642	14.1573	13.2232	14.1218	15.767	15.111		Gstm4	22.8703	23.1248	21.7588	25.7322	25.0354	25.249																		Tnfrsf19	22.2121	19.3553	22.0464	18.4674	19.1989	18.4459
Hoxb5	21.7746	20.8901	21.3258	19.726	18.7021	19.0476		Guca1a	20.1376	20.6811	19.035	23.9246	22.0917	23.4266																		Tpsab1	20.9126	21.7749	21.579	23.1029	22.763	24.2392
Hpse	17.7518	18.0646	17.9906	19.7453	23.5159	20.9401		Gucy1b3	17.6325	17.4549	17.8836	20.6676	20.055	19.5948																		Traf1	17.8204	18.4073	18.206	16.214	15.0092	15.0019
Hscb	16.5951	17.0929	16.2134	18.4343	18.2469	18.4997		Gzma	14.2171	13.7347	14.5743	18.0292	16.8391	16.498																		Trdn	17.9818	18.5386	18.18	19.8654	20.2567	20.874
Hsd17b6	28.8112	29.0775	29.2572	32.1275	31.641	31.8047		Gzmb	13.6103	13.4347	13.6055	16.3386	14.7354	16.1054																		Trim12a	23.5395	22.5729	21.5348	20.7741	19.6622	19.429
Hsd17b7	28.4714	28.8853	29.4779	25.7654	25.5008	25.7239		Gzmn	20.2125	19.7106	19.0576	17.3783	17.6842	17.0822																		Trim30d	19.1435	18.5692	18.3528	17.1099	16.4267	15.811
Hspa1a	14.1589	15.2628	15.9828	19.3372	19.3417	17.8112		H2-Aa	24.5638	27.3136	28.0391	35.5976	34.1948	32.467																		Trim34a	23.1203	22.4039	21.753	20.3661	20.0988	19.7445
Hspa1b	24.4781	26.0696	24.2495	28.866	29.2417	27.7266		H2-Ab1	18.6529	20.696	20.7586	29.0213	27.7263	25.485																		Trim47	19.7372	20.1853	20.621	18.2322	17.8944	17.7517
Hspa1l	20.904	21.5417	20.2494	18.9706	18.7971	18.4657		H2-DMa	15.1427	15.8617	16.8133	22.5905	21.8196	20.1525																		Trpc4	17.2327	18.0715	17.6678	19.523	19.5596	20.2684
Hspb1	31.6209	30.8541	33.5086	28.4588	26.9605	28.2875		H2-DMb1	20.8226	21.9753	22.0842	28.6748	27.4537	25.2726																		Tspan13	18.3355	17.2205	17.1514	15.855	15.908	14.9876
Htr3a	19.2444	18.5457	19.2058	17.6872	16.7549	16.5393		H2-Eb1	23.1657	25.6375	25.1769	34.0146	31.5861	30.7136																		Tstd2	16.5885	16.3558	16.1935	15.1065	14.7733	14.2403
Htra1	12.7439	12.4198	13.7111	14.4858	14.3403	15.6924		H2-Eb2	21.6001	20.5977	20.9689	17.8562	21.1461	20.0592																		Ttll3	34.7598	33.0032	32.4447	32.6232	33.67	33.5978
Hunk	18.2901	18.7929	17.2289	14.173	14.6486	13.5432		H2-M2	17.0562	17.3042	17.0452	21.3604	21.1212	19.8486																		Uba7	25.6018	23.9397	24.3728	22.8796	21.6684	21.5392
Hvcn1	16.0901	15.6661	15.0498	16.3158	21.3105	18.4884		H2-M3	17.9609	18.4329	18.125	22.2203	20.9265	20.2533																		Ubd	29.2593	29.5448	24.3001	21.9425	19.6548	19.1038
I830012O16Rik	16.5951	17.2466	17.1973	18.592	20.5086	21.2048		H2-Ob	12.7439	12.7599	13.0116	14.829	14.8301	14.1035																		Uhrf1	16.7476	15.4929	17.5888	14.0666	13.3042	13.4757
Ica1	14.4912	14.3009	14.7738	16.2031	16.3969	15.707		H2-T24	13.9138	15.2959	16.7647	18.1735	17.3784	17.4633																		Ulk4	15.8784	20.332	19.0629	16.3736	16.3649	17.091
Icam1	20.9696	21.2813	22.809	22.6042	25.4965	25.1384		Hacl1	26.7171	26.1884	27.8977	24.6473	25.3171	24.2192																		Unc5a	16.0003	16.2554	16.9116	15.3632	15.2734	14.4894
Icos	13.6456	14.3928	14.892	14.6415	18.0823	16.4726		Hap1	16.9366	17.0398	17.7198	18.8471	18.9714	19.0693																		Unc79	18.6681	17.3937	18.0466	19.0075	21.8565	21.2803
Icosl	14.543	14.9459	14.6758	15.6731	19.3417	17.695		Haus8	13.3883	13.9538	15.241	16.819	16.6475	17.6047																		Ust	19.1528	19.8542	18.8094	17.1224	17.4396	17.0774
Id1	24.3036	24.4745	27.8974	22.1083	24.0973	23.1398		Havcr2	11.5678	11.2673	12.7359	15.693	15.341	15.0194																		Uts2r	19.988	20.3784	21.0621	22.2996	22.3818	22.5917
Idi1	24.5112	25.7564	25.7209	23.201	23.3555	22.2017		Hck	19.5043	20.423	21.0444	25.122	24.8732	23.9292																		Vav1	23.8358	22.3321	21.9628	19.6487	20.5771	19.4817
Ids	14.9932	15.5928	14.8216	16.9643	16.929	16.9485		Hcls1	20.2441	20.5432	19.8434	25.1549	24.263	22.3675																		Vcam1	29.2209	28.7191	26.699	25.0774	26.564	24.3635
Ier3	17.1193	17.7552	18.2013	18.6371	20.598	19.0939		Hcst	17.4623	18.4547	19.1463	21.9223	21.486	20.8182																		Vill	19.111	19.2208	18.5996	17.0973	17.1223	16.2901
Ifi203	20.2196	21.1427	21.8561	23.1284	25.2382	24.4437		Hdac9	11.6397	13.1348	12.3779	15.4479	14.716	14.0673																		Vim	28.4256	27.3334	26.6714	24.4564	25.0618	24.1158
Ifi204	11.7782	12.6371	13.0116	13.0055	15.1218	14.6891		Hdc	16.8002	16.2641	17.3419	20.8349	19.7076	20.318																		Vmn1r82	12.9106	15.0969	14.5827	16.5169	16.4572	17.5289
Ifi27l2a	21.0417	21.9753	22.1949	24.464	27.2865	28.4118		Herc6	15.1218	16.0574	16.2719	19.7861	17.698	18.753																		Was	21.3736	20.6716	19.151	18.017	17.8761	17.0432
Ifi27l2b	21.3817	20.4904	20.3852	24.5371	25.1723	25.1647		Heyl	13.8162	13.8736	13.6055	16.6955	15.841	15.8333																		Wdfy4	23.6034	23.1071	22.5016	19.977	20.2507	19.0333
Ifi30	24.4463	24.5564	24.3239	26.9066	29.1565	28.6557		Hhat	23.6906	23.0811	22.6983	20.8323	21.5007	20.7141																		Wdr92	22.3129	20.9287	21.391	20.9018	21.7095	21.5153
Ifi35	22.9913	22.8331	21.7452	24.4632	25.0553	25.4163		Hic1	15.8243	16.3337	17.362	20.0671	19.7314	19.6682																		Wfdc6a	12.7572	13.3527	13.0508	14.4627	14.5753	15.2595
Ifi44	12.5443	13.0274	15.4206	15.9499	17.4708	19.1621		Hic2	20.4459	20.1632	22.7582	18.1927	19.6524	18.3528																		Xcl1	21.0912	20.1268	20.3508	18.1637	17.4018	17.6812
Ifi47	21.6538	22.2941	20.3052	24.6041	28.8435	28.9918		Hip1	16.8919	17.692	18.488	20.5516	20.0791	20.4686																		Zbp1	22.258	20.7273	20.0862	18.5817	16.3255	16.7913
Ifih1	16.0297	15.1087	15.6442	17.2103	16.9968	17.48		Hist1h2ao	19.2394	19.3449	18.4329	23.4392	22.4884	21.0685																		Zbtb16	17.6574	18.5076	19.331	21.1963	24.1482	23.7476
Ifit1	19.9661	19.7106	19.0065	20.3804	22.7451	23.0942		Hist2h3c2	20.2125	21.6199	22.4777	18.5744	19.5095	19.7093																		Zdhhc19	13.3285	14.0418	13.6778	16.1704	16.237	17.091
Ifit2	15.5311	15.6805	17.3013	17.7484	20.0833	20.3018		Hk2	18.1629	18.7736	18.3837	23.2736	22.5373	21.7355																		Zfp36l3	18.2743	19.7281	20.4013	21.3672	21.3471	21.9783
Ifitm3	31.8852	31.9222	33.0549	35.3951	34.4663	35.7746		Hk3	17.2911	18.7046	19.1244	25.1959	24.249	23.7887																		Zfp458	18.3537	18.3965	18.5694	20.1687	20.0067	20.8491
Ifitm6	12.4921	13.0995	14.3603	15.1203	17.1376	17.7391		Hlx	20.3164	19.7593	19.3974	23.1482	22.593	22.2867																		Zfp607	20.8402	20.8194	21.7127	22.8451	23.2725	23.3907
Ift57	17.1401	16.7681	17.2393	18.1904	19.5117	19.2067		Hmgn3	13.3104	13.2043	14.3043	16.3622	16.5976	16.4823																		Zfp784	23.0236	21.3094	22.052	17.7889	17.4503	17.0569
Igdcc3	22.6718	22.084	21.9207	20.5376	19.1971	20.262		Hmha1	21.4579	20.9475	23.2006	24.755	24.4451	24.1856																		Zfp82	13.0919	13.7587	13.6986	12.4359	11.9904	12.2778
Igfbp2	32.2351	31.494	33.2161	30.6676	30.156	29.9249		Hmox1	23.4764	23.5065	26.9337	28.9136	28.7757	28.3146																		Zswim6	21.0743	21.8015	21.4374	20.4444	20.6527	19.4379
Igfbp3	20.3735	20.9881	21.3414	22.7678	24.2335	23.3927		Hmx1	20.3265	20.1241	19.2536	17.1345	17.6214	18.0873
Igfbp5	17.378	16.5644	16.2281	18.9756	20.1885	22.3128		Hoxb2	14.7651	15.0194	15.5158	17.4931	16.764	17.1946
Igfbp6	12.439	10.8296	11.7765	14.7478	14.4426	18.8495		Hpgds	15.1427	14.4818	15.5715	17.9681	17.6143	17.5185
Igfbp7	27.3294	27.0711	29.165	30.973	31.256	30.8009		Hpse	17.7518	18.0646	17.9906	22.5701	20.8217	21.4652
Igj	16.0449	16.0448	17.9825	17.946	18.9262	20.7633		Hsd17b7	28.4714	28.8853	29.4779	26.6451	25.9869	24.8031
Igsf10	15.2449	14.8319	14.8216	13.9627	14.0958	13.3217		Hspa1a	14.1589	15.2628	15.9828	16.2177	21.3308	21.1421
Igtp	22.982	23.0454	25.1972	25.9896	30.3321	31.7579		Hspa1l	20.904	21.5417	20.2494	17.5171	19.0109	19.4057
Iigp1	31.6627	32.5036	32.2623	33.8725	35.7542	36.931		Htr3a	19.2444	18.5457	19.2058	15.6186	19.3475	18.8578
Ikbip	17.0133	16.7185	16.6137	17.3261	17.3229	17.6352		Htra1	12.7439	12.4198	13.7111	14.9446	15.693	14.6726
Ikbke	22.3103	22.7619	21.2732	24.4896	25.8231	25.2103		Hunk	18.2901	18.7929	17.2289	14.9634	14.344	13.7192
Il10rb	18.4382	19.007	18.6797	20.4721	22.5727	21.2227		Hvcn1	16.0901	15.6661	15.0498	20.2894	19.5058	18.6919
Il16	16.8919	17.0308	18.6019	18.774	21.0229	19.6265		I830012O16Rik	16.5951	17.2466	17.1973	21.1128	18.9044	19.0308
Il18bp	19.7507	20.6786	21.6464	22.719	25.6465	25.4056		Ica1	14.4912	14.3009	14.7738	16.3973	15.8013	15.7736
Il18r1	16.2498	14.9459	16.4272	14.6197	15.1118	15.5575		Icam1	20.9696	21.2813	22.809	25.5569	25.943	25.8962
Il1a	18.4184	17.8711	19.3161	19.8288	22.2434	20.1422		Icam2	18.1045	17.7967	19.8131	20.8973	20.9466	20.5591
Il1r2	14.5685	14.1078	15.2615	15.4838	16.7324	16.0376		Icos	13.6456	14.3928	14.892	17.4444	18.0775	16.7014
Il20rb	23.3382	23.9251	26.2168	25.6166	28.3323	28.7544		Icosl	14.543	14.9459	14.6758	17.9336	17.593	17.4353
Il33	16.1492	15.8482	16.7769	17.9247	19.1537	18.3907		Idi1	24.5112	25.7564	25.7209	20.0329	19.5747	20.8748
Il3ra	16.6813	17.1963	15.7325	17.8671	19.5139	17.8112		Ier3	17.1193	17.7552	18.2013	20.8218	20.6173	21.2499
Il7r	13.6456	13.5585	14.2182	14.5758	17.4795	16.2632		Ier5	14.3299	13.763	14.3325	16.9762	16.7545	16.65
Impg2	17.9686	18.027	17.8414	21.1064	18.9025	20.3291		Ifi203	20.2196	21.1427	21.8561	25.0089	23.7398	23.2732
Inhba	16.8578	17.2383	17.2911	20.9824	19.3958	20.0039		Ifi204	11.7782	12.6371	13.0116	17.4116	15.6652	14.2267
Inpp5d	15.4761	15.9937	15.8352	16.9245	19.3234	18.7114		Ifi27l2a	21.0417	21.9753	22.1949	28.6018	27.8033	25.7857
Iqgap1	17.914	18.3324	19.8304	18.8059	23.0528	21.4784		Ifi27l2b	21.3817	20.4904	20.3852	27.6777	25.2502	25.3357
Irf2	22.2106	22.9072	23.4477	24.9995	26.5568	25.5701		Ifi30	24.4463	24.5564	24.3239	30.5672	29.4755	27.5529
Irf5	23.9533	23.0562	23.8928	24.9191	26.604	26.5208		Ifi44	12.5443	13.0274	15.4206	18.7058	17.2527	17.0694
Irf7	25.8825	25.2959	26.7853	27.1366	29.0292	29.6374		Ifi47	21.6538	22.2941	20.3052	27.5515	25.3882	25.6741
Irf8	16.1927	16.8837	19.0463	19.6514	23.0931	21.8389		Ifih1	16.0297	15.1087	15.6442	17.7028	16.8205	16.5135
Irf9	20.2476	20.0997	21.297	22.613	22.7575	23.9018		Ifit1	19.9661	19.7106	19.0065	22.9146	21.2158	21.6068
Irg1	17.3684	17.0665	16.7027	15.1569	16.5213	16.2145		Ifit2	15.5311	15.6805	17.3013	21.4106	20.1679	18.9655
Irgm1	21.3464	20.9155	22.2601	23.2917	24.9869	25.306		Ifitm2	26.5525	27.6665	28.0069	30.655	29.1955	29.6811
Irs2	26.0286	27.3456	27.8509	24.7816	24.3801	23.8694		Ifitm3	31.8852	31.9222	33.0549	36.2427	34.5824	34.4568
Isg15	18.2272	17.9043	18.7927	21.413	23.5122	24.4526		Ifitm6	12.4921	13.0995	14.3603	19.9564	18.7177	17.9115
Itga4	12.9753	14.0318	13.5329	14.9301	20.2003	18.6585		Ifngr1	19.1794	18.8973	20.4031	21.9259	21.9227	20.965
Itga8	14.9267	15.3286	15.3421	18.9806	20.5537	19.3993		Ift57	17.1401	16.7681	17.2393	19.5975	19.5022	19.3252
Itga9	18.847	19.7867	19.6103	21.5562	22.9044	22.0995		Igfbp1	33.1182	34.3881	34.6194	29.8193	31.3362	30.2053
Itgb2	18.1701	19.4542	18.9777	20.5523	27.3747	24.5402		Igfbp3	20.3735	20.9881	21.3414	25.1039	23.7998	23.518
Itgb7	16.7055	17.5685	17.9499	18.476	22.8734	21.5007		Igfbp7	27.3294	27.0711	29.165	32.5722	31.6268	31.4805
Itgbl1	13.3496	13.0995	12.8307	13.8798	15.0718	14.8496		Igsf10	15.2449	14.8319	14.8216	12.3801	14.366	14.3613
Itm2a	12.885	13.7911	14.2472	15.0832	15.8451	16.7612		Igsf6	20.1194	20.6911	20.8641	24.8528	24.1595	23.2055
Itpr3	14.4649	14.3009	14.0381	15.1751	15.9658	15.707		Igtp	22.982	23.0454	25.1972	29.9211	27.7971	28.4431
Ivl	15.8078	15.6805	15.2615	12.8508	12.6521	13.1176		Ikbip	17.0133	16.7185	16.6137	17.8491	17.4617	17.6936
Jak3	18.1484	18.551	17.1331	19.2611	20.1165	19.3025		Ikbke	22.3103	22.7619	21.2732	25.5157	24.717	25.1251
Jph1	19.9661	19.8938	18.8355	16.8228	17.1277	16.7202		Ikzf1	15.7242	16.0448	15.8852	18.4134	17.363	17.9211
Jun	27.2496	27.4948	28.3784	23.781	24.0856	23.581		Il10ra	16.6076	18.2518	17.9663	21.6853	20.8494	19.9063
Jund	28.1395	28.6126	30.7073	27.1661	26.5439	27.7249		Il10rb	18.4382	19.007	18.6797	22.6752	21.4786	22.132
Katnb1	20.4814	18.8361	21.1096	18.9302	18.7971	18.9671		Il16	16.8919	17.0308	18.6019	20.4279	20.4241	19.3165
Kbtbd11	15.382	16.2991	15.8183	18.47	20.3737	19.2287		Il18bp	19.7507	20.6786	21.6464	27.5047	26.3952	24.3247
Kcnab2	16.62	17.0129	15.9344	16.4125	19.9539	18.7889		Il18r1	16.2498	14.9459	16.4272	14.4075	14.8671	14.613
Kcnh7	26.6503	25.9769	26.364	25.7568	23.5496	23.9426		Il1a	18.4184	17.8711	19.3161	21.7381	20.2284	20.8883
Kcnj10	12.1574	13.6185	14.3603	15.0077	19.7443	18.6692		Il1f9	10.9169	11.3995	11.6399	14.5833	14.2315	16.1143
Kcnj2	13.1477	12.5087	14.3043	16.685	17.409	16.6365		Il1r2	14.5685	14.1078	15.2615	18.0825	18.1015	17.8683
Kcnj4	26.0506	25.2385	25.6184	24.3761	22.8204	23.8321		Il20rb	23.3382	23.9251	26.2168	28.5081	27.8387	28.2876
Kcnk13	14.3847	15.2628	15.3421	15.9776	18.4743	17.8112		Il33	16.1492	15.8482	16.7769	19.4342	19.3359	18.0466
Kctd11	16.8919	17.2714	18.125	18.9454	19.8358	19.0476		Il34	14.4912	14.4818	14.1594	16.2423	16.2097	15.3639
Kctd12	17.914	19.2061	20.861	21.2717	23.2182	22.5445		Il3ra	16.6813	17.1963	15.7325	19.8415	19.4391	18.8198
Kdm2a	12.6953	12.5087	13.6411	13.8232	18.736	16.5502		Il7r	13.6456	13.5585	14.2182	17.395	18.2471	17.4127
Keg1	26.7669	26.6985	27.6806	30.1647	29.8765	29.7139		Inhbb	15.6205	15.2461	15.2204	17.2935	17.4241	16.4428
Kif15	12.7917	12.3743	12.5878	12.8903	14.8188	14.5193		Inpp5d	15.4761	15.9937	15.8352	20.3145	19.8183	18.0375
Kif21b	17.0133	17.3765	17.1331	17.5529	20.4995	19.6947		Insrr	18.0823	17.4394	19.1189	15.5111	15.8671	16.0874
Kif23	14.7651	15.487	15.3222	16.2662	19.0972	18.943		Ip6k2	14.2457	13.9006	15.2819	15.9196	16.2554	16.0144
Kitl	13.9771	13.8736	14.9606	14.4858	17.6813	16.8117		Iqgap1	17.914	18.3324	19.8304	23.1914	22.4714	22.2846
Klf10	15.8891	24.0745	26.4916	22.4893	23.2158	23.0179		Irak3	13.6806	13.9538	15.3021	18.0957	19.1051	18.2444
Klf4	14.5939	13.5585	14.6	15.9079	15.6949	15.877		Irf5	23.9533	23.0562	23.8928	26.5631	26.0591	25.5942
Klf6	20.0118	20.4121	22.2315	22.0312	24.6684	23.7231		Irf7	25.8825	25.2959	26.7853	30.2767	29.1108	28.2504
Klhdc7a	16.4409	16.6884	15.2615	21.0893	20.207	20.2651		Irf8	16.1927	16.8837	19.0463	22.8552	22.5155	22.7204
Klhdc7b	15.9991	15.5328	15.241	12.5148	13.3374	12.0197		Irf9	20.2476	20.0997	21.297	23.7933	22.3335	22.9262
Klhl13	18.2059	18.4108	17.9906	20.2502	19.8719	20.3502		Irg1	17.3684	17.0665	16.7027	16.9666	17.7993	17.6101
Klhl36	15.0582	15.161	14.4153	17.8598	17.8774	16.9581		Irgm1	21.3464	20.9155	22.2601	24.3549	23.3942	23.5389
Klk9	20.6069	20.2889	20.6882	19.8586	19.4158	18.6956		Irs2	26.0286	27.3456	27.8509	23.2293	23.4506	23.3106
Klra2	12.2734	13.1698	14.7978	15.0077	17.6894	17.0053		Irs4	18.4708	18.0459	16.5352	14.9634	16.0557	15.6294
Klrb1	12.4921	12.6371	12.5878	13.0055	16.5576	14.4752		Isg15	18.2272	17.9043	18.7927	23.2667	21.6766	22.5352
Klrd1	13.5382	13.4973	14.7496	14.6845	19.3394	16.5611		Itga4	12.9753	14.0318	13.5329	19.2391	18.1134	18.0918
Kntc1	11.7098	11.7627	11.7765	12.3782	13.1465	13.2553		Itga8	14.9267	15.3286	15.3421	19.6252	17.8972	18.6627
Krt82	16.1492	16.2991	15.3421	13.8232	13.3003	13.4187		Itga9	18.847	19.7867	19.6103	23.4849	21.8956	22.2173
Ksr1	21.8669	21.4651	20.7837	19.4071	19.0194	19.4364		Itgax	11.845	11.9815	13.3431	15.0741	15.2619	14.4263
LOC101055828	15.7747	15.563	15.0498	13.2234	12.483	13.4503		Itgb2	18.1701	19.4542	18.9777	26.7212	24.6195	25.1608
Lair1	15.4011	15.8346	17.3318	16.2662	20.106	19.4323		Itgb7	16.7055	17.5685	17.9499	22.1095	21.4321	21.1016
Lama2	13.0628	13.0637	13.6763	15.0077	14.6486	15.4321		Itm2a	12.885	13.7911	14.2472	15.2837	15.0627	15.8529
Lamb1	17.0024	17.0753	17.3217	19.1218	19.8757	19.6835		Itm2c	22.7985	22.7631	22.537	26.2161	24.6214	24.4092
Lamb3	22.6926	23.1374	22.5473	19.0835	19.4357	19.1031		Itpr3	14.4649	14.3009	14.0381	16.3504	16.3005	15.576
Lamc2	19.3416	19.2228	21.7677	24.4073	28.2681	28.735		Itprip	14.9712	14.5681	16.1233	17.5725	17.1381	17.7748
Lck	16.2638	16.0574	15.6975	16.8741	21.9658	19.42		Jak3	18.1484	18.551	17.1331	21.1837	19.261	19.2304
Lcn2	17.2416	17.0129	17.2705	20.9849	26.4448	26.1138		Jdp2	18.7072	18.5563	19.7291	21.9729	21.5317	20.645
Lcorl	23.4719	22.906	22.1969	19.6355	19.9686	20.3562		Jun	27.2496	27.4948	28.3784	25.0705	24.3083	25.3746
Leap2	29.1953	28.7823	28.2609	32.0538	30.7415	31.3663		Katnb1	20.4814	18.8361	21.1096	17.6953	18.0166	16.9916
Lect1	17.5352	17.561	18.3481	21.6181	19.2233	20.3079		Kbtbd11	15.382	16.2991	15.8183	20.3487	18.9537	19.1971
Leng9	23.3026	24.6564	25.5303	21.6688	22.7527	22.014		Kcnab2	16.62	17.0129	15.9344	19.4509	18.7938	18.4612
Lgals1	28.1921	28.1543	27.0269	30.1845	30.1895	30.7712		Kcnj10	12.1574	13.6185	14.3603	20.1309	18.434	17.3262
Lgals4	28.2459	28.7128	29.2345	25.9146	25.5361	25.3738		Kcnj2	13.1477	12.5087	14.3043	17.9818	18.7128	17.9682
Lgsn	13.9456	13.4347	14.0689	14.9692	15.1317	15.1816		Kcnk13	14.3847	15.2628	15.3421	18.7694	17.5499	17.6833
Lhfp	18.0449	18.0771	19.8391	20.6332	21.3829	20.8327		Kcnk2	21.0018	20.6002	21.9377	23.8435	23.869	23.4322
Lhx6	18.1119	18.1446	17.034	21.1113	21.9848	20.6975		Kcnk6	18.503	18.0143	19.5154	21.8033	21.5873	20.9978
Lifr	22.1433	22.7953	24.8673	25.8524	27.9849	26.2272		Kctd12	17.914	19.2061	20.861	23.872	22.4832	22.6673
Lilrb4	17.0024	18.1748	19.6427	19.7453	22.9744	22.3449		Kctd17	18.3651	19.7385	19.4422	22.1469	21.4694	21.8465
Limd2	14.8355	15.0375	14.0381	15.8938	18.3258	17.3662		Kdm2a	12.6953	12.5087	13.6411	17.2151	17.1045	16.9718
Limk1	15.9367	16.2049	16.3717	17.7935	18.3612	18.083		Kif15	12.7917	12.3743	12.5878	14.7086	13.5338	13.6568
Lims1	21.2031	21.7719	21.6159	23.7474	23.9347	23.9803		Kif21b	17.0133	17.3765	17.1331	20.9859	19.864	19.3972
Lin7a	22.9993	22.4457	23.4642	25.4711	24.5426	25.3701		Kif23	14.7651	15.487	15.3222	19.0875	16.6966	17.7997
Lipg	21.8271	21.6145	23.0362	19.5545	19.1923	19.255		Kitl	13.9771	13.8736	14.9606	17.2676	17.5715	16.2874
Loxl2	18.5349	18.6083	18.6281	19.8881	20.3848	20.9742		Klf2	20.4132	19.6036	21.3466	23.7104	22.5691	22.791
Lpar1	15.7747	15.637	16.4952	17.5609	18.0681	18.494		Klf6	20.0118	20.4121	22.2315	24.8616	25.0192	25.2103
Lpar6	23.2411	23.3913	25.6026	25.1726	25.8012	25.1717		Klhdc7a	16.4409	16.6884	15.2615	19.7861	17.593	19.2959
Lpcat3	27.1171	27.3386	28.3718	27.402	26.666	27.0825		Klhdc7b	15.9991	15.5328	15.241	12.1959	13.8649	13.2992
Lpin2	29.6336	29.6747	32.9093	28.117	27.9844	28.029		Klhl36	15.0582	15.161	14.4153	16.6638	16.6771	17.5994
Lpxn	17.9453	17.649	17.6389	18.2549	20.3305	19.5251		Klk9	20.6069	20.2889	20.6882	17.7252	17.9732	17.5781
Lrat	16.5573	16.9765	18.2903	21.0176	21.6634	20.9031		Klra17	16.2356	15.2628	16.4134	17.3362	18.0043	17.3321
Lrfn3	22.9673	23.2113	23.9871	21.6303	20.8115	21.3787		Klra2	12.2734	13.1698	14.7978	18.3112	18.0043	17.17
Lrmp	18.213	18.5405	18.8597	19.4329	23.0665	21.4946		Klrb1	12.4921	12.6371	12.5878	15.4796	15.3565	14.628
Lrp11	15.8243	16.1198	15.6621	18.3366	17.8239	17.456		Klrd1	13.5382	13.4973	14.7496	18.4134	16.7353	17.3611
Lrrc14b	15.6381	16.3565	16.2281	17.771	17.7732	18.0306		Klre1	14.0694	13.9538	14.4959	16.1805	15.3565	15.8333
Lrrc25	13.5382	14.5253	13.6763	15.1018	17.1959	16.9959		Krt6a	18.1266	18.4164	16.5485	14.9065	15.7477	15.7836
Lrrk2	11.9741	11.7053	12.7837	13.9077	15.5874	13.6626		Krtap7-1	17.5975	15.4715	18.2903	13.6076	13.9166	13.1777
Lst1	20.3299	21.652	21.3414	22.7274	26.9796	26.3114		LOC101056128	17.6151	17.7483	15.9017	14.1721	15.0627	15.3053
Ltb	17.0241	17.598	18.0861	18.1445	24.3469	21.2909		Lair1	15.4011	15.8346	17.3318	20.4459	20.5236	18.9556
Lum	17.8259	18.3381	18.1404	21.104	23.3884	22.3388		Lama2	13.0628	13.0637	13.6763	15.8084	15.6652	15.0968
Lxn	14.039	14.6929	15.0278	16.9245	18.83	17.7391		Lamb1	17.0024	17.0753	17.3217	20.508	19.6173	19.3369
Ly6e	28.2102	28.252	28.0484	31.4426	33.2013	33.707		Lamc2	19.3416	19.2228	21.7677	30.6295	32.0276	30.0639
Ly86	18.2693	19.5926	20.6393	21.4522	25.6838	25.0947		Laptm5	24.3019	25.9625	25.6778	30.8761	29.3068	29.1641
Ly9	31.7351	30.79	31.0795	28.8146	27.5371	29.4284		Lce1l	24.4503	25.1421	24.2243	22.3017	22.7787	22.4823
Lyn	18.7487	19.1169	18.805	19.7143	20.2653	20.1358		Lck	16.2638	16.0574	15.6975	19.7561	19.253	18.1887
Lyz1	15.0796	17.0129	18.4948	19.3328	27.864	24.4659		Lcn2	17.2416	17.0129	17.2705	31.2708	28.782	27.0548
Mad2l1	15.7072	15.9285	15.5345	17.6717	18.5261	17.7826		Lcorl	23.4719	22.906	22.1969	18.9277	20.3016	19.2959
Maff	16.7768	16.7385	17.4701	20.3303	18.7021	19.9425		Lcp2	11.4941	12.7195	13.5329	16.9952	16.7353	15.8821
Mageh1	18.7604	18.4219	18.6085	21.104	20.4674	20.2589		Leng9	23.3026	24.6564	25.5303	22.2203	21.2936	22.1615
Mamdc2	13.7492	13.9538	15.1576	15.9914	15.3776	15.8073		Lgals1	28.1921	28.1543	27.0269	32.7642	29.6991	30.4374
Man1c1	14.0082	14.1573	14.915	16.3158	18.1069	16.9198		Lgmn	24.0023	24.1487	25.5278	29.319	28.8558	26.4546
Map2k6	15.905	15.8072	15.6621	19.7987	19.418	18.477		Lhfp	18.0449	18.0771	19.8391	21.9711	21.9604	22.0339
Map3k8	14.2171	14.206	15.7843	16.0726	18.3063	17.7826		Lifr	22.1433	22.7953	24.8673	25.7755	24.0814	25.5215
Map4	20.6007	20.9086	20.7806	22.9981	23.5549	23.0276		Lilra5	11.4941	12.1847	12.7837	15.5576	14.5566	13.8985
Map4k1	13.9138	14.3701	14.8453	15.3335	19.4685	17.957		Lilrb4	17.0024	18.1748	19.6427	23.3536	23.0285	22.7231
Mapre2	17.2115	17.8644	19.0293	20.1746	20.5715	20.0173		Limd2	14.8355	15.0375	14.0381	17.6877	16.6276	15.8529
Marcks	20.2371	22.0472	23.5755	23.2975	26.5767	25.072		Limk1	15.9367	16.2049	16.3717	20.1475	18.1781	20.2848
Marcksl1	20.1949	20.9017	21.2864	22.3777	24.3029	23.2478		Lmo3	16.3876	16.2287	15.5345	12.7176	13.8387	14.0854
Marveld3	18.0222	18.5246	18.0625	15.8653	15.0209	14.9456		Loxl2	18.5349	18.6083	18.6281	23.1019	22.4975	21.3119
Matn2	13.2302	12.8389	13.4205	14.0697	15.1903	15.1816		Loxl4	21.2031	21.1257	22.8216	19.4965	19.0797	18.508
Mbd1	19.0073	20.3679	19.6427	23.3502	22.1071	20.5584		Lpar1	15.7747	15.637	16.4952	18.7851	18.4287	19.0211
Mbnl3	14.7172	14.7929	13.9756	14.9104	16.8049	16.1274		Lpcat3	27.1171	27.3386	28.3718	27.5611	26.7424	27.0045
Mbp	24.4174	23.8217	23.0982	29.6059	27.9182	28.9051		Lpxn	17.9453	17.649	17.6389	21.2643	21.2056	18.9984
Mcm2	16.8464	16.6985	16.0616	18.2929	18.1794	18.5165		Lrat	16.5573	16.9765	18.2903	22.3065	20.2933	22.4628
Mcm3	15.3045	14.8125	16.9775	17.9032	18.2734	18.7114		Lrmp	18.213	18.5405	18.8597	22.938	21.5153	20.4608
Mcm4	20.4491	20.1482	20.0353	22.1767	22.4942	22.6105		Lrrc25	13.5382	14.5253	13.6763	19.0591	17.2286	16.8084
Mcm5	16.3605	16.0825	16.4682	18.1904	18.8163	19.2723		Lrrc32	19.3416	19.1809	20.6228	21.7245	21.1832	22.5122
Mcm6	15.8406	15.4247	18.0228	18.6427	18.8892	19.5091		Lrrc33	19.6709	19.4923	19.7736	23.3173	22.0572	22.2606
Mdk	27.1297	27.3253	27.0401	24.5884	25.204	24.1444		Lrrc36	25.9423	25.038	27.7264	24.4148	23.9224	24.1539
Mef2c	17.6063	17.6991	17.2184	17.8525	19.1439	18.414		Lrrc38	22.2883	20.3399	21.8539	18.2928	19.3553	19.151
Mef2d	20.7212	21.3413	21.0587	19.4414	19.0972	18.3731		Lrrc63	19.7959	19.4195	19.8777	16.957	17.409	17.5941
Mefv	13.3883	13.9801	14.0381	14.3694	18.3994	16.6365		Lrrk2	11.9741	11.7053	12.7837	15.0741	13.7587	14.2439
Meiob	19.4907	20.1959	19.3469	21.3398	24.2794	24.8086		Lsm1	22.8814	23.7076	24.4092	24.399	23.6734	23.6924
Meis3	12.1574	12.3281	12.638	13.2926	15.0311	13.6917		Lsp1	22.6101	20.3145	22.2658	24.2947	24.3276	24.163
Mest	14.0996	14.5253	14.9832	16.448	16.9709	15.7216		Lst1	20.3299	21.652	21.3414	27.9747	26.9979	24.8147
Metrnl	16.7295	17.5907	17.6841	17.946	20.0211	18.9719		Ltb	17.0241	17.598	18.0861	22.7878	21.9744	22.4667
Mettl15	14.9932	14.9084	15.4781	17.577	16.3327	17.3413		Ltbp3	18.3919	18.4438	18.1481	20.7659	20.1968	20.6154
Mfsd2a	29.6128	29.91	31.9395	25.8835	25.4366	22.6257		Lum	17.8259	18.3381	18.1404	22.7973	22.7001	22.0248
Mfsd7a	14.693	14.9084	14.3043	16.9045	17.3775	16.7714		Lxn	14.039	14.6929	15.0278	19.0062	18.4073	18.01
Mgst3	25.4755	26.2861	24.2745	28.7688	27.8984	27.1314		Ly6d	21.7335	22.218	23.728	27.6262	25.3355	26.6454
Mical1	15.1218	15.3771	16.2281	16.0322	19.0295	17.8746		Ly6e	28.2102	28.252	28.0484	34.3917	33.1754	31.6953
Micalcl	15.4201	15.0012	15.0498	17.0804	16.9605	16.2752		Ly6g6e	11.6397	11.8742	12.3779	14.5619	13.3837	12.8907
Mid1ip1	20.9205	21.5214	20.3744	26.6886	24.7819	25.6352		Ly6g6f	21.6453	21.5693	20.8087	18.4544	19.3007	19.3629
Mir139	20.6038	19.589	20.9981	17.946	17.7614	18.753		Ly75	12.7917	12.7195	13.3431	13.9165	14.1852	14.2948
Mir155	21.2865	20.6511	20.3382	19.4243	17.3136	18.3376		Ly86	18.2693	19.5926	20.6393	27.1448	25.5972	24.1776
Mlec	23.824	24.5525	25.07	28.0385	27.2205	27.7054		Lyl1	15.3628	15.0375	15.9828	17.0047	17.9669	16.8294
Mlf1ip	24.1445	20.6936	22.4261	14.7478	15.4669	15.3178		Lyn	18.7487	19.1169	18.805	19.8488	19.7785	19.7016
Mlkl	15.905	16.095	15.2615	18.9955	21.0356	21.966		Lypd6	16.8806	17.0753	15.9506	13.695	14.4734	14.2609
Mmd2	18.9803	18.2283	18.6019	14.173	13.7815	14.0716		Lyve1	14.543	14.9084	17.9987	23.1166	21.6227	20.1062
Mmp2	17.9917	17.1793	18.6733	19.6435	21.8008	20.6491		Lyz1	15.0796	17.0129	18.4948	25.7036	24.7633	24.0731
Mmp23	14.8122	15.5779	15.1787	16.4597	17.6156	17.5586		Maff	16.7768	16.7385	17.4701	18.9277	18.708	20.3731
Mospd2	12.9305	13.1348	14.3603	15.3844	14.5656	15.111		Mamdc2	13.7492	13.9538	15.1576	17.061	17.8844	16.0144
Mpeg1	21.7989	23.3574	25.3724	25.8558	30.4342	30.8167		Maml2	18.425	17.62	17.4797	16.0398	17.1631	16.3865
Mpped2	22.2211	20.3567	21.8145	20.2921	18.8026	18.9623		Man1c1	14.0082	14.1573	14.915	18.3355	17.5135	16.8154
Mr1	14.2457	13.4973	13.7795	15.1569	15.4932	15.985		Map2k6	15.905	15.8072	15.6621	18.58	17.0705	18.5656
Mrgprb2	15.0367	14.3009	14.5484	12.47	11.5845	12.4032		Map3k8	14.2171	14.206	15.7843	18.7431	18.1075	17.8096
Mrgprx1	16.0297	15.8886	14.7252	12.1857	11.6848	12.3119		Map4k1	13.9138	14.3701	14.8453	18.6078	17.7322	18.6257
Mrpl17	22.6926	22.0084	22.713	21.2254	19.0673	20.3261		Mapre2	17.2115	17.8644	19.0293	21.1176	20.1795	20.6247
Mrps10	27.7927	27.1333	27.1975	28.5091	26.0348	27.7957		Marcks	20.2371	22.0472	23.5755	27.2422	25.6973	25.6168
Ms4a1	13.7829	13.3053	13.9438	14.1475	15.9732	15.4798		Marcksl1	20.1949	20.9017	21.2864	24.1141	22.9153	24.3773
Ms4a14	18.4708	18.0771	16.8966	15.6269	15.6458	15.075		Marco	19.8162	21.8655	21.6417	26.4591	29.0978	26.6086
Ms4a4c	11.094	11.3342	11.0199	10.8973	13.5509	12.702		Marveld3	18.0222	18.5246	18.0625	14.8485	15.3565	15.5327
Ms4a4d	13.8491	14.206	14.007	15.5642	16.6052	16.3814		Matn2	13.2302	12.8389	13.4205	16.7579	16.3228	15.4775
Ms4a6c	15.2044	17.1017	16.6522	17.601	23.6903	21.6546		Mbp	24.4174	23.8217	23.0982	28.7857	26.0221	28.5965
Ms4a6d	17.2316	16.7285	16.6266	16.0592	19.6702	18.2775		Mcl1	27.2786	27.7803	29.3392	31.2107	30.1019	30.5556
Ms4a7	12.5955	14.7929	15.1576	14.7478	22.0616	18.5499		Mcm3	15.3045	14.8125	16.9775	18.8725	18.1665	18.8094
Msantd3	15.3045	15.2628	15.5345	15.7035	18.2402	16.4045		Mcm5	16.3605	16.0825	16.4682	18.7431	17.9164	18.5656
Msc	15.6728	14.6929	15.8852	16.76	17.8161	17.3245		Mcoln2	15.3435	14.9644	15.3421	17.2589	16.8391	16.3865
Msln	13.6103	13.4973	13.2232	15.8365	16.5213	16.7305		Mdk	27.1297	27.3253	27.0401	23.8194	24.8251	24.3992
Msmp	17.9917	20.0285	17.1222	16.3646	15.1903	15.4321		Med12l	23.9694	23.7436	23.9134	20.5516	21.0534	20.9733
Msn	23.5485	24.1949	25.5008	25.7614	29.1646	28.0231		Mef2c	17.6063	17.6991	17.2184	18.5744	18.2866	17.6833
Msr1	19.9391	20.6283	21.4533	21.9244	23.7339	23.8129		Mefv	13.3883	13.9801	14.0381	18.0891	17.4241	17.3553
Msrb3	17.9917	17.891	17.4116	20.371	18.8812	19.7097		Meiob	19.4907	20.1959	19.3469	23.667	20.562	22.6953
Msx1	23.8733	23.2853	23.026	21.5541	20.8441	21.1184		Meis3	12.1574	12.3281	12.638	14.4967	14.5566	14.9932
Mt1	34.2497	33.1745	34.2885	28.993	29.211	32.3895		Mest	14.0996	14.5253	14.9832	17.3362	17.2688	16.4188
Mtfr2	16.8578	16.7285	14.915	12.8508	12.984	13.6626		Metrnl	16.7295	17.5907	17.6841	19.981	18.756	19.5735
Mustn1	20.8537	21.4614	21.515	22.1427	24.5407	23.067		Mettl15	14.9932	14.9084	15.4781	18.3416	17.4988	16.7447
Mx1	12.5443	12.9535	12.9226	14.4165	18.5352	17.464		Mettl24	21.1325	21.3689	20.0353	17.3277	18.3145	18.0054
Mxra7	14.5939	14.4153	15.7671	16.9937	17.4268	17.3077		Mfsd2a	29.6128	29.91	31.9395	29.4834	26.3855	27.5658
Mxra8	19.5267	19.0691	20.4909	21.2786	22.3201	21.7361		Mfsd7a	14.693	14.9084	14.3043	16.621	15.854	15.9585
Mycl1	20.6796	21.0104	21.1403	17.601	19.6046	17.9298		Mfsd7b	22.6419	21.5693	23.1421	19.5535	18.9492	19.0179
Myh2	26.2564	25.3701	25.6256	24.4491	22.4057	23.3756		Mgat4a	15.6029	15.8072	16.5352	18.305	18.4816	17.5673
Myl7	12.439	12.2811	12.1518	14.8302	14.7293	12.7821		Mical1	15.1218	15.3771	16.2281	19.0014	18.518	18.4175
Myo1f	15.184	16.9398	16.7027	17.695	24.118	21.6295		Micall2	12.7917	12.9907	14.4153	16.2423	14.8487	16.0603
Myo1g	16.519	16.3678	17.4989	17.2103	21.8171	20.4849		Mid1ip1	20.9205	21.5214	20.3744	24.8684	22.823	25.8347
Myo9a	17.1504	18.0079	19.1023	18.9555	20.968	20.4648		Mir139	20.6038	19.589	20.9981	17.6726	17.698	17.8096
Myom1	15.6381	16.3222	19.3723	13.9898	13.1857	14.4973		Mir17hg	22.2866	21.4538	23.1039	19.6798	18.775	20.1547
Myzap	14.6685	14.1818	15.6975	16.5406	17.0019	16.6258		Mlec	23.824	24.5525	25.07	27.3552	25.7413	27.9234
NA	37.5819	37.4835	39.3976	39.0639	36.321	38.238		Mlf1ip	24.1445	20.6936	22.4261	16.8089	15.854	15.5653
Naaa	18.0222	18.0459	17.4018	18.774	20.4458	20.1358		Mlkl	15.905	16.095	15.2615	21.5211	20.2877	19.3484
Naalad2	15.6555	15.487	14.7978	17.786	17.8277	17.5196		Mmp2	17.9917	17.1793	18.6733	20.0295	20.9018	20.2702
Nagk	22.6132	23.1195	22.2885	25.0873	25.6467	24.8477		Mmp23	14.8122	15.5779	15.1787	17.3362	18.0533	17.0373
Naip6	13.7829	13.4662	14.9606	15.3844	16.6405	16.1899		Mmp27	11.845	11.5258	12.0925	13.3928	13.9166	13.2992
Nbea	15.0151	14.6103	7.44431	16.9145	16.5091	17.061		Mpeg1	21.7989	23.3574	25.3724	31.5114	29.5992	29.009
Ncapg2	14.2171	14.5681	15.2204	16.1903	19.3958	17.6727		Mpped2	22.2211	20.3567	21.8145	17.0796	18.3749	18.123
Nceh1	24.342	24.6322	25.223	21.0475	20.7773	21.5088		Mrc2	17.571	16.7779	17.6571	18.4486	19.8575	19.8168
Ncf1	17.785	18.4764	19.357	19.7683	22.7059	22.0646		Mrgprx1	16.0297	15.8886	14.7252	11.9483	13.5628	13.1276
Ncf4	15.0582	15.7934	15.6621	15.9079	20.504	18.3554		Ms4a4a	11.7782	11.7627	12.1518	14.8485	14.366	13.4158
Ncoa3	21.2254	21.2488	22.4511	22.2087	23.2141	22.5812		Ms4a4c	11.094	11.3342	11.0199	13.1269	12.5288	12.2128
Ncoa7	16.401	17.0308	16.0303	17.2284	19.5962	18.4884		Ms4a4d	13.8491	14.206	14.007	17.5489	16.1039	16.1232
Ndn	16.4932	16.6884	17.648	18.5977	19.4837	19.3618		Ms4a6c	15.2044	17.1017	16.6522	23.7531	21.962	20.8251
Necab1	20.0419	20.8622	21.0185	23.2696	22.9789	22.7087		Ms4a6d	17.2316	16.7285	16.6266	20.1738	19.0498	17.9115
Nedd9	18.6285	19.0293	18.9193	20.5843	23.6617	21.8855		Ms4a7	12.5955	14.7929	15.1576	21.2461	20.448	19.5359
Nell2	20.8509	21.6325	21.1624	23.7444	25.4509	24.266		Msantd3	15.3045	15.2628	15.5345	17.7987	16.2668	17.562
Nes	13.2302	14.1573	14.0994	16.6303	16.8049	16.2991		Msc	15.6728	14.6929	15.8852	18.6626	18.868	18.1713
Neurl1b	15.5672	15.7091	15.1363	17.2374	19.5733	18.3376		Msmp	17.9917	20.0285	17.1222	14.2921	14.7926	14.8993
Nfam1	16.4276	16.9582	17.1439	17.2103	21.7076	19.5957		Msn	23.5485	24.1949	25.5008	28.7484	27.5575	28.1927
Nfatc2	14.3574	14.6103	14.6	13.1165	13.0867	13.8331		Msr1	19.9391	20.6283	21.4533	24.7366	23.3895	23.271
Nfkbie	12.9753	13.4973	12.8307	14.9104	17.1425	16.5172		Msrb3	17.9917	17.891	17.4116	20.5545	19.5603	19.5815
Nin	15.2044	15.487	17.3217	17.0613	19.1561	18.6047		Mtfr2	16.8578	16.7285	14.915	12.5536	13.3214	12.5097
Nipal1	20.1012	20.5822	20.1385	16.4125	16.6579	16.8613		Mthfd1l	16.519	16.1929	16.3857	18.6299	18.775	18.7743
Nit2	27.124	27.2225	26.7368	29.7948	28.904	29.6309		Mthfd2	16.0449	15.9807	15.852	16.9952	16.4209	18.8129
Nkg7	15.1427	15.8209	15.8686	16.8843	22.0377	19.8266		Mustn1	20.8537	21.4614	21.515	24.7782	23.28	24.0936
Nkx3-1	16.0751	16.1929	15.1363	13.2234	12.7671	13.3217		Mvb12b	15.7411	15.637	15.6262	17.3615	17.2042	17.2552
Nlrp12	17.8582	18.6237	18.1404	16.7174	16.6288	16.3581		Mx1	12.5443	12.9535	12.9226	17.5881	16.0189	16.4188
Nmi	22.8897	22.7474	24.378	26.395	25.4142	27.0807		Mxra7	14.5939	14.4153	15.7671	18.1927	17.9228	18.4095
Nmral1	21.0679	20.8785	19.7246	22.685	23.1659	22.6668		Mxra8	19.5267	19.0691	20.4909	22.3667	22.117	21.6291
Nnmt	33.6899	33.3338	34.8014	28.4374	29.8615	30.9482		Myl12b	23.9447	24.4246	24.7064	27.6623	26.3163	26.0574
Nos2	12.885	13.2383	12.5367	13.1882	19.7265	16.0114		Mylip	17.9763	17.8375	21.1679	22.0402	21.6209	20.8182
Npas2	15.5129	15.6516	14.7738	19.0787	16.9813	18.5332		Myo1f	15.184	16.9398	16.7027	23.3423	21.7296	22.0666
Npc2	25.929	26.5938	28.0423	28.1396	28.199	28.4815		Myo1g	16.519	16.3678	17.4989	21.7284	21.519	21.0558
Nr0b2	24.573	21.1406	21.1816	28.3499	26.382	27.2348		Myo5a	11.9741	11.8742	13.2637	15.8366	16.3777	15.9866
Nrg4	20.1121	18.9618	20.8304	16.6523	16.6405	16.6786		Myo9a	17.1504	18.0079	19.1023	21.705	21.7228	20.0682
Nrn1	28.3733	28.5548	29.2929	31.5111	30.8055	31.0668		NA	37.5819	37.4835	39.3976	38.7222	38.1338	37.5218
Nsg1	11.9741	12.2333	11.4224	12.8508	13.0461	13.2214		Naalad2	15.6555	15.487	14.7978	17.8775	16.4422	17.4409
Ntn1	17.1913	18.3096	18.1404	20.1579	20.41	20.0474		Nagk	22.6132	23.1195	22.2885	26.2645	24.7663	25.3547
Ntrk2	19.1945	18.598	19.2483	23.9426	23.3639	23.932		Naip2	18.6651	18.7245	18.8896	21.6971	21.3962	19.5196
Ntsr2	20.8254	22.8471	21.9776	19.2015	19.5733	18.1912		Naip5	16.3195	17.6848	19.3773	21.6215	21.1524	20.5705
Nucb2	14.6685	14.3928	15.9667	15.58	18.0539	17.1604		Naip6	13.7829	13.4662	14.9606	17.6191	17.3552	16.3291
Nupr1	17.3589	17.516	17.648	20.3429	23.188	21.7248		Nav1	16.0751	16.1444	17.4312	18.3112	17.0791	18.3772
Nxpe2	19.7132	18.754	19.8	23.5903	21.6916	22.9234		Nbea	15.0151	14.6103	7.44431	17.5568	17.4542	17.3145
Ogg1	14.3299	14.7929	14.915	16.2911	16.3906	16.0635		Ncapg2	14.2171	14.5681	15.2204	20.7847	18.9492	18.033
Olfm1	17.0774	16.9674	17.4797	17.1738	17.2812	16.5829		Nceh1	24.342	24.6322	25.223	22.8725	21.9667	20.8025
Olfml3	16.9255	17.0665	17.5463	18.4222	21.756	19.676		Ncf1	17.785	18.4764	19.357	23.0148	22.9343	21.7342
Olfr1016	23.4333	22.6114	22.3882	21.8233	19.531	21.0625		Ncf4	15.0582	15.7934	15.6621	20.1142	19.1511	19.0081
Olfr1054	18.731	18.1688	17.0674	14.9301	15.5449	15.3837		Nckap1l	19.8565	20.4717	20.7649	25.4849	23.8601	23.6365
Olfr1155	20.9615	20.7305	19.8819	18.8112	18.6792	19.0476		Nckap5l	13.2302	12.5087	13.7455	14.6046	15.4631	15.0712
Olfr1361	20.4718	20.5485	19.8734	18.5806	18.7247	17.2822		Ncs1	12.216	12.2811	12.9674	13.7237	13.7856	14.394
Olfr1427	22.6718	21.937	21.3101	20.508	19.027	20.6082		Nedd9	18.6285	19.0293	18.9193	22.7932	21.6051	21.4122
Olfr1490	19.6237	19.0735	20.2756	16.3886	17.409	16.9485		Nell2	20.8509	21.6325	21.1624	24.863	23.0489	23.5986
Olfr221	21.0627	20.8762	20.3528	18.5691	18.2335	17.957		Nes	13.2302	14.1573	14.0994	16.1046	14.7354	17.1946
Olfr30	22.8536	22.202	21.5563	19.8844	17.7614	20.1228		Neurl1b	15.5672	15.7091	15.1363	19.0207	18.5283	17.7947
Olfr38	22.4873	21.6181	22.1559	20.2405	17.8584	19.7906		Nfam1	16.4276	16.9582	17.1439	21.6275	20.4268	20.3772
Olfr64	21.9981	21.9418	20.6557	18.7579	18.0787	17.5038		Nfatc2	14.3574	14.6103	14.6	13.3609	13.8387	14.2779
Olfr645	22.0633	21.7633	20.8944	18.3797	17.9817	18.9138		Nfkb2	19.7837	19.6181	19.5009	22.0577	22.453	22.3786
Olfr648	20.9233	20.1988	20.6426	18.2992	18.1347	17.7024		Nfkbie	12.9753	13.4973	12.8307	16.9084	16.5158	16.2108
Olfr76	16.3741	15.8209	15.5715	13.7066	13.1662	13.5735		Niacr1	14.5939	15.2123	14.3325	17.3362	16.8851	17.0694
Onecut3	26.6302	25.6771	25.5725	24.4741	23.0578	24.2629		Nid1	20.8957	20.8878	20.7268	24.19	23.0231	23.462
Osgin1	29.5607	29.6464	30.1989	33.8804	32.6192	33.9299		Nin	15.2044	15.487	17.3217	18.9917	18.2978	18.3934
Ost4	29.819	30.1849	29.9496	32.0306	31.5915	31.3427		Nipa1	13.7151	13.5886	13.6411	16.1046	15.566	14.9265
Otop2	20.7388	20.469	19.4521	17.9104	17.6854	18.0107		Nipal1	20.1012	20.5822	20.1385	16.5112	17.2767	16.4428
Ovch2	18.5664	18.551	17.4989	15.6731	15.8605	15.985		Nkg7	15.1427	15.8209	15.8686	20.6003	19.7584	19.4311
Oxct1	18.5664	18.6996	20.714	19.8734	23.5481	22.6077		Nlrp1a	23.9015	22.6566	24.3106	20.5226	20.4874	19.8583
P2rx6	34.6381	33.9488	35.5233	31.6403	31.7359	32.0698		Nlrp1b	14.2171	14.8125	14.4959	17.3107	16.9123	14.9932
P2ry10	12.2734	12.2333	12.3779	12.6453	15.5278	14.1962		Nlrp4g	22.17	22.0642	21.7066	18.4719	19.1759	18.7778
P2ry12	13.3104	14.4377	15.3421	15.6113	17.7256	17.4879		Nmi	22.8897	22.7474	24.378	26.8896	25.9387	25.2501
P2ry6	18.0971	19.1256	17.702	18.8532	22.6612	21.1138		Nos2	12.885	13.2383	12.5367	15.7223	15.3565	14.1392
Palld	20.7911	21.3767	23.262	24.6513	23.9946	24.4681		Npas2	15.5129	15.6516	14.7738	18.0292	16.5773	18.9256
Pam	20.9479	21.7685	21.4257	23.5085	23.8637	23.9187		Npc2	25.929	26.5938	28.0423	29.3483	28.53	28.4764
Panx1	14.7413	15.7795	15.6081	16.0051	20.2637	18.5665		Nr0b2	24.573	21.1406	21.1816	26.8827	24.3433	26.2211
Papss1	21.4896	21.8407	22.0802	24.4616	25.3517	24.0929		Nr1h5	16.8464	17.963	17.2911	19.8232	18.3366	20.2869
Paqr4	16.8234	16.1687	16.6522	16.5858	17.6031	16.6995		Ntn1	17.1913	18.3096	18.1404	20.0364	18.9758	20.5017
Pard3b	29.6737	29.8958	29.2212	27.6802	25.266	28.177		Ntrk2	19.1945	18.598	19.2483	21.5522	20.1445	23.8004
Parg	27.7624	27.3357	26.8591	26.2504	24.7613	24.4452		Nucb2	14.6685	14.3928	15.9667	17.8276	18.0715	17.063
Parp14	23.0258	22.7073	24.1533	25.3609	26.8738	27.0298		Nup62cl	12.216	12.5521	12.9226	12.6774	14.8855	15.0063
Parp8	14.1294	14.3009	14.2182	15.1387	18.7861	16.4387		Nupr1	17.3589	17.516	17.648	21.548	20.8859	23.746
Parvb	16.4143	16.4896	17.9169	18.5287	19.941	18.9138		Nxpe2	19.7132	18.754	19.8	22.3652	20.5822	22.996
Pbsn	17.0562	16.9025	16.108	14.4629	14.5656	13.5735		Nxpe3	12.6953	13.3053	13.9116	15.3339	15.164	14.5367
Pcdhb13	16.9255	16.3451	16.5878	13.7066	13.8129	12.9732		Nxpe4	13.3883	14.0061	13.2637	15.3505	15.164	14.2779
Pcolce	17.6412	17.6777	18.6085	26.3123	21.0494	21.0484		Oaf	28.8587	28.9932	29.8492	29.0359	27.9508	26.9678
Pcp4l1	20.5386	20.4904	21.6371	24.8011	22.295	24.0397		Oas2	19.1076	19.7799	20.0554	22.5524	21.9946	21.5294
Pde1a	16.62	16.5432	15.0934	17.3261	18.5622	17.8746		Olfm1	17.0774	16.9674	17.4797	17.8132	17.7457	17.2672
Pdgfra	18.5727	19.0249	19.8989	20.3491	22.1891	21.431		Olfml3	16.9255	17.0665	17.5463	21.0156	21.3035	20.5477
Pdgfrb	17.8178	17.9952	18.7989	19.726	21.4392	20.2558		Olfr1016	23.4333	22.6114	22.3882	19.2076	21.4057	20.2827
Pdgfrl	16.1783	15.8346	15.4399	18.4041	18.3804	17.6048		Olfr1339	19.1437	19.1256	18.1558	15.5882	16.8942	16.3042
Pdia3	15.3435	15.5928	15.497	16.8944	17.8546	17.3828		Olfr1361	20.4718	20.5485	19.8734	16.5112	18.4394	18.0873
Pdia6	21.0679	21.1533	21.38	23.5903	23.5669	23.0179		Olfr1427	22.6718	21.937	21.3101	18.4134	20.0701	19.6239
Pdk3	12.7917	12.7195	12.9674	13.4909	14.48	14.6054		Olfr1490	19.6237	19.0735	20.2756	15.7077	17.0447	17.1946
Pdk4	25.7624	27.0822	30.0338	20.6785	18.3323	20.7944		Olfr214	25.7182	25.7711	26.8959	22.2597	22.7881	21.563
Pdlim2	14.3574	15.2123	16.4682	16.9245	19.5753	19.1576		Olfr221	21.0627	20.8762	20.3528	16.6425	18.8772	18.3116
Pdp2	27.0005	26.6318	28.1595	24.9043	24.8009	25.109		Olfr446	21.5165	21.0957	20.2155	18.5856	19.0065	19.0629
Pdpn	14.5939	14.0318	14.007	15.8365	16.6346	17.0333		Olfr64	21.9981	21.9418	20.6557	17.0888	19.0627	19.2364
Per1	26.0751	25.5184	27.9247	24.3153	23.7334	23.2107		Olfr645	22.0633	21.7633	20.8944	17.2935	20.4081	19.0693
Per2	21.0152	21.0059	22.9429	24.9271	24.6826	23.2511		Olfr655	19.1895	19.2435	17.3819	16.1554	16.9033	16.3457
Per3	26.0254	25.579	25.4195	23.5587	23.2602	23.1571		Olfr770	20.5636	20.442	18.5152	16.3504	17.4392	17.6469
Pex11a	34.9927	34.4301	36.1961	33.3244	32.1626	33.1287		Olfr835	15.6901	16.07	14.9832	11.9995	13.126	13.2992
Pf4	15.1427	15.5928	17.6114	17.1921	19.2161	19.5449		Osbpl3	19.4541	19.8206	18.4674	22.4762	21.3828	21.0317
Pfkfb3	19.7837	19.4847	21.4307	22.8457	24.4655	23.0372		Ost4	29.819	30.1849	29.9496	32.1601	30.9283	31.6425
Pgk2	19.9738	19.3369	17.755	17.2909	16.3	17.2393		Otogl	16.9366	16.9398	14.8216	13.4558	14.4309	14.1392
Pgm1	16.454	16.0193	18.0861	18.5577	18.6446	18.6425		Oxct1	18.5664	18.6996	20.714	23.6467	23.0553	22.3957
Phf11d	14.0996	13.9006	13.3431	14.7057	15.8451	15.2844		P2ry10	12.2734	12.2333	12.3779	14.8873	15.2134	14.5521
Phlda3	13.9771	14.8512	13.1404	14.5758	17.1228	16.7916		P2ry12	13.3104	14.4377	15.3421	18.8266	18.3694	16.228
Phldb1	16.7533	16.3903	18.1786	19.9426	19.8281	20.377		P2ry6	18.0971	19.1256	17.702	22.6267	21.598	21.043
Phospho1	23.4853	25.0889	25.3112	21.9864	21.5968	21.7154		Pacs1	16.5573	16.4678	16.7769	18.5911	18.2866	18.3158
Pigb	12.3849	12.8776	13.5694	14.4629	14.48	14.9267		Padi2	13.5382	13.9006	12.877	15.5111	15.4781	15.0455
Pik3cd	20.0269	20.4797	20.8025	21.3998	25.1696	24.4161		Palm	14.8586	14.4377	14.4693	16.4089	16.0557	16.4666
Pik3cg	13.1477	13.3708	13.8463	14.4398	17.2436	16.0506		Pam	20.9479	21.7685	21.4257	24.2782	23.7407	23.5596
Pik3r5	13.8162	14.206	15.8352	14.9692	19.9337	17.957		Pamr1	13.3104	15.0555	13.0116	16.9473	16.0066	16.1054
Pim3	30.8317	30.2161	32.6761	28.5015	27.5627	28.0815		Panx1	14.7413	15.7795	15.6081	19.0495	18.4553	18.7707
Pion	19.8961	19.7176	19.3264	23.2975	23.9937	23.4107		Paqr4	16.8234	16.1687	16.6522	17.395	16.1631	16.7944
Pip4k2a	19.0393	19.7036	19.9946	21.4586	23.7836	22.8206		Parp14	23.0258	22.7073	24.1533	26.8587	26.5722	25.6054
Pitpnm1	23.7155	23.5277	23.202	25.35	27.1388	26.3802		Parp8	14.1294	14.3009	14.2182	17.4116	16.7735	15.93
Pkm	23.4436	23.9251	24.188	25.954	29.4262	28.7472		Parvb	16.4143	16.4896	17.9169	20.1541	19.8607	20.266
Pkp3	16.4672	16.1687	15.0934	17.504	19.5331	18.5554		Pbx4	17.378	16.5004	17.034	18.4777	18.0472	20.4013
Pla2g4a	11.1787	11.0569	12.7837	12.8508	15.5789	15.2844		Pcdh17	15.1008	15.487	16.8254	18.6078	17.6773	16.5977
Pla2g7	15.184	17.1191	18.7927	17.6169	24.8144	22.2129		Pcdh7	15.2247	15.4404	15.8686	15.78	15.6791	15.3754
Plac8	16.1198	16.4678	18.4398	20.0936	24.9472	23.561		Pcolce	17.6412	17.6777	18.6085	22.2613	21.7932	21.9418
Plagl1	17.8096	17.851	17.2911	20.1879	20.7145	19.4323		Pdcd1lg2	23.5176	22.8888	24.3229	23.6923	23.6327	23.9542
Plaur	13.9138	14.0061	14.3603	15.2641	17.6156	16.7916		Pdcl2	17.33	17.598	16.8133	13.6662	13.8123	14.1035
Plcg2	17.8582	18.2634	17.1439	18.6203	22.216	21.0507		Pde1a	16.62	16.5432	15.0934	18.6463	17.3784	17.7294
Plcxd3	21.9505	20.3202	20.1501	17.9104	18.1931	18.3376		Pde4a	18.1845	18.4818	19.5915	20.1705	20.7417	21.0938
Pld4	18.5158	19.6397	20.4561	20.9646	24.804	24.401		Pde5a	17.0455	17.1708	17.2078	18.7325	19.257	19.3047
Plek	16.9697	17.8239	19.5442	18.7309	24.5191	22.2695		Pdgfb	15.9367	15.5779	16.6649	18.8927	18.6295	19.2123
Plekhf1	20.2266	21.0303	21.3749	24.0396	23.8538	23.7907		Pdgfra	18.5727	19.0249	19.8989	21.9332	21.3733	21.6936
Plgrkt	20.548	21.0566	21.6417	22.5211	24.8589	23.565		Pdgfrb	17.8178	17.9952	18.7989	21.402	21.6121	21.422
Plin2	31.9092	33.0893	34.5867	32.5152	29.3093	31.2654		Pdgfrl	16.1783	15.8346	15.4399	17.5647	16.6376	18.3691
Plin4	29.0881	29.2881	28.5742	27.9189	26.6094	26.9559		Pdia6	21.0679	21.1533	21.38	22.6795	21.5695	23.1034
Plin5	28.0535	28.4243	30.3076	27.337	25.7273	26.4342		Pdk4	25.7624	27.0822	30.0338	22.9106	23.8674	22.517
Plk3	28.3002	30.1301	29.1147	26.8519	28.0703	24.765		Pdlim1	25.0633	24.9723	26.97	28.6041	28.4058	27.1901
Plk4	13.2302	13.5281	13.3821	14.7893	15.891	15.663		Pdlim2	14.3574	15.2123	16.4682	20.2257	19.3784	18.8406
Plscr1	22.8085	23.1896	24.674	25.9299	25.4107	26.5295		Pdp2	27.0005	26.6318	28.1595	26.4931	24.2149	24.9537
Plxna1	17.5799	18.2808	16.9775	19.3283	20.8655	19.0755		Pdzd11	19.9776	20.5589	20.0313	24.0487	22.9741	21.6924
Pml	20.1085	20.7281	21.5874	21.4283	23.1785	22.6682		Pdzrn3	23.1594	23.3913	22.9142	22.6368	20.3866	20.3832
Pmp22	16.5318	17.7203	18.5354	19.6315	21.1925	21.247		Pea15b	19.5402	19.0603	19.8904	16.9279	17.3784	16.9452
Pmvk	17.7684	18.1808	17.9499	17.4121	17.1425	16.4726		Peg3	18.9585	18.1567	17.892	16.23	16.1159	16.0603
Pnp	21.2574	20.6207	19.2536	18.4582	18.2602	18.3965		Per2	21.0152	21.0059	22.9429	24.1158	23.4169	24.9265
Pnpla2	30.9856	31.0699	32.4799	29.0776	29.2389	29.2347		Per3	26.0254	25.579	25.4195	22.9471	24.5581	23.2503
Pola1	13.7151	13.5886	15.0278	16.4125	15.6868	15.7932		Pf4	15.1427	15.5928	17.6114	19.1757	18.9314	19.0629
Pole	14.0082	14.0318	13.7455	15.2288	15.4315	15.464		Pfkfb3	19.7837	19.4847	21.4307	23.2351	22.3211	23.8574
Ppargc1a	20.1949	20.5458	22.3314	17.786	17.5569	16.8217		Pfkfb4	18.0823	18.1325	18.0783	20.2289	19.7685	20.0343
Ppic	15.8568	14.9272	15.7325	16.6742	17.5906	16.9485		Pgk2	19.9738	19.3369	17.755	15.9602	17.2847	16.8014
Ppm1h	15.1634	15.5779	15.852	17.2374	19.5669	18.6479		Pgm1	16.454	16.0193	18.0861	18.977	18.8908	19.123
Ppp1r1b	17.8502	17.6706	17.1867	21.0126	18.8678	19.3195		Pgr	18.4578	18.6391	17.4893	14.3848	16.2554	16.5901
Ppp1r27	19.5357	19.5074	18.6215	17.3608	16.7267	17.4318		Phf11d	14.0996	13.9006	13.3431	15.7943	14.9931	14.6873
Ppp1r3g	22.2123	26.2609	26.5809	21.1258	17.3183	15.3011		Phlda3	13.9771	14.8512	13.1404	16.8986	15.164	17.2672
Praf2	15.8078	16.3678	15.6262	19.1876	18.1278	18.4827		Phldb1	16.7533	16.3903	18.1786	20.9633	19.4089	21.1001
Prap1	20.9588	20.577	20.9571	17.786	17.5948	18.2162		Pigb	12.3849	12.8776	13.5694	14.4075	14.536	14.8443
Prcp	21.168	21.3981	21.3232	22.7218	24.4556	23.5043		Pik3cd	20.0269	20.4797	20.8025	25.6182	24.9294	23.2002
Prg4	23.5812	22.8001	24.5099	26.3869	26.2479	26.9206		Pik3cg	13.1477	13.3708	13.8463	16.7268	16.7924	15.8724
Prim1	16.0601	16.095	17.518	18.8375	18.0646	19.2896		Pik3r5	13.8162	14.206	15.8352	19.8561	20.2821	19.8095
Prkar2b	15.6555	15.4089	15.3619	16.3886	17.8661	18.379		Pik3r6	16.3876	15.6805	16.7891	18.8163	18.8404	18.1185
Prkcb	12.5443	13.9273	14.8453	15.4012	18.5592	17.7024		Pilra	17.5532	18.7978	18.9777	22.5465	20.951	21.2958
Prmt2	15.4389	15.8752	15.6621	17.2554	19.7855	17.7464		Pim3	30.8317	30.2161	32.6761	29.8244	29.4772	28.3621
Procr	12.216	12.5949	13.2232	13.7655	19.4225	16.7305		Pion	19.8961	19.7176	19.3264	23.2955	22.1302	22.6563
Prosapip1	14.3021	14.8704	14.9606	14.6197	17.4882	17.0701		Pip4k2a	19.0393	19.7036	19.9946	23.7003	22.9894	22.6353
Prps2	19.7258	19.6469	19.8989	22.6348	21.6329	22.6188		Pitpnm1	23.7155	23.5277	23.202	26.8933	26.0584	25.2974
Prr5l	13.9138	13.9538	14.3603	15.2465	17.364	16.2145		Pkm	23.4436	23.9251	24.188	29.5261	28.4172	28.1823
Prrg4	22.998	22.9457	22.6204	20.1478	20.3642	19.5131		Pkp3	16.4672	16.1687	15.0934	18.3537	17.3241	17.1139
Prss23	18.1412	19.1213	18.9892	21.2648	23.0534	22.6831		Pla2g15	23.9883	23.4182	24.8821	27.6787	26.7457	25.7165
Prss32	27.5495	26.6616	27.783	23.431	22.4244	23.8202		Pla2g7	15.184	17.1191	18.7927	25.634	24.7462	22.8751
Prss8	18.0971	18.8927	19.2902	17.4458	15.2573	16.2145		Plac8	16.1198	16.4678	18.4398	25.1158	24.394	23.1698
Psmb10	27.0285	26.6389	26.6299	29.6955	31.1643	32.4815		Plagl1	17.8096	17.851	17.2911	20.3977	19.067	21.0953
Psmb8	27.0097	27.5065	27.1096	29.4012	32.4789	32.7285		Plaur	13.9138	14.0061	14.3603	18.6626	18.6592	18.5389
Psmb9	23.4081	23.5149	22.6305	27.2405	29.6937	30.9472		Plcg2	17.8582	18.2634	17.1439	21.7536	20.2369	20.687
Psmd9	22.8311	22.7775	22.9609	20.9874	20.6834	21.1891		Plcxd3	21.9505	20.3202	20.1501	17.4444	18.8908	18.0466
Pspc1	20.8453	21.2366	21.3723	17.1921	18.4089	18.3554		Pld4	18.5158	19.6397	20.4561	26.5508	25.5666	23.4928
Ptbp3	27.8282	27.7823	29.5414	26.1472	26.3791	27.0094		Plek	16.9697	17.8239	19.5442	23.6446	22.8598	23.3222
Ptgfrn	16.4276	16.9398	15.7671	17.1368	18.8489	18.0107		Plekhg1	17.6843	16.8742	19.4619	20.2577	19.9057	19.9722
Pthlh	21.0496	20.0128	20.3708	16.6303	18.5201	19.1531		Plekho1	15.8243	16.3678	18.3338	20.508	19.8575	20.2023
Ptk2b	17.2115	17.9108	16.8612	20.0695	19.5733	19.0755		Plekho2	18.4773	18.8314	18.1481	20.9809	20.3919	20.3528
Ptpn18	18.2059	19.2311	20.8056	20.7995	23.4325	23.6684		Plgrkt	20.548	21.0566	21.6417	25.1145	23.2453	23.1391
Ptpn22	13.6103	14.1078	14.0381	14.5758	19.1293	17.472		Plk3	28.3002	30.1301	29.1147	25.9235	25.7472	24.9455
Ptprc	18.1412	18.4329	17.9906	18.6203	23.0553	20.9056		Plscr1	22.8085	23.1896	24.674	26.8441	26.6106	27.5845
Ptpro	12.6458	13.4347	14.189	14.1218	18.0108	16.7815		Plxna1	17.5799	18.2808	16.9775	19.8743	18.3857	19.9394
Ptx4	23.8517	23.9482	23.7715	17.1087	16.2536	16.6576		Plxnd1	19.9661	19.5559	21.1124	22.2775	22.8746	22.4007
Pxdn	18.6468	18.9709	21.1816	22.0169	21.5181	21.8353		Pmepa1	13.6456	14.4377	15.9017	17.2062	16.3777	17.3669
Pycr2	19.3607	19.962	20.9981	22.6261	22.5018	22.9084		Pmp22	16.5318	17.7203	18.5354	21.6074	20.9797	20.9018
Pygb	14.7413	16.0574	15.0498	17.4458	18.8785	18.5993		Pola1	13.7151	13.5886	15.0278	16.0003	15.566	16.0237
Rab11fip5	15.2847	14.9084	15.8014	17.0229	17.5653	17.5818		Polr3gl	18.9803	20.0128	18.8476	23.2771	22.0176	21.3553
Rab20	20.2959	20.3707	20.0514	23.0338	22.5438	23.2467		Pou2f2	15.6555	16.7681	17.3919	18.9128	18.5995	19.4085
Rab30	19.7507	20.0936	21.2412	15.3844	16.0531	16.8416		Ppargc1a	20.1949	20.5458	22.3314	18.3234	18.845	17.4689
Rab8b	19.943	20.3623	21.2466	22.1598	26.0515	24.2335		Ppfia4	12.1574	12.3743	12.8307	16.6425	15.7204	15.3289
Rac2	22.3086	22.3751	24.7864	22.0365	21.083	21.8353		Ppic	15.8568	14.9272	15.7325	18.3295	18.8404	17.3899
Rad54b	19.3607	18.9755	19.4668	17.2464	17.0224	16.751		Ppm1h	15.1634	15.5779	15.852	19.7861	19.0022	18.6183
Rad54l	15.7747	16.3791	16.2574	14.9692	17.885	17.8325		Ppm1j	13.2302	13.9801	14.007	15.8084	15.1805	15.5327
Rap1gap2	17.8178	17.3924	16.9661	17.2998	20.2087	19.4851		Ppm1m	24.2612	23.9867	25.3453	27.4541	26.4508	26.4766
Raph1	17.1297	18.3663	18.3338	22.4587	21.7795	21.7714		Ppp1r14a	18.3785	17.2047	18.9193	20.2799	20.4585	21.0237
Rasa4	16.8919	17.3446	17.1653	17.0326	21.4956	18.9958		Ppp1r18	18.6162	19.2311	20.1656	23.1056	22.6636	22.2332
Rasgrp1	14.4117	15.5328	16.1233	16.4244	21.9319	19.5879		Ppp1r1b	17.8502	17.6706	17.1867	19.9635	18.7465	19.6888
Rasl11a	13.0194	12.9535	13.0552	15.0832	15.7512	15.4955		Ppp1r3g	22.2123	26.2609	26.5809	17.8276	20.4134	17.8293
Rbl1	13.1893	13.3708	12.4847	15.1931	18.2235	16.9294		Ppp1r9b	20.3299	20.5485	21.0127	23.4643	22.3335	23.2784
Rd3	17.3106	17.9566	17.2184	20.5347	19.4401	19.5211		Praf2	15.8078	16.3678	15.6262	17.7326	17.3241	18.1318
Reg3b	22.4133	22.0856	21.3258	19.7105	17.5484	18.2162		Prcp	21.168	21.3981	21.3232	24.568	23.4821	23.1003
Reg3d	21.9639	21.8885	20.011	18.47	19.3234	19.1077		Prdm1	15.2044	15.4715	15.5345	17.6574	17.3397	16.3042
Rfx4	18.8242	18.6846	19.2218	16.7174	14.8626	16.165		Prelp	27.008	27.774	27.5677	31.0785	29.8991	29.4986
Rfx6	21.4964	21.5473	20.7554	19.1922	19.0699	18.794		Prg4	23.5812	22.8001	24.5099	27.9122	26.6771	26.2325
Rgag4	14.6438	14.7533	14.2759	15.0268	18.21	16.1147		Prickle2	15.4761	15.4089	17.8752	18.5744	18.5945	18.1844
Rgl1	17.3008	17.6562	17.4893	19.2246	21.5329	19.7833		Prim1	16.0601	16.095	17.518	18.3476	18.8542	18.7172
Rgs10	18.0146	19.2723	19.6009	20.2437	23.9149	22.9084		Prkar2b	15.6555	15.4089	15.3619	17.2062	17.4691	17.2068
Rgs16	14.8355	15.2292	13.0981	18.7091	20.6024	21.8244		Prkcb	12.5443	13.9273	14.8453	18.5293	17.8972	16.8913
Rgs7	22.3903	22.3082	21.8843	20.6616	20.1647	20.6788		Prmt2	15.4389	15.8752	15.6621	18.4074	17.5061	19.3657
Rin1	23.4447	23.525	21.8929	20.8263	21.0242	21.1391		Procr	12.216	12.5949	13.2232	18.2117	18.6886	17.0178
Rinl	16.3332	16.2991	17.1546	18.0503	20.7551	20.1261		Prosapip1	14.3021	14.8704	14.9606	18.3777	17.2205	17.3727
Ripk3	17.834	18.6796	17.4116	18.8945	22.3265	21.2734		Prpmp5	18.5727	18.4383	17.1546	15.8084	16.3228	15.8036
Rmrp	20.3434	20.6536	20.6459	15.6578	16.1997	15.985		Prr5l	13.9138	13.9538	14.3603	16.5993	15.4929	15.4886
Rn45s	29.6073	29.5193	28.9946	29.0899	27.9486	28.3264		Prss23	18.1412	19.1213	18.9892	22.925	21.8408	21.6055
Rn7sk	25.8144	23.4768	25.2547	22.1495	22.8991	22.9532		Prss32	27.5495	26.6616	27.783	23.0872	23.1652	22.87
Rnase1	23.143	22.7953	22.7598	21.437	20.2834	21.349		Prss33	21.25	20.8832	20.5184	18.1153	19.2208	18.6257
Rnase6	14.4649	14.1573	15.1787	15.4012	19.4002	18.5053		Psd4	12.0976	12.0336	12.8307	14.3388	14.344	13.6357
Rnf144b	22.9793	22.3984	23.9145	26.2948	24.1919	26.1217		Psmb10	27.0285	26.6389	26.6299	31.1945	29.7868	29.3137
Rnf213	21.5827	21.361	23.4146	24.8969	25.2995	26.1389		Psmb7	21.75	24.4179	23.1659	27.3991	25.9012	25.0701
Rnu11	21.1503	21.8803	23.1799	17.695	18.1382	19.4971		Psmb8	27.0097	27.5065	27.1096	32.1558	30.7132	29.9389
Rnu12	18.9803	19.8474	20.7869	16.448	16.704	17.6427		Psmb9	23.4081	23.5149	22.6305	30.3178	28.7567	27.6009
Rnu2-10	25.1986	25.289	26.2659	22.5015	22.9338	23.4848		Psmd9	22.8311	22.7775	22.9609	20.9254	20.7702	20.7551
Rp2h	17.9609	17.6634	17.7375	20.8871	21.276	20.9155		Pspc1	20.8453	21.2366	21.3723	19.4132	17.6284	18.1494
Rragd	16.0751	16.9674	16.4134	18.6371	20.0355	18.5609		Pstpip1	14.8122	14.4818	14.2182	16.869	17.2447	16.5213
Rs5-8s1	29.3181	27.6388	28.4138	32.2658	31.754	31.7681		Ptar1	22.7366	22.7085	23.3472	20.0019	19.9937	20.0252
Rtfdc1	25.5016	25.9115	26.2385	24.1256	23.1479	24.0294		Ptgis	17.6325	18.1748	18.1937	20.8611	21.248	20.542
Rtp4	20.8594	20.7232	21.0069	23.2835	25.2045	26.0504		Ptgs1	20.576	21.3689	23.7361	26.0123	24.8401	24.5976
Rttn	14.5172	14.6725	15.8686	16.6523	16.5334	16.4274		Pthlh	21.0496	20.0128	20.3708	18.2369	18.4972	17.7898
Runx3	12.1574	11.9283	12.4318	13.2234	17.6156	15.9982		Ptk2b	17.2115	17.9108	16.8612	19.4004	18.7891	19.8752
S100a2	19.7631	20.2282	18.7927	17.7026	18.0575	16.8907		Ptplad2	15.3045	15.7091	15.9987	19.6055	17.8972	17.3842
S100a4	18.2272	18.0459	19.1078	19.5462	24.8748	22.675		Ptpn18	18.2059	19.2311	20.8056	25.9792	25.1914	22.9789
S100a6	20.8873	20.5328	21.7088	22.9866	26.8634	26.8557		Ptpn22	13.6103	14.1078	14.0381	18.4834	17.698	16.4587
Saa4	30.9994	30.4159	30.5078	33.1734	33.0993	33.1151		Ptprc	18.1412	18.4329	17.9906	22.3964	21.5171	20.5855
Samd9l	20.9424	21.1385	21.9185	24.0664	25.7069	25.4307		Ptpro	12.6458	13.4347	14.189	17.8775	17.4617	17.3842
Samhd1	21.5979	22.8155	23.0551	23.4607	27.5596	25.9574		Ptx4	23.8517	23.9482	23.7715	20.0226	19.7584	16.7086
Sapcd1	23.4674	23.5442	23.0925	21.7047	21.4545	21.2603		Pxdn	18.6468	18.9709	21.1816	22.9983	22.3824	22.3218
Sarm1	17.7013	17.9436	16.4272	15.9499	15.7111	14.8103		Pycr2	19.3607	19.962	20.9981	22.5063	21.9961	22.8827
Sash3	15.6381	16.4569	17.7638	17.3608	23.2217	21.431		Pyhin1	20.3968	19.4961	21.1458	23.0072	23.4094	21.6147
Sc4mol	23.6707	23.62	25.6997	21.8442	20.8548	21.2249		Rab11fip5	15.2847	14.9084	15.8014	18.9327	19.0498	17.8828
Scai	15.5311	15.7934	17.0674	19.3724	17.9449	18.5109		Rab19	12.1574	12.3281	12.3779	14.7086	14.0172	13.9178
Scarna17	23.2484	23.0399	25.3499	22.04	21.2032	22.3373		Rab20	20.2959	20.3707	20.0514	23.2643	22.0797	22.0317
Scd2	20.7738	20.4175	20.8549	22.4908	23.472	23.8211		Rab30	19.7507	20.0936	21.2412	18.2866	17.593	15.7229
Scimp	16.3741	16.9674	17.9169	17.786	21.0744	20.3231		Rab31	19.6538	19.5336	20.515	22.8297	22.7575	21.7
Scn1b	17.2615	17.851	17.3013	19.2154	20.2769	19.6456		Rab39	14.1589	14.8319	14.4424	16.8089	15.9692	15.4663
Scnn1b	25.8228	24.4659	26.0571	23.9676	22.862	24.0363		Rab42	12.2734	12.1352	12.9226	13.6076	13.9673	13.4836
Scyl2	19.8041	18.9344	22.1696	17.896	16.5334	17.6727		Rab8b	19.943	20.3623	21.2466	25.9853	24.6077	24.5243
Sdc3	23.6422	24.9203	24.6615	26.1718	28.4842	27.9556		Rabl5	17.2014	17.1191	17.8836	20.1999	20.0701	17.9682
Sdf2l1	22.5918	22.3418	21.9398	26.3881	26.2173	25.8756		Rac2	22.3086	22.3751	24.7864	22.8082	22.6636	22.0226
Sds	30.1735	29.2063	30.6249	27.9373	28.3699	27.1406		Rad51d	16.0297	17.8844	19.549	23.5941	21.5891	20.7973
Sdsl	25.6271	25.5601	26.3213	23.6505	23.2346	23.558		Ralgds	18.8977	18.7046	18.5421	21.0181	20.1445	21.1514
Selm	15.6728	15.7091	15.3421	17.3348	17.3229	17.6048		Ramp1	16.6813	17.1191	16.3294	20.4668	19.5711	17.6833
Selplg	19.1334	19.6576	19.8174	21.2417	26.3656	24.7275		Rap1gap2	17.8178	17.3924	16.9661	19.9423	19.0196	19.0629
Sema3d	16.1638	16.5326	17.4214	17.9951	19.5733	18.3554		Raph1	17.1297	18.3663	18.3338	21.3339	20.1297	22.3104
Sema4d	12.3849	12.7195	12.323	12.8903	17.0731	15.1989		Rarb	14.4384	14.8319	15.5345	17.0517	17.113	17.1514
Serpina3f	14.5939	15.161	14.1296	15.5642	19.4489	17.8885		Rasa3	20.4491	20.0782	20.154	23.7003	22.7787	21.9382
Serpina3g	17.3875	17.3366	18.4467	18.5461	22.772	21.2204		Rasa4	16.8919	17.3446	17.1653	21.5501	20.1882	20.2576
Serpina7	22.5142	23.7084	22.2315	26.8042	25.6262	26.8331		Rasgrp1	14.4117	15.5328	16.1233	21.2392	19.7652	19.6862
Serpinb9	15.9524	16.3337	15.4206	18.3797	20.4535	20.4963		Rasgrp3	18.0524	17.0665	19.3874	20.7927	20.1824	19.8991
Serpinb9c	15.9524	15.5779	15.3421	13.043	12.3558	11.5785		Rasip1	19.5043	18.6492	21.4929	22.2055	22.4039	22.6764
Serpinh1	18.3852	19.007	19.9326	22.0418	24.9958	23.0444		Rasl11a	13.0194	12.9535	13.0552	16.706	16.1396	16.1935
Sftpa1	22.2071	20.1058	20.7044	19.1454	18.2932	18.2957		Rbl1	13.1893	13.3708	12.4847	17.3192	15.197	15.5975
Sgce	16.7055	17.3366	17.3217	20.2405	19.3666	19.4931		Rbms3	19.7466	20.2573	21.3979	22.3049	21.2138	22.4765
Sh2b2	13.2706	14.3701	14.9606	15.7185	17.2998	15.9179		Rcan3	13.8816	14.206	15.5345	17.5647	17.3784	16.6795
Sh3bgrl3	21.7888	21.9274	21.3388	23.7215	27.9085	26.1011		Rcn3	19.8961	20.1452	19.9409	22.7796	22.0466	22.0689
Sh3bp1	13.1477	13.7347	13.1821	13.7362	16.7549	15.8632		Rcsd1	24.6871	25.0921	23.1882	22.2351	20.4926	23.0901
Shank2	16.2071	15.3286	15.4591	19.0496	17.6281	18.1216		Reep5	19.8604	20.3983	20.0514	22.6123	21.3211	22.8945
Shcbp1	13.3104	13.3053	13.3037	14.7893	15.7432	15.7932		Reg3d	21.9639	21.8885	20.011	18.7378	19.6173	18.7743
Shisa5	22.7337	22.8669	23.0172	24.7364	26.4961	26.6265		Relb	19.034	19.404	19.6519	22.5905	22.0192	23.3084
Shisa6	20.8083	20.6761	20.3708	18.774	18.2402	18.6318		Rell2	12.5955	13.0274	12.3779	13.637	14.0662	14.731
Siglech	12.885	12.3281	12.4318	13.043	16.3969	15.6481		Renbp	21.3606	21.074	21.672	23.4643	24.6058	24.1135
Sik1	21.1981	22.1932	23.4172	19.3239	19.6804	18.3197		Rerg	15.5311	15.6661	18.2238	19.6409	18.7702	19.2871
Sirpa	23.6316	24.4105	25.2759	25.7953	30.325	28.6586		Retnlg	15.4576	14.8704	15.3619	18.3173	18.5231	16.7447
Skp2	15.6555	15.2628	17.0563	18.7363	17.2293	17.9705		Rftn1	14.9042	14.7132	15.2204	16.8986	17.2527	16.8708
Sla	14.8814	15.1953	16.046	16.4946	20.8775	19.7246		Rfx6	21.4964	21.5473	20.7554	17.5647	19.2769	19.7922
Slamf8	14.3847	15.0375	14.1594	15.6731	21.9003	19.4931		Rgag4	14.6438	14.7533	14.2759	17.5171	16.1981	16.5367
Slc10a2	19.0019	18.598	20.1307	21.2347	21.756	21.4517		Rgl1	17.3008	17.6562	17.4893	20.3671	18.6444	19.7548
Slc11a1	18.9365	20.4203	20.8884	21.9738	25.5562	24.7677		Rgs1	16.2498	16.1929	18.7617	20.4369	21.2178	19.5223
Slc13a5	16.0901	17.1191	14.4693	18.0978	19.0397	18.1152		Rgs10	18.0146	19.2723	19.6009	24.6757	23.7043	22.121
Slc15a3	17.7351	19.0025	20.5116	21.7007	23.9986	24.2391		Rgs16	14.8355	15.2292	13.0981	19.0352	22.5386	22.2637
Slc16a5	24.8479	25.7289	26.8315	19.3195	19.8069	20.7476		Rgs19	14.543	14.8704	14.2472	18.8266	17.3397	17.0502
Slc16a9	15.8891	16.6271	17.6571	17.9032	19.6458	18.9719		Rgs3	13.6806	13.5886	15.1363	15.9196	16.3228	15.7331
Slc17a4	18.4708	19.4885	18.4743	22.9724	22.6791	22.0796		Rinl	16.3332	16.2991	17.1546	20.5832	19.7144	19.6107
Slc22a3	22.9927	22.4363	21.5272	19.8991	20.0121	19.8693		Ripk3	17.834	18.6796	17.4116	22.2597	20.9885	19.8486
Slc22a5	22.2018	22.6491	23.0128	20.1478	18.5682	19.706		Rmrp	20.3434	20.6536	20.6459	17.7548	18.2866	16.4428
Slc22a6	20.8984	20.3484	19.2483	17.1738	17.1669	17.0333		Rn45s	29.6073	29.5193	28.9946	28.8209	28.9151	28.7976
Slc25a15	30.0211	30.4264	30.238	28.8073	27.0298	28.37		Rnase6	14.4649	14.1573	15.1787	19.0352	18.2978	17.4353
Slc25a22	31.8215	32.0124	32.3109	29.5902	30.0474	29.1625		Rnasel	13.6456	14.6103	16.7027	19.0591	18.45	17.1452
Slc25a25	30.9658	31.6233	32.6718	30.8545	29.7876	27.9695		Rnf144b	22.9793	22.3984	23.9145	25.6066	25.6288	25.8178
Slc25a34	20.0494	21.3923	22.8419	18.7471	19.8681	19.135		Rnf213	21.5827	21.361	23.4146	25.9307	25.15	25.4258
Slc25a39	27.2928	26.8601	29.2667	25.8441	25.3503	26.1289		Rnu2-10	25.1986	25.289	26.2659	24.3225	23.2333	22.5161
Slc25a4	17.5262	17.7203	17.8157	19.1876	21.4128	21.3104		Rp1l1	23.7186	23.2092	23.6979	20.2957	20.5671	19.2871
Slc26a4	13.8816	14.1078	13.2637	15.6883	14.8842	15.9043		Rp2h	17.9609	17.6634	17.7375	20.6593	19.122	19.8291
Slc26a6	16.4276	16.8361	15.7151	18.665	18.2134	17.5895		Rpgr	22.6763	22.6715	21.6277	19.4593	20.162	20.7123
Slc27a1	29.2212	28.7654	30.2054	27.5002	26.886	27.4522		Rragd	16.0751	16.9674	16.4134	18.9078	19.1636	19.1603
Slc2a6	18.7072	18.5086	17.9169	18.3304	18.1589	17.9366		Rs5-8s1	29.3181	27.6388	28.4138	31.8922	31.0582	33.4679
Slc35f2	19.2146	18.5876	17.8583	16.2158	15.7828	15.5575		Rtp4	20.8594	20.7232	21.0069	25.9221	23.2232	24.0725
Slc35g1	24.3429	24.0047	25.6641	22.8952	21.5561	22.5966		Rttn	14.5172	14.6725	15.8686	16.7476	16.3885	16.5826
Slc36a1	22.8099	22.024	22.0883	25.2267	24.1424	24.9589		Runx3	12.1574	11.9283	12.4318	15.987	16.8942	16.0784
Slc38a1	12.9753	13.8464	14.3325	14.3456	18.8489	16.9198		S100a4	18.2272	18.0459	19.1078	24.5957	24.7098	24.3833
Slc41a2	19.1692	19.2967	18.4189	23.6412	22.273	23.4589		S100a6	20.8873	20.5328	21.7088	27.5251	26.3609	26.4366
Slc51b	24.1507	23.2226	23.884	22.7761	21.2468	21.3703		S100a9	17.6151	16.2168	19.6289	23.757	22.111	23.8351
Slc7a2	31.0128	31.3315	31.6956	30.1303	29.2229	29.1354		S100pbp	28.0217	28.1412	28.1654	25.1493	25.941	25.7897
Slc7a7	16.6692	17.6706	17.352	20.097	21.8562	20.5668		Samd9l	20.9424	21.1385	21.9185	25.6654	24.1207	24.6948
Slc9a5	19.2096	18.6186	19.195	17.569	15.2	16.6786		Samhd1	21.5979	22.8155	23.0551	27.3543	25.2577	25.9942
Slco1a4	26.7512	27.0907	27.7408	26.4385	23.4704	24.6888		Sash3	15.6381	16.4569	17.7638	22.4442	21.5856	21.247
Slco3a1	20.6283	20.3928	20.1656	19.7645	20.8588	20.0106		Sc4mol	23.6707	23.62	25.6997	21.9223	21.1975	21.3365
Slfn2	16.0601	16.5112	16.5747	17.6562	20.7855	20.3562		Scd2	20.7738	20.4175	20.8549	24.1575	23.8914	23.5993
Slfn5	17.3008	18.3942	18.8597	20.3144	21.7921	21.7267		Scimp	16.3741	16.9674	17.9169	22.0085	21.7565	20.6725
Sln	12.4921	12.1352	9.74441	11.4562	10.938	20.9253		Scn1b	17.2615	17.851	17.3013	19.8851	19.6279	19.9976
Slpi	10.728	12.0336	13.0116	16.2787	18.4681	18.8093		Scnn1b	25.8228	24.4659	26.0571	23.0487	22.8138	21.8185
Smad9	20.5038	20.2889	22.5764	18.8375	17.8963	17.8954		Sdc3	23.6422	24.9203	24.6615	28.714	27.5073	27.1345
Smcp	19.5223	19.4542	19.0576	17.0132	17.108	16.7099		Sdf2l1	22.5918	22.3418	21.9398	24.9895	24.2327	25.6648
Smim3	14.8586	14.7533	15.2204	16.8124	17.108	16.7815		Sdk2	19.1641	19.8105	17.1004	16.8591	16.0557	16.7873
Smoc2	16.8578	16.9765	17.4604	19.488	18.6417	20.1066		Sebox	18.7369	17.7343	18.1173	15.9736	16.6076	16.2958
Smpd3	15.0151	14.6519	13.2637	15.6578	17.2246	16.7612		Sectm1b	21.8151	21.6342	20.1887	19.0686	19.7416	18.2402
Smpdl3b	17.0133	17.0219	16.2574	17.569	22.0368	19.9287		Selm	15.6728	15.7091	15.3421	17.7987	17.5208	17.1514
Snai2	16.4802	15.8752	16.8493	18.7686	18.329	19.9148		Selplg	19.1334	19.6576	19.8174	25.89	24.5115	24.3883
Snora65	20.1412	19.9843	18.9835	18.3614	17.5185	17.5274		Sema3d	16.1638	16.5326	17.4214	18.8826	17.5715	19.2183
Snord11	18.4447	18.1264	18.8777	15.299	16.1168	14.9645		Sema4d	12.3849	12.7195	12.323	16.0398	15.9313	16.1498
Snord2	18.7721	18.7881	20.3924	15.2288	14.9481	15.0386		Sema6d	17.984	18.4925	20.0554	22.271	22.2386	21.0156
Snrpa	19.6752	20.3089	21.2759	21.4865	21.5823	20.7969		Sepn1	19.1844	18.9618	19.6749	22.2952	21.9036	21.748
Sntg2	16.2638	15.5928	14.2472	17.7635	16.9761	18.4543		Serpina12	16.6692	15.9019	16.3294	17.5803	18.143	19.0852
Snx20	14.8355	15.8482	17.8583	17.5448	21.64	20.9572		Serpina3f	14.5939	15.161	14.1296	18.842	17.3707	16.5444
Snx32	18.4578	19.1213	17.4312	20.3554	20.9054	19.9391		Serpina3g	17.3875	17.3366	18.4467	23.13	22.513	20.8492
Soat1	13.1056	14.2539	13.4205	13.8232	17.7216	16.495		Serpina7	22.5142	23.7084	22.2315	26.3979	23.3425	29.3233
Socs5	16.5061	17.1451	15.852	18.6203	18.9602	18.794		Serpinb6b	20.1048	20.4285	19.8777	23.3502	21.7799	22.0407
Sox15	26.057	25.6702	26.1739	24.6963	23.1412	24.2014		Serpinb9	15.9524	16.3337	15.4206	20.4549	18.9314	18.7884
Sp140	16.9697	17.4316	16.9889	18.8165	21.8798	21.0175		Serpinb9c	15.9524	15.5779	15.3421	11.7893	12.9879	11.8024
Spag5	15.1218	15.3449	13.7455	15.6731	17.3866	16.3464		Serpine1	17.3203	19.1384	19.4025	20.2831	20.2369	21.4569
Sparc	20.7035	21.7325	23.152	25.8102	26.2651	26.2614		Serpinh1	18.3852	19.007	19.9326	23.4227	22.8461	24.7131
Spata22	14.4649	15.5479	13.9116	16.4597	16.4536	16.1147		Sez6l2	22.3473	21.427	22.8543	18.9327	19.1718	18.9155
Spib	13.8816	13.6185	14.189	13.8798	17.4045	16.1147		Sftpa1	22.2071	20.1058	20.7044	18.9078	19.4615	18.3772
Spic	15.5851	16.0321	17.3217	16.3525	19.4729	19.6608		Sgcb	13.8816	13.5886	14.7738	16.1046	16.1748	14.8857
Spn	16.1783	15.6516	16.5747	17.1181	20.5086	19.8587		Sgce	16.7055	17.3366	17.3217	19.3361	20.3183	20.5036
Spns2	18.0823	18.4329	18.3481	21.351	21.1577	20.8174		Sh3bgrl3	21.7888	21.9274	21.3388	27.4544	26.4472	25.1968
Spred1	14.5939	15.4089	15.8852	17.9531	17.0224	17.3662		Sh3bp1	13.1477	13.7347	13.1821	16.5335	15.4929	15.8529
Spry1	15.6205	16.0321	15.0498	17.7635	19.3166	17.7537		Sh3pxd2b	14.1589	14.1818	13.4205	15.4158	15.4781	14.8993
Spry4	18.1339	18.2342	17.176	20.6446	19.2066	19.473		Shc3	21.5696	21.7082	20.1811	18.9327	19.2809	19.2752
Spryd7	28.3562	27.416	28.3691	26.5139	24.8952	26.6346		Shisa2	11.9741	12.0336	12.267	12.7572	13.3214	13.5058
Sqle	17.8259	18.6543	19.2588	12.8508	13.9948	13.01		Shisa5	22.7337	22.8669	23.0172	26.8719	25.4686	24.8646
Srebf1	16.3741	16.6167	15.9017	16.9544	18.7834	19.1123		Siglech	12.885	12.3281	12.4318	14.8873	15.566	14.2094
Srgn	19.4495	19.5596	21.3569	21.7907	23.9905	23.3563		Sik1	21.1981	22.1932	23.4172	19.2346	17.0274	18.844
Srms	11.9103	11.8742	11.907	14.5311	12.1398	13.2214		Sirpa	23.6316	24.4105	25.2759	30.7613	29.7361	28.4572
Sstr5	18.8865	20.5328	20.9274	21.9629	25.9327	25.0618		Skp2	15.6555	15.2628	17.0563	17.8775	18.1134	18.2402
St3gal5	28.5126	29.1602	27.9763	31.4505	31.0492	30.876		Sla	14.8814	15.1953	16.046	21.139	20.2369	18.4015
St6gal1	26.1178	26.5828	25.0265	29.589	29.1269	29.2771		Slamf7	12.0976	12.2333	12.5367	15.5422	14.8487	14.4423
St6galnac4	14.9267	15.1087	14.189	15.0832	17.9338	16.8613		Slamf8	14.3847	15.0375	14.1594	20.2096	19.7885	19.2123
St8sia4	13.4266	13.7347	16.3996	15.7633	19.5522	18.6425		Slc11a1	18.9365	20.4203	20.8884	26.21	25.0727	24.0764
Stard3nl	20.3935	21.147	20.8974	22.7748	23.8201	23.7542		Slc13a5	16.0901	17.1191	14.4693	19.2121	19.3591	18.71
Stat1	12.5955	12.9158	12.9226	13.3265	16.0387	15.1288		Slc15a3	17.7351	19.0025	20.5116	25.8079	25.1147	24.509
Steap4	21.5476	21.2304	22.4882	25.3741	25.7334	25.5226		Slc16a13	13.6806	14.4598	14.8216	16.23	15.9566	16.4666
Stk10	18.0897	18.5824	17.5744	18.2992	21.4977	20.0005		Slc16a3	16.4409	16.2168	16.3996	17.8633	18.4447	18.6737
Stox2	15.0582	14.9459	14.8216	14.9497	14.8298	14.83		Slc16a9	15.8891	16.6271	17.6571	21.1176	19.7952	18.9721
Stx11	13.0194	13.7061	14.915	14.4858	18.8543	17.0884		Slc17a4	18.4708	19.4885	18.4743	21.9095	20.1591	22.6205
Stxbp6	17.2014	16.7385	15.6442	19.4754	17.1717	18.7633		Slc25a24	16.5573	16.4238	17.3217	19.1803	18.989	17.6259
Sulf1	14.4117	14.1818	14.7978	15.5642	17.8316	16.5502		Slc25a25	30.9658	31.6233	32.6718	29.0631	26.5022	26.6585
Sulf2	25.1962	25.1343	24.4716	21.5142	22.4438	22.6381		Slc25a4	17.5262	17.7203	17.8157	21.5931	20.5313	19.7194
Susd3	12.9753	13.5886	12.8307	13.4262	18.3899	15.945		Slc29a3	20.9831	21.8157	23.0347	25.5239	24.6405	24.4549
Syk	14.039	14.9084	14.7006	15.6883	19.7914	18.3376		Slc2a3	15.7747	15.9547	16.4952	18.58	17.7993	18.3364
Synpo	21.803	21.3254	21.8167	18.6315	20.0604	19.5449		Slc2a6	18.7072	18.5086	17.9169	18.0891	17.6284	17.225
Syt11	14.8586	15.5928	15.9828	17.378	18.6935	17.7969		Slc35g1	24.3429	24.0047	25.6641	23.6374	22.5968	22.9642
Tacc2	25.8405	26.283	27.6118	24.3021	24.5217	24.2494		Slc38a1	12.9753	13.8464	14.3325	17.6422	16.4634	17.1885
Taf9b	22.0018	22.4296	21.4433	19.3636	19.9631	19.3744		Slc41a2	19.1692	19.2967	18.4189	22.7327	20.2141	22.1755
Tagln2	21.962	23.2072	23.488	24.8025	28.0518	26.509		Slc7a7	16.6692	17.6706	17.352	20.8663	20.1795	21.1032
Tap1	24.3726	24.4125	24.4922	26.1459	28.3731	28.2632		Slc9a1	16.8349	17.7061	19.1299	19.96	19.8084	20.4725
Tap2	23.4368	22.9547	24.102	24.8976	27.1488	27.0402		Slc9a9	17.2115	17.62	18.2535	20.5832	19.5095	18.6991
Tas1r2	17.5262	16.6985	17.1439	15.3163	14.4174	14.2685		Slco1a4	26.7512	27.0907	27.7408	24.8219	23.6683	23.5509
Tas2r116	26.1333	25.1494	24.029	23.2153	21.8704	23.2005		Slfn2	16.0601	16.5112	16.5747	22.398	21.8031	20.198
Tbc1d10c	15.9209	15.9807	16.0926	15.8938	20.0103	18.3077		Slfn5	17.3008	18.3942	18.8597	22.4534	20.7032	20.6229
Tbc1d19	14.9932	14.7533	15.3421	17.6248	17.4356	17.5196		Slpi	10.728	12.0336	13.0116	19.7936	19.4726	20.6561
Tbxas1	15.3045	17.0219	17.4797	18.9555	22.9687	22.7394		Smad6	17.6757	17.1451	19.1572	20.3977	19.5961	19.8872
Tcea3	26.8574	26.3944	27.2652	29.8266	28.8917	29.3043		Smad9	20.5038	20.2889	22.5764	17.2589	19.7652	18.7884
Tceal1	14.1294	14.1573	13.7111	15.58	15.2192	15.707		Smc1b	16.2356	16.3107	16.3294	17.8916	17.9228	8.73339
Tcf19	18.1484	18.2576	17.4701	19.8138	20.2785	20.2774		Smim3	14.8586	14.7533	15.2204	17.4851	17.9544	17.902
Tcf21	16.9255	17.7203	16.6902	19.9028	20.6024	19.7467		Smoc2	16.8578	16.9765	17.4604	19.4004	19.9121	19.2334
Tek	16.2498	16.1074	18.4049	19.1549	19.7025	18.1344		Smpd3	15.0151	14.6519	13.2637	19.04	17.1631	16.3621
Ten1	23.4965	22.9726	25.6196	22.395	21.0681	22.0978		Smpdl3b	17.0133	17.0219	16.2574	21.2461	19.9343	19.5494
Tes	14.2457	14.7732	14.4424	16.4125	18.9784	17.061		Snai2	16.4802	15.8752	16.8493	19.8959	20.1268	19.4085
Tfpi	15.4576	15.5023	16.2574	18.2228	18.4557	18.0634		Snn	17.7434	17.5759	17.8836	20.6787	19.084	19.6081
Thbd	15.4389	14.9644	17.2289	18.0978	17.6115	19.1259		Snora20	18.7487	18.1018	19.2111	14.1475	15.3096	16.7873
Thbs1	11.7098	11.5869	11.4967	12.47	15.4315	13.9942		Snora81	22.1181	21.2834	22.2181	17.4931	19.7042	20.6005
Thbs2	12.8387	12.9158	13.3037	15.6269	18.8624	16.7202		Snord11	18.4447	18.1264	18.8777	14.3388	16.4316	16.9116
Them5	20.0494	19.6895	18.5821	16.448	16.9025	16.3581		Snord2	18.7721	18.7881	20.3924	16.3622	17.5426	15.1721
Themis2	12.7917	13.5886	14.7978	15.1931	18.4089	17.7391		Snord35a	18.953	19.92	21.1514	17.5251	17.6284	18.0963
Thy1	17.8502	18.2634	17.9825	19.2792	23.3951	22.0529		Sntg2	16.2638	15.5928	14.2472	17.5171	16.6574	16.9519
Tifa	19.05	19.2967	20.0434	20.7914	22.3409	22.0428		Snx20	14.8355	15.8482	17.8583	23.0748	22.8426	21.5923
Timd2	19.7424	19.8608	19.525	22.4802	21.1984	22.0896		Soat1	13.1056	14.2539	13.4205	18.0493	17.0447	16.3457
Timd4	16.3741	18.4438	19.5298	19.8363	21.7901	22.4829		Sox4	17.3684	17.5536	17.1439	19.7898	18.6444	20.5056
Tle3	14.5939	15.0911	13.5694	18.3736	16.9761	17.1604		Sp140	16.9697	17.4316	16.9889	21.4386	20.5569	20.0457
Tlr2	13.9456	14.9459	15.3619	16.2787	19.8377	18.6639		Sparc	20.7035	21.7325	23.152	27.4697	26.4205	26.7474
Tlr3	17.6412	17.2466	17.7286	19.2927	19.8108	20.0738		Spata6	14.619	14.6929	14.6758	16.9762	16.6076	15.2091
Tlr6	13.2302	12.7195	13.6055	14.0167	16.4033	15.2675		Speg	17.1504	17.5536	16.7524	15.4479	16.1631	15.9959
Tm6sf1	12.0365	12.2333	13.5329	14.4858	17.5441	16.3929		Spib	13.8816	13.6185	14.189	15.9196	15.9566	15.7736
Tm7sf2	24.6291	25.2045	23.9004	23.8843	20.4659	22.5966		Spic	15.5851	16.0321	17.3217	21.6376	21.1894	19.8389
Tmed5	27.0119	27.5939	29.4204	26.0206	26.2982	26.0171		Spn	16.1783	15.6516	16.5747	20.5832	20.2198	19.3369
Tmem106a	18.3107	18.5193	18.7742	19.8808	21.1003	20.4849		Spns2	18.0823	18.4329	18.3481	21.6794	19.7952	20.5705
Tmem11	29.4476	29.6265	29.8973	28.4143	29.0624	28.7101		Spp1	23.0959	23.9291	24.62	27.7257	25.9714	25.7303
Tmem120a	25.9271	26.0824	27.2215	24.4097	23.7196	23.5419		Spred1	14.5939	15.4089	15.8852	16.6317	16.7735	16.9652
Tmem121	19.477	19.0293	18.2609	16.8843	16.9342	16.8117		Spry1	15.6205	16.0321	15.0498	18.1799	16.5054	18.8198
Tmem164	18.7545	18.7442	18.9661	20.593	21.3356	20.6		Spryd7	28.3562	27.416	28.3691	26.0417	26.1992	25.8742
Tmem173	26.3508	26.1174	25.6629	24.7921	24.1365	23.6187		Sqle	17.8259	18.6543	19.2588	12.7176	13.4747	13.1528
Tmem176a	30.1452	30.7089	29.5536	31.9934	33.4924	32.6245		Srebf1	16.3741	16.6167	15.9017	19.7824	18.6935	19.6526
Tmem180	16.9697	17.7829	15.2615	18.8842	18.3258	19.0052		Srgn	19.4495	19.5596	21.3569	24.6488	23.9295	23.6841
Tmem206	15.1427	15.7375	17.6841	18.7146	18.3128	18.9333		Sstr5	18.8865	20.5328	20.9274	26.4471	25.0252	24.3165
Tmem221	12.8387	13.1698	13.4205	14.4398	15.6622	14.6684		St6gal1	26.1178	26.5828	25.0265	29.5553	27.5382	27.9943
Tmem237	17.1913	17.3446	16.3717	18.3736	19.0371	18.2223		St6galnac4	14.9267	15.1087	14.189	17.8916	17.3163	17.0758
Tmem258	27.7788	28.1898	28.8948	30.3502	29.8318	30.8341		St8sia4	13.4266	13.7347	16.3996	19.4924	18.9269	18.7136
Tmem26	15.2044	15.8346	16.1536	15.3163	18.6504	18.0372		Stab2	23.4231	23.4982	24.7295	26.933	26.1537	25.3661
Tmem51	21.0205	21.6199	22.6835	24.0206	25.5515	24.3339		Stambpl1	14.5172	14.206	15.0934	17.5959	17.4988	16.9982
Tmem67	16.5573	16.8265	16.6522	18.4102	20.0139	18.9381		Stard3nl	20.3935	21.147	20.8974	24.3966	22.6292	23.2967
Tmem86a	19.7919	20.6586	20.3528	22.5301	23.6389	23.3638		Stard4	24.179	24.3187	24.6183	21.8764	20.2455	22.5626
Tmem90b	17.3397	16.5959	19.8043	18.6595	22.1157	21.5469		Steap4	21.5476	21.2304	22.4882	26.765	24.9675	26.2182
Tmem95	16.6813	16.1321	16.3717	14.3456	13.4283	13.9148		Stk10	18.0897	18.5824	17.5744	21.8279	20.3973	21.078
Tmsb10	23.143	24.0109	23.632	25.8941	29.1156	28.1403		Stx11	13.0194	13.7061	14.915	18.0292	17.3241	17.5131
Tmtc2	23.7758	23.8694	24.7581	21.6222	20.2087	22.078		Stx3	19.2739	19.6361	18.4606	19.0256	18.9044	18.558
Tnfaip2	20.2993	21.147	22.0802	22.4325	24.923	24.1378		Sugp2	22.511	22.257	23.3208	22.7118	22.8103	23.4908
Tnfaip3	17.4157	17.7691	17.362	18.0021	22.1714	19.7022		Sulf1	14.4117	14.1818	14.7978	16.8391	16.3558	16.7518
Tnfaip8	14.5172	15.2959	14.8687	16.0726	19.6232	17.9974		Susd3	12.9753	13.5886	12.8307	17.5959	16.1159	15.4886
Tnfaip8l2	13.1893	13.4662	12.9226	13.1882	17.7176	15.9717		Svs3b	24.5707	23.7538	24.6268	22.2629	22.5868	21.753
Tnfrsf19	17.9917	18.1808	16.9431	21.5332	21.1577	21.4186		Syk	14.039	14.9084	14.7006	19.9281	18.7032	18.2824
Tnfsf10	15.5672	15.3286	16.3151	15.58	18.7444	17.6048		Syne3	22.986	22.0193	22.9414	19.5129	20.2933	19.7498
Tnni1	20.7911	21.218	19.9823	18.8165	18.4743	18.1152		Syt11	14.8586	15.5928	15.9828	18.0359	17.5426	17.1638
Tnni3k	20.9804	19.5596	21.9015	18.091	18.1313	17.9638		Syt9	15.873	15.6223	16.2719	18.1607	18.2866	17.9258
Top2a	12.2734	13.0637	12.1518	13.1165	15.2	14.6265		Sytl2	20.7997	21.6271	19.8691	18.4834	18.6837	17.3727
Tor1b	25.9785	25.8625	28.4908	25.3087	24.7288	25.0059		Tacc2	25.8405	26.283	27.6118	25.5569	24.398	23.9676
Tor3a	21.0311	22.2049	20.9894	17.9882	18.7077	18.4082		Taf9b	22.0018	22.4296	21.4433	19.4174	20.2284	19.4057
Tox	23.1981	23.0443	24.2898	21.6364	21.6715	21.6718		Tagln2	21.962	23.2072	23.488	27.8968	26.4453	27.5579
Treh	19.0019	18.0333	19.4422	15.299	13.3923	14.3851		Tap1	24.3726	24.4125	24.4922	28.5901	27.9916	27.731
Trem2	16.3195	16.1566	16.9889	16.9145	21.6451	18.8843		Tap2	23.4368	22.9547	24.102	26.9012	26.497	26.5382
Trhde	12.3297	11.819	12.6874	14.8906	13.2244	13.5432		Tapbpl	21.2476	20.9315	22.193	24.3192	23.3781	23.8879
Trib3	23.4104	23.5093	23.9808	21.4694	21.4513	21.3319		Tas2r107	21.8371	21.4309	20.6327	18.6626	19.2967	18.9189
Trim12a	20.6222	20.2775	20.9423	22.265	23.1981	23.0119		Tbc1d10c	15.9209	15.9807	16.0926	18.7642	17.865	17.878
Trim21	19.6452	19.9036	20.2979	21.45	22.5925	21.9936		Tbc1d19	14.9932	14.7533	15.3421	18.2804	17.698	16.7014
Trim30d	15.2649	14.9829	15.6975	18.2421	19.6723	19.7171		Tbc1d4	18.2413	18.0459	19.1353	20.6313	19.535	20.9929
Trim47	17.0984	17.296	18.171	19.2015	19.887	19.0476		Tbc1d8	18.213	18.7442	19.3723	16.9376	16.3994	15.7635
Trim58	17.8902	17.8035	16.1233	15.4179	15.1513	14.5193		Tbxas1	15.3045	17.0219	17.4797	24.1228	22.8033	20.9683
Trp53i11	16.7651	17.62	16.5747	19.1876	19.6376	19.1305		Tcf21	16.9255	17.7203	16.6902	20.3145	18.8358	20.608
Tsc22d1	28.721	27.1258	26.1207	31.6277	29.7809	30.7343		Tek	16.2498	16.1074	18.4049	19.9494	18.2414	19.0693
Tspan13	14.2457	14.3009	14.8216	15.0832	18.7778	17.2132		Tes	14.2457	14.7732	14.4424	16.3029	15.788	17.1762
Tspan3	18.6952	18.7294	19.0236	20.8582	21.8666	21.4865		Tex35	19.9545	19.1851	18.8537	16.0917	16.0799	16.4901
Tssk1	11.0068	10.9831	11.5692	11.926	11.2221	18.0372		Tfpi	15.4576	15.5023	16.2574	18.6299	17.9418	17.3321
Tstd2	14.9267	13.9538	13.5694	16.3281	16.2268	16.2268		Tgfbi	24.5967	25.0009	24.4564	28.9815	27.6607	26.4932
Ttc21b	15.1427	15.4089	15.3619	16.9643	17.4489	16.9865		Tgfbr3	19.8324	19.5999	22.1143	23.241	22.0647	22.8092
Ttc8	15.184	14.9459	14.6255	17.2374	14.9899	16.4614		Thbd	15.4389	14.9644	17.2289	18.6951	18.0775	18.622
Ttyh1	20.7123	20.3456	21.2034	18.4222	18.9131	18.943		Thbs1	11.7098	11.5869	11.4967	15.1279	14.5566	15.5107
Tuba1a	19.8081	19.9748	19.2377	21.4543	24.1318	23.2523		Thbs2	12.8387	12.9158	13.3037	16.6638	14.8301	16.5674
Tuba8	24.2026	23.9961	23.7521	17.9672	19.7797	19.946		Them5	20.0494	19.6895	18.5821	15.9059	17.5426	17.0178
Tubb5	21.325	21.953	20.8242	22.6057	25.088	24.032		Themis2	12.7917	13.5886	14.7978	19.2614	19.1841	17.4855
Tusc5	12.9753	13.3382	13.2232	12.7292	14.5895	14.7096		Thy1	17.8502	18.2634	17.9825	22.0173	21.6139	20.97
Twf2	17.8014	17.9952	19.684	19.7027	22.9175	21.5389		Tiam1	23.4561	22.5999	22.5301	20.0192	20.4926	20.3488
Tyrobp	17.2911	19.742	19.4472	21.6364	26.461	25.2748		Ticam2	19.8843	20.0034	19.4373	18.7955	19.5531	19.293
Uba7	20.0865	20.8622	21.6604	22.9018	25.6528	26.4081		Tifa	19.05	19.2967	20.0434	22.0191	21.6385	21.3293
Ubash3a	18.5413	18.1987	19.0519	16.2787	14.517	14.9456		Tifab	13.5744	14.3242	14.8687	17.6114	17.0187	17.2068
Ubd	17.3875	17.8103	17.4893	19.3239	26.5987	26.7873		Timd4	16.3741	18.4438	19.5298	20.6173	21.9651	20.687
Ube2d4	21.5849	21.061	19.8734	19.136	18.2569	19.0429		Timp1	10.6286	10.3124	9.99913	21.4257	20.5159	21.2618
Ube2l6	20.5729	21.3767	21.0729	23.1504	24.0245	24.9061		Tlr13	15.9524	16.0448	14.9379	18.9525	17.91	17.285
Uhrf1	12.3297	13.4662	13.3431	14.5311	18.3836	18.3848		Tlr2	13.9456	14.9459	15.3619	19.5129	19.8542	20.4193
Uhrf2	21.8924	21.4328	20.9064	19.7645	18.8892	19.7431		Tlr3	17.6412	17.2466	17.7286	20.2031	19.1677	18.7064
Unc79	19.9852	20.3089	19.852	16.0726	17.462	15.5575		Tlr4	13.0628	13.0637	13.6055	15.0559	15.5077	14.394
Unc93b1	20.2925	20.6105	19.2693	23.2058	23.4078	23.9116		Tlr6	13.2302	12.7195	13.6055	16.3739	16.7735	15.8036
Upp1	17.5799	17.8103	19.4619	20.3866	20.9303	21.1022		Tlr7	13.3883	14.4598	13.9756	18.5406	17.3475	16.1761
Vasn	17.6843	17.0841	18.283	20.8263	19.5331	19.8266		Tm6sf1	12.0365	12.2333	13.5329	18.1088	17.2042	15.3639
Vav1	17.7351	19.0559	18.5152	19.0202	23.895	22.0327		Tm7sf2	24.6291	25.2045	23.9004	23.0312	21.902	21.6121
Vcam1	22.0243	22.5108	24.2262	24.5303	27.9853	27.1424		Tmem159	14.9932	15.361	15.4781	17.1163	17.9544	15.9959
Vegfc	17.0774	17.4003	18.9545	19.3416	20.1919	20.3622		Tmem164	18.7545	18.7442	18.9661	21.2688	20.0398	21.0922
Vill	16.2214	16.4127	15.6262	17.0993	20.3386	18.3731		Tmem167	24.2217	23.5913	24.7007	18.6897	20.4612	20.1721
Vim	21.0018	21.3035	22.809	23.8191	28.1376	27.2346		Tmem173	26.3508	26.1174	25.6629	24.1454	25.6879	24.3622
Vldlr	15.8078	16.5432	14.3879	18.1904	17.4708	17.9974		Tmem176a	30.1452	30.7089	29.5536	33.9948	31.9903	31.77
Vmn1r45	22.4618	22.4215	20.9541	25.393	24.5288	25.02		Tmem178	14.039	14.4818	14.4153	16.9084	17.1631	15.576
Vwc2l	17.7601	17.1191	17.4893	14.8302	14.9163	15.1465		Tmem2	22.254	20.7549	23.184	24.3258	24.0814	24.5743
Was	15.4389	16.8647	16.3857	17.1274	20.6083	20.1837		Tmem206	15.1427	15.7375	17.6841	19.5856	19.4578	19.4339
Wdfy4	17.7182	18.4438	19.285	19.3283	23.5053	22.3404		Tmem221	12.8387	13.1698	13.4205	14.7493	15.5223	15.4551
Wdpcp	13.1056	13.3382	12.877	14.5978	14.7632	15.2675		Tmem26	15.2044	15.8346	16.1536	19.2836	19.0065	17.3379
Wee2	17.1193	17.4394	15.6798	14.9301	14.2877	13.9942		Tmem45b	12.3297	11.9283	12.1518	18.7694	15.1138	13.9178
Wfdc2	17.9061	18.7929	17.5369	23.016	21.8788	22.2049		Tmem51	21.0205	21.6199	22.6835	25.3087	24.3839	25.1665
Wipf1	16.1783	16.3565	18.2387	18.7363	21.2864	20.2927		Tmem52b	18.9585	18.0396	19.4025	14.0725	14.6573	14.8857
Wisp1	14.0082	14.8895	13.8792	16.1123	16.9864	16.4045		Tmem67	16.5573	16.8265	16.6522	19.5975	17.786	18.2572
Wisp3	14.6685	14.5468	14.0381	14.2729	13.7336	14.2205		Tmem86a	19.7919	20.6586	20.3528	25.588	25.3239	25.3901
Wls	17.8502	18.1868	18.2163	18.8479	21.3322	20.1261		Tmem89	16.105	16.0193	16.74	18.218	19.147	19.1787
Wt1	11.845	11.5869	13.0116	14.1218	14.11	16.7612		Tmem90a	19.8404	20.9992	19.7425	18.3717	18.3476	16.8014
Xcl1	16.9587	17.7483	18.1017	17.5529	21.3514	20.5972		Tmem90b	17.3397	16.5959	19.8043	24.0001	22.5194	24.3425
Xcr1	12.216	12.2333	12.4847	27.5197	15.9952	13.9942		Tmsb10	23.143	24.0109	23.632	29.1526	27.4987	28.2916
Xdh	26.0932	26.347	26.1309	27.9634	29.1201	29.0386		Tnfaip2	20.2993	21.147	22.0802	24.512	23.2081	24.4215
Zap70	26.9434	27.162	26.1954	23.9786	23.9675	24.1828		Tnfaip3	17.4157	17.7691	17.362	21.5952	21.6784	22.3635
Zbp1	14.9042	15.456	14.8687	17.8671	22.2059	23.587		Tnfaip8	14.5172	15.2959	14.8687	19.8269	18.4763	17.1075
Zc2hc1a	14.7888	15.393	15.2819	16.0726	17.5738	17.024		Tnfaip8l2	13.1893	13.4662	12.9226	19.0969	17.5426	15.8431
Zdhhc2	14.3574	14.4153	14.7978	17.0229	16.22	15.877		Tnfrsf11a	10.6286	10.9074	12.21	15.6186	15.341	14.2779
Zeb2	16.8464	17.7829	17.7375	18.6259	20.968	19.9148		Tnfrsf11b	15.8568	15.9416	15.5531	18.8977	18.3145	17.2007
Zfp286	17.8743	17.5386	17.3013	15.2288	14.9586	15.5728		Tnfrsf19	17.9917	18.1808	16.9431	22.2121	19.3553	22.0464
Zfp352	22.604	21.7273	22.9951	20.0661	21.0979	20.0573		Tnfrsf21	21.1755	21.2672	21.6951	24.8198	24.1325	24.235
Zfp354c	13.8816	13.2383	14.2472	15.3676	14.4551	15.2675		Tnfrsf26	13.1477	13.5281	14.5743	15.8084	15.164	15.0968
Zfp386	14.3299	15.2628	14.007	15.8075	15.7828	16.5393		Tnfsf10	15.5672	15.3286	16.3151	18.5007	17.4467	16.759
Zfp455	13.7492	14.1818	13.8463	15.6883	15.6868	15.8632		Tnni3	13.7151	13.9273	13.2232	15.3006	15.537	14.5056
Zfp574	25.8887	25.6471	26.4672	24.5142	23.0171	24.6238		Tnni3k	20.9804	19.5596	21.9015	15.4158	17.8389	17.6153
Zfp612	24.6797	25.1675	25.1378	22.5969	22.8359	22.4508		Tnxb	17.5887	18.6288	19.4864	20.2799	20.4821	21.1328
Zfp748	18.3651	18.6237	18.9486	18.8165	18.4804	18.1471		Tor3a	21.0311	22.2049	20.9894	20.2193	19.0967	17.7192
Zfp784	15.0367	15.1087	15.9506	16.5291	23.2805	20.2278		Tor4a	19.7299	20.5641	20.5047	23.3671	21.9542	21.9523
Zfp9	17.7098	18.7393	17.9825	20.7258	19.9777	20.0673		Tpmt	23.4876	23.458	24.6973	26.1199	24.9394	24.8464
Zfp950	15.7411	15.5928	17.7812	18.4282	17.8584	18.6264		Tpsab1	23.9015	23.3961	22.9951	20.9126	21.7749	21.579
Zmynd15	18.0971	18.6946	18.9545	19.9282	21.339	20.8581		Traf1	15.9836	15.2794	15.4781	17.8204	18.4073	18.206
Znf41-ps	12.8387	13.2383	13.2637	14.6631	14.4426	14.147		Trem2	16.3195	16.1566	16.9889	22.7048	22.9164	23.0822
Zscan29	19.3369	18.7195	19.5298	15.0832	16.3969	16.5061		Trem3	13.6806	13.9006	12.7837	15.693	15.372	15.9585
Zswim3	20.7418	20.5301	21.515	18.9302	18.6475	18.9575		Treml2	12.1574	12.5949	12.5878	14.7086	14.3218	14.1569
								Treml4	23.11	22.2585	22.0211	21.1579	22.6514	21.6911
								Trh	20.4034	20.4851	19.7425	17.6802	18.4394	17.9729
								Trim21	19.6452	19.9036	20.2979	22.2743	20.8054	21.1851
								Trim30d	15.2649	14.9829	15.6975	19.1435	18.5692	18.3528
								Trim35	17.1913	17.6777	20.2494	21.3714	20.789	20.6689
								Trim47	17.0984	17.296	18.171	19.7372	20.1853	20.621
								Trp53i11	16.7651	17.62	16.5747	19.8995	18.0289	19.3801
								Trpc4	20.3602	20.2047	18.4948	17.2327	18.0715	17.6678
								Trpv2	18.2901	18.902	19.5868	21.9259	20.7512	20.3221
								Tsc22d3	26.6877	26.3315	28.2525	29.8685	29.665	29.3061
								Tsen34	27.4353	26.9169	28.1431	28.4629	28.2634	27.7661
								Tspan13	14.2457	14.3009	14.8216	18.3355	17.2205	17.1514
								Tspan3	18.6952	18.7294	19.0236	21.8335	21.5569	20.4862
								Tspan32	17.6928	17.6127	17.3217	20.177	19.7314	18.2782
								Tspan7	20.6916	20.0473	22.7308	24.0299	23.2101	22.9732
								Tstd1	25.9664	25.2974	27.1111	24.0983	24.2812	23.9368
								Tstd2	14.9267	13.9538	13.5694	16.5885	16.3558	16.1935
								Tuba1a	19.8081	19.9748	19.2377	23.2187	21.8261	22.8504
								Tuba8	24.2026	23.9961	23.7521	19.8634	18.3311	19.3943
								Twf2	17.8014	17.9952	19.684	22.8485	22.5233	21.6834
								Txk	14.3847	14.4153	16.1536	16.9666	16.4529	16.4823
								Tyrobp	17.2911	19.742	19.4472	27.3716	25.5795	24.268
								Uba7	20.0865	20.8622	21.6604	25.6018	23.9397	24.3728
								Ubd	17.3875	17.8103	17.4893	29.2593	29.5448	24.3001
								Ube2l6	20.5729	21.3767	21.0729	24.1115	22.412	23.4509
								Uhrf1	12.3297	13.4662	13.3431	16.7476	15.4929	17.5888
								Unc93b1	20.2925	20.6105	19.2693	24.4587	23.4413	22.9137
								Upp1	17.5799	17.8103	19.4619	21.0255	20.0337	20.9203
								Usp33	19.9507	19.742	19.9158	17.5331	17.8323	17.4353
								Usp34	20.2196	20.0504	20.9865	20.3456	19.9689	19.834
								Uts2r	22.7162	22.5936	22.672	19.988	20.3784	21.0621
								Vasn	17.6843	17.0841	18.283	18.8471	19.5058	20.7728
								Vat1	21.2006	21.782	20.7236	24.001	23.1322	23.9912
								Vav1	17.7351	19.0559	18.5152	23.8358	22.3321	21.9628
								Vcam1	22.0243	22.5108	24.2262	29.2209	28.7191	26.699
								Vdr	16.3876	15.9937	15.6621	16.7886	16.2668	16.1143
								Vegfc	17.0774	17.4003	18.9545	20.7308	20.003	20.5515
								Vill	16.2214	16.4127	15.6262	19.111	19.2208	18.5996
								Vim	21.0018	21.3035	22.809	28.4256	27.3334	26.6714
								Vldlr	15.8078	16.5432	14.3879	19.1203	16.4634	17.2909
								Vmn2r55	21.6495	20.5537	22.4511	17.6114	17.9607	16.3125
								Vsig4	14.0082	15.7934	17.372	21.5911	21.1873	18.1274
								Vstm4	16.5446	16.7779	17.1004	19.4634	18.756	18.577
								Was	15.4389	16.8647	16.3857	21.3736	20.6716	19.151
								Wdfy4	17.7182	18.4438	19.285	23.6034	23.1071	22.5016
								Wdyhv1	17.6063	17.6345	18.9134	20.8947	20.1238	19.293
								Wfdc2	17.9061	18.7929	17.5369	24.8745	23.2363	22.3917
								Wfdc6a	14.8355	14.7132	13.8463	12.7572	13.3527	13.0508
								Wipf1	16.1783	16.3565	18.2387	20.9784	20.824	19.9441
								Wisp1	14.0082	14.8895	13.8792	16.5112	15.2458	15.3171
								Wls	17.8502	18.1868	18.2163	21.0132	20.1238	20.5855
								Wt1	11.845	11.5869	13.0116	14.0214	15.566	15.6713
								Wtip	19.8485	19.1851	21.0472	22.2121	22.1929	21.9813
								Xaf1	18.0749	18.5457	18.1558	15.7943	15.841	15.8333
								Xcl1	16.9587	17.7483	18.1017	21.0912	20.1268	20.3508
								Zap70	26.9434	27.162	26.1954	25.5827	24.12	23.153
								Zbp1	14.9042	15.456	14.8687	22.258	20.7273	20.0862
								Zc2hc1a	14.7888	15.393	15.2819	16.8291	15.7067	16.4901
								Zdhhc2	14.3574	14.4153	14.7978	15.6486	16.5158	17.1576
								Zeb2	16.8464	17.7829	17.7375	21.1837	19.4278	18.9122
								Zfp259	26.4153	26.3219	27.5504	25.2621	24.3819	23.6707
								Zfp352	22.604	21.7273	22.9951	17.665	19.1303	19.4226
								Zfp36l3	22.0798	22.18	21.3491	18.2743	19.7281	20.4013
								Zfp456	13.8491	14.206	14.5223	15.8784	15.1805	15.5217
								Zfp458	21.8983	21.5509	21.0644	18.3537	18.3965	18.5694
								Zfp532	8.24164	8.53397	8.42379	9.30064	7.99678	7.77044
								Zfp612	24.6797	25.1675	25.1378	22.9041	21.7296	21.2928
								Zfp784	15.0367	15.1087	15.9506	23.0236	21.3094	22.052
								Zfp950	15.7411	15.5928	17.7812	18.1022	17.9228	18.577
								Zic2	21.9848	22.0395	20.714	19.111	19.5058	19.331
								Zmat1	16.2498	16.6374	18.1404	19.7029	18.7655	18.9951
								Zmynd15	18.0971	18.6946	18.9545	21.3516	20.7867	21.4776
								Znf41-ps	12.8387	13.2383	13.2637	14.729	14.8114	14.6873
								Zscan18	12.5443	12.1847	12.9226	13.1956	14.0904	16.1321
								Zscan29	19.3369	18.7195	19.5298	14.9446	17.3552	17.1823
								Zswim6	19.1386	18.6134	21.5779	21.0743	21.8015	21.4374
