# Supplementary material for: Prediction of VEGF-C as a Key Target of Pure Total Flavonoids From Citrus Against NAFLD in Mice via Network Pharmacology
Source: Front Pharmacol. 2019 Jun 4;10:582. doi: 10.3389/fphar.2019.00582 (PMC6558193; doi:10.3389/fphar.2019.00582)
Supplement: Supplementary file 2 [file Table_2.xls]

## Sheet: Sheet1
Table S2. GO biological process and KEGG pathway enrichment analyses of DEGs in the five pairwise comparisons of B vs A, C vs A, D vs A, C vs B and D vs C.
B vs A
Category	Term	Count	P-value	FDR	Genes
GOTERM_BP_FAT	GO:0006955~immune response	83	3.5e-16	6e-13	LY86, TLR2, TLR3, TLR6, C1QC, CFP, TMEM173, CLEC4D, MX1, CFD, LTB, IL1A, CIITA, ICAM1, ICOSL, NCF1, PRG4, GBP9, H2-DMB1, CLEC4N, C1QB, CCR7, IL18BP, IL20RB, CCR5, SERPINA3G, CCR2, LILRB4, CX3CR1, H2-AA, GBP3, CD300LB, GBP2, GBP1, CXCL1, TNFAIP8L2, IFIH1, CCL3, LST1, CCL2, CXCL9, PF4, IL7R, CCL4, CD74, CCL6, SLC11A1, CCL22, CCL20, PROCR, TAP2, TAP1, INPP5D, MR1, DEFB1, CD7, CD28, PTPRC, IL18R1, IR…
GOTERM_BP_FAT	GO:0048002~antigen processing and presentation of peptide antigen	16	1.77e-09	3.16e-06	H2-M3, UNC93B1, IFI30, H2-DMB1, H2-AB1, CALR, FCGR1, CD74, FCGR3, SLC11A1, FCGR2B, TAP2, H2-EB1, H2-AA, MR1, H2-DMA
GOTERM_BP_FAT	GO:0006952~defense response	65	3.97e-09	7.1e-06	LY86, TLR2, TLR3, TLR6, C1QC, CFP, REG3B, TMEM173, CD44, GRIN2B, NOS2, CFD, MX1, IL1A, SPN, CIITA, NCF1, IFI47, SAA4, CLIC1, C1QB, CCR5, IL20RB, CCR2, PLA2G7, H2-AA, TNFAIP8L2, CXCL1, CCL3, IFIH1, CCL2, CXCL9, ITGB2, CCL4, CD74, LEAP2, SLC11A1, CCL22, MEFV, CCL20, BCL2, TAP1, CLEC2H, THBS1, DEFB1, PTPRC, IL18R1, IRGM1, LYZ1, H2-M3, HCK, SAMHD1, MYO1F, COTL1, FCGR1, FCGR3, DDX58, SARM1, FCGR2B, NU…
GOTERM_BP_FAT	GO:0002478~antigen processing and presentation of exogenous peptide antigen	13	4.66e-09	8.33e-06	H2-M3, FCGR2B, TAP2, H2-EB1, UNC93B1, H2-DMB1, IFI30, H2-AA, H2-AB1, H2-DMA, FCGR1, CD74, FCGR3
GOTERM_BP_FAT	GO:0002684~positive regulation of immune system process	38	2.37e-08	4.25e-05	CD247, UNC93B1, TLR2, PTPN22, CACNB3, IL7R, C1QC, PNP, CD74, CFP, SLC11A1, TAP2, ZAP70, SH2B2, INPP5D, THBS1, CFD, CD5, SPN, CD28, PTPRC, ICOSL, LYN, H2-M3, SOCS5, NFAM1, FCGR1, FCGR3, THY1, C1QB, CD83, CORO1A, PLCG2, LCK, H2-AA, H2-DMA, SASH3, AI182371
GOTERM_BP_FAT	GO:0009611~response to wounding	53	2.4e-08	4.3e-05	LY86, TLR2, GJA1, TLR3, TLR6, C1QC, CFP, REG3B, CD44, SOX15, NOS2, CFD, IL1A, CIITA, GATM, NCF1, MYH2, SAA4, PLAUR, C1QB, THBD, CCR5, IL20RB, CCR2, PLA2G7, TFPI, CXCL1, CCL3, CCL2, CXCL9, PF4, ITGB2, MDK, CCL4, SLC11A1, CCL22, MEFV, PROCR, CCL20, BCL2, THBS1, SCNN1B, KLF6, PLEK, EFEMP2, EVL, FCGR1, FCGR3, P2RY12, NUPR1, SLC7A2, F2R, AI182371
GOTERM_BP_FAT	GO:0019884~antigen processing and presentation of exogenous antigen	13	7.68e-08	0.000137	H2-M3, FCGR2B, TAP2, H2-EB1, UNC93B1, H2-DMB1, IFI30, H2-AA, H2-AB1, H2-DMA, FCGR1, CD74, FCGR3
GOTERM_BP_FAT	GO:0050778~positive regulation of immune response	28	2.33e-07	0.000417	CD247, TLR2, UNC93B1, PTPN22, CACNB3, PNP, C1QC, CFP, SLC11A1, TAP2, ZAP70, SH2B2, CFD, CD28, PTPRC, H2-M3, LYN, NFAM1, FCGR1, THY1, FCGR3, C1QB, LCK, PLCG2, H2-AA, H2-DMA, SASH3, AI182371
GOTERM_BP_FAT	GO:0001775~cell activation	40	3.17e-07	0.000568	LST1, PTPN22, PF4, ITGB2, IL7R, CD74, CD48, SLC11A1, DOCK2, BCL2, BCL11B, ZAP70, MS4A1, LTB, SPN, CD28, BLNK, EGR1, FYB, PTPRC, ICOSL, H2-M3, CD3D, PLEK, PIK3CD, MYO1F, EVL, NFAM1, WAS, VAV1, FCGR3, P2RY12, CD86, FCGR2B, SLC7A2, CX3CR1, PLCG2, LCK, BANK1, H2-DMA
GOTERM_BP_FAT	GO:0007155~cell adhesion	68	1.74e-06	0.00311391	CLDN7, CLSTN2, FERMT3, IGFBP7, NELL2, LY9, DDR2, CD97, CERKL, WISP1, CD44, CSF3R, PARD3B, COL11A2, FNDC3A, ICAM1, PDPN, FBLIM1, SIRPA, GPR98, THY1, ARVCF, CD34, CNTN2, LAMC2, PARVB, LIMS1, CDK5R1, NEDD9, ITGB2, CDH1, PCDHB13, CDH5, CLDN15, ITGBL1, VCAM1, ALCAM, LAMB3, ITGB7, BCL2, TEK, TTYH1, MSLN, CD2, THBS1, GPNMB, COL8A1, CD6, SELPLG, THBS2, DPT, KLRA2, PTPRC, PLEK, LGALS1, ITGA4, KITL, COL5A1…
GOTERM_BP_FAT	GO:0022610~biological adhesion	68	1.84e-06	0.00329198	CLDN7, CLSTN2, FERMT3, IGFBP7, NELL2, LY9, DDR2, CD97, CERKL, WISP1, CD44, CSF3R, PARD3B, COL11A2, FNDC3A, ICAM1, PDPN, FBLIM1, SIRPA, GPR98, THY1, ARVCF, CD34, CNTN2, LAMC2, PARVB, LIMS1, CDK5R1, NEDD9, ITGB2, CDH1, PCDHB13, CDH5, CLDN15, ITGBL1, VCAM1, ALCAM, LAMB3, ITGB7, BCL2, TEK, TTYH1, MSLN, CD2, THBS1, GPNMB, COL8A1, CD6, SELPLG, THBS2, DPT, KLRA2, PTPRC, PLEK, LGALS1, ITGA4, KITL, COL5A1…
GOTERM_BP_FAT	GO:0006954~inflammatory response	36	1.99e-06	0.00356613	CXCL1, CCL3, CCL2, LY86, TLR2, CXCL9, TLR3, ITGB2, TLR6, CCL4, C1QC, CFP, REG3B, SLC11A1, CCL22, MEFV, CCL20, CD44, NOS2, CFD, THBS1, IL1A, CIITA, NCF1, SAA4, FCGR1, FCGR3, C1QB, CCR5, IL20RB, NUPR1, SLC7A2, CCR2, PLA2G7, F2R, AI182371
GOTERM_BP_FAT	GO:0019882~antigen processing and presentation	20	3.23e-06	0.005778	ICAM1, H2-M3, UNC93B1, H2-DMB1, IFI30, H2-AB1, CALR, FCGR1, PSMB8, CD74, FCGR3, PSMB9, SLC11A1, PROCR, FCGR2B, TAP2, H2-EB1, H2-AA, MR1, H2-DMA
GOTERM_BP_FAT	GO:0050870~positive regulation of T cell activation	17	4.57e-06	0.00818387	PTPRC, ICOSL, SOCS5, IL7R, PNP, CD74, THY1, CD83, CORO1A, LCK, ZAP70, H2-AA, H2-DMA, CD5, SPN, SASH3, CD28
GOTERM_BP_FAT	GO:0048584~positive regulation of response to stimulus	31	5.05e-06	0.00903808	IL16, CD247, TLR2, UNC93B1, TLR3, PTPN22, CACNB3, PNP, C1QC, CFP, SLC11A1, TAP2, ZAP70, SH2B2, THBS1, CFD, CD28, PTPRC, LYN, H2-M3, NFAM1, FCGR1, FCGR3, THY1, C1QB, LCK, PLCG2, H2-AA, H2-DMA, SASH3, AI182371
GOTERM_BP_FAT	GO:0045621~positive regulation of lymphocyte differentiation	12	7.2e-06	0.0128852	CD83, PTPRC, LCK, ZAP70, H2-AA, INPP5D, SOCS5, IL7R, H2-DMA, PNP, CD74, SASH3
GOTERM_BP_FAT	GO:0045321~leukocyte activation	34	7.81e-06	0.0139701	PTPN22, ITGB2, IL7R, CD74, CD48, SLC11A1, DOCK2, BCL2, BCL11B, ZAP70, MS4A1, SPN, CD28, BLNK, EGR1, FYB, PTPRC, ICOSL, H2-M3, CD3D, PIK3CD, MYO1F, NFAM1, WAS, VAV1, FCGR3, CD86, FCGR2B, SLC7A2, CX3CR1, PLCG2, LCK, BANK1, H2-DMA
GOTERM_BP_FAT	GO:0042110~T cell activation	22	2.23e-05	0.0398823	EGR1, PTPRC, ICOSL, H2-M3, CD3D, PTPN22, ITGB2, IL7R, WAS, VAV1, CD74, CD48, SLC11A1, DOCK2, CD86, BCL11B, BCL2, LCK, ZAP70, H2-DMA, SPN, CD28
GOTERM_BP_FAT	GO:0002764~immune response-regulating signal transduction	14	2.5e-05	0.0447138	PTPRC, LYN, CD247, TLR2, UNC93B1, PTPN22, CACNB3, NFAM1, THY1, IL20RB, LCK, PLCG2, ZAP70, SH2B2
GOTERM_BP_FAT	GO:0042127~regulation of cell proliferation	62	2.55e-05	0.0456272	4933413G19RIK, MARCKSL1, PNP, DDR2, SLFN2, SPRY1, WISP3, NOS2, ASPH, LTB, SPN, ICOSL, IRS2, CCDC88A, LYN, LIFR, PTHLH, VEGFC, ADRB2, MSX1, IL20RB, CCND2, JUN, CDCA7L, CAV2, EID2, LST1, CCL2, FOXM1, IFITM3, PML, IFI30, CDH5, HOXA3, RAC2, BCL11B, BCL2, TEK, ZAP70, NKX3-1, INPP5D, RUNX3, TES, DPT, CD28, PTPRC, HCLS1, KLF10, ANXA1, SPARC, NTN1, KITL, PLA2G4A, CORO1A, FCGR2B, NUPR1, CD274, EAF2, IGFBP…
GOTERM_BP_FAT	GO:0045582~positive regulation of T cell differentiation	11	2.66e-05	0.047563	CD83, PTPRC, LCK, ZAP70, H2-AA, SOCS5, IL7R, H2-DMA, PNP, CD74, SASH3
KEGG_PATHWAY	mmu04062:Chemokine signaling pathway	36	1.69e-07	0.000204	CXCL1, CCL3, CCL2, ADCY7, CXCL9, PF4, CXCR3, CCL4, CCL6, CCL22, DOCK2, RAC2, CCL20, PTK2B, CXCR6, PIK3R5, GNG4, XCR1, AKT3, PIK3CG, LYN, NCF1, HCK, PIK3CD, STAT1, WAS, VAV1, PRKCB, CCR7, GNGT2, CCR5, CX3CR1, CCR2, GRK5, JAK3, XCL1
KEGG_PATHWAY	mmu04514:Cell adhesion molecules (CAMs)	32	3.05e-07	0.00037	CLDN7, ITGB2, CDH1, CDH5, SDC3, CLDN15, ALCAM, VCAM1, ITGB7, ICOS, CD2, CD6, SELPLG, SPN, CD28, ICAM1, PTPRC, ICOSL, CD8B1, H2-M3, H2-DMB1, H2-AB1, ITGA4, ITGA9, CD86, CD34, ITGA8, CD274, H2-EB1, CNTN2, H2-AA, H2-DMA
KEGG_PATHWAY	mmu04640:Hematopoietic cell lineage	21	2.77e-06	0.00335425	IL1R2, CD8B1, CD3G, CD3D, ITGA4, IL7R, KITL, FCGR1, CD44, CD34, H2-EB1, CD2, MS4A1, CSF3R, H2-AA, CD5, CSF2RA, IL1A, IL3RA, CSF1R, CD7
KEGG_PATHWAY	mmu04670:Leukocyte transendothelial migration	25	6.62e-06	0.00800538	MYL7, CLDN7, ITGB2, MMP2, CDH5, CLDN15, VCAM1, RAC2, PTK2B, PIK3R5, MSN, PIK3CG, ICAM1, ACTN4, NCF1, NCF4, PIK3CD, ACTN1, ITGA4, VAV1, PRKCB, THY1, CYBA, CYBB, PLCG2
KEGG_PATHWAY	mmu05340:Primary immunodeficiency	13	7.06e-06	0.00854514	CIITA, PTPRC, CD8B1, CD3D, IL7R, BTK, ICOS, TAP2, LCK, TAP1, ZAP70, JAK3, BLNK
KEGG_PATHWAY	mmu04666:Fc gamma R-mediated phagocytosis	22	9.38e-06	0.0113448	PIK3CG, PTPRC, LYN, MARCKSL1, NCF1, LIMK1, HCK, PIK3CD, FCGR1, VAV1, WAS, PRKCB, DOCK2, PLA2G4A, RAC2, FCGR2B, GSN, PLCG2, PIK3R5, MARCKS, INPP5D, AKT3
KEGG_PATHWAY	mmu04510:Focal adhesion	33	2.72e-05	0.0328657	CAV2, MYL7, COL3A1, LAMB3, RAC2, BCL2, ITGB7, PIK3R5, THBS1, COL11A2, THBS2, AKT3, PIK3CG, COL4A1, ACTN4, PIK3CD, ACTN1, ITGA4, VAV1, FLNA, COL5A1, PRKCB, LAMA2, ITGA9, VEGFC, CCND2, ITGA8, JUN, PDGFRA, COL1A2, PDGFRB, LAMC2, PARVB
KEGG_PATHWAY	mmu04060:Cytokine-cytokine receptor interaction	38	2.77e-05	0.0334748	CXCL1, IL1R2, CCL3, ACVRL1, CCL2, CSF2RB2, CXCL9, PF4, CXCR3, IL7R, CCL4, CCL6, CCL22, IL10RB, CXCR6, CSF3R, CSF2RB, TNFRSF19, XCR1, LTB, CSF2RA, IL1A, CSF1R, IL18R1, LIFR, KITL, INHBA, VEGFC, TNFSF10, CCR7, CCR5, IL20RB, CX3CR1, CCR2, PDGFRA, PDGFRB, XCL1, IL3RA
C vs A
Category	Term	Count	P-value	FDR	Genes
GOTERM_BP_FAT	GO:0001775~cell activation	53	3.51e-13	6.32e-10	ELF4, PTPN22, TLR4, NFKB2, CD48, CXCR4, LTB, SPN, ICOSL, CD3D, PIK3CD, RELB, NFAM1, WAS, CARD11, CD86, CX3CR1, GADD45G, LCK, LCP2, LST1, ADORA2A, SOX4, PF4, ITGB2, IL7R, CD74, SLC11A1, DOCK2, ITGAX, BCL2, POU2F2, ZAP70, FCER1G, ENTPD1, BLNK, FYB, PTPRC, PLEK, H2-M3, IKZF1, FLT3, MYO1F, EVL, VAV1, FCGR3, P2RY12, FCGR2B, PLCG2, KLRE1, BANK1, H2-DMA, HDAC9
GOTERM_BP_FAT	GO:0006952~defense response	75	2.3e-12	4.14e-09	GRIK2, LY86, TLR2, TLR3, TLR4, TLR6, C1QC, TLR7, CFP, TMEM173, GRIN2B, CD44, TICAM2, NOS2, CFD, MX1, IL1A, SPN, CIITA, NCF1, IFI47, CLIC1, C1QA, C1QB, IL20RB, CCR5, CCR2, PLA2G7, H2-AA, TNFAIP8L2, CXCL1, IFIH1, CCL3, LY6G6F, CCL2, CCR1, CXCL2, CXCL9, ITGB2, NLRP1A, NLRP1B, CCL5, CCL4, CD74, CCL7, SLC11A1, CCL22, MEFV, BCL2, TAP1, FCER1G, THBS1, DEFB1, PTPRC, IL18R1, IRGM1, LYZ1, H2-M3, HCK, TLR13…
GOTERM_BP_FAT	GO:0009611~response to wounding	61	4.47e-11	8.04e-08	LY86, F13A1, TLR2, GJA1, TLR3, TLR4, TLR6, C1QC, TLR7, CFP, CD44, TICAM2, NOS2, CFD, IL1A, CIITA, GATM, NCF1, PLAUR, C1QA, C1QB, THBD, CCR5, IL20RB, CCR2, PLA2G7, TFPI, CXCL1, CCL3, CCL2, CCR1, CXCL2, CXCL9, PF4, ITGB2, CCL5, MDK, CCL4, CCL7, SLC11A1, CCL22, MEFV, PROCR, BCL2, THBS1, SCNN1B, ENTPD1, KLF6, PLEK, EFEMP2, TLR13, EVL, ANXA5, FCGR1, CD180, FCGR3, P2RY12, NUPR1, CLEC7A, HDAC9, CD14
GOTERM_BP_FAT	GO:0006954~inflammatory response	43	3.76e-09	6.76e-06	CXCL1, CCL3, CCL2, LY86, CCR1, CXCL2, TLR2, CXCL9, TLR3, TLR4, ITGB2, TLR6, CCL5, TLR7, CCL4, C1QC, CCL7, CFP, SLC11A1, CCL22, MEFV, CD44, TICAM2, NOS2, CFD, THBS1, IL1A, CIITA, NCF1, TLR13, FCGR1, CD180, FCGR3, C1QA, C1QB, CCR5, NUPR1, IL20RB, CCR2, PLA2G7, CLEC7A, HDAC9, CD14
GOTERM_BP_FAT	GO:0001817~regulation of cytokine production	32	5.54e-09	9.95e-06	PANX1, LRRC32, TLR2, TLR3, TLR4, TLR6, TLR7, IRAK3, SLC11A1, HMOX1, TICAM2, FCER1G, INPP5D, CASP1, LTB, SRGN, IL1A, SPN, ICOSL, H2-M3, CENPF, FCGR3, INHBB, DDX58, CARD11, CD83, IL20RB, KLRE1, CLEC7A, VSIG4, CD14, SASH3
GOTERM_BP_FAT	GO:0042110~T cell activation	28	2.04e-08	3.66e-05	ELF4, SOX4, PTPN22, ITGB2, IL7R, CD74, CD48, SLC11A1, DOCK2, ITGAX, CXCR4, BCL2, ZAP70, SPN, PTPRC, ICOSL, H2-M3, CD3D, IKZF1, FLT3, RELB, VAV1, WAS, CARD11, CD86, LCK, GADD45G, H2-DMA
GOTERM_BP_FAT	GO:0050865~regulation of cell activation	33	2.7e-08	4.86e-05	LST1, ADORA2A, LRRC32, TLR4, IL7R, CD74, HLX, HMOX1, ZAP70, FCER1G, INPP5D, CD5, SPN, PTPRC, ICOSL, IKZF1, PLEK, FLT3, CENPF, NFAM1, PDCD1LG2, THY1, CARD11, CD83, CORO1A, FCGR2B, IL20RB, CD274, LCK, H2-AA, H2-DMA, VSIG4, SASH3
GOTERM_BP_FAT	GO:0045087~innate immune response	26	6.25e-08	0.000112	TNFAIP8L2, IFIH1, TLR2, TLR3, TLR4, TLR6, C1QC, TLR7, CFP, SLC11A1, TMEM173, TICAM2, MX1, CFD, DEFB1, CIITA, IL18R1, IRGM1, TLR13, SAMHD1, FCGR1, CD180, C1QA, DDX58, C1QB, CLEC7A
GOTERM_BP_FAT	GO:0002694~regulation of leukocyte activation	32	7.02e-08	0.000126	LST1, ADORA2A, LRRC32, TLR4, IL7R, CD74, HLX, HMOX1, ZAP70, FCER1G, INPP5D, CD5, SPN, PTPRC, ICOSL, IKZF1, FLT3, CENPF, NFAM1, PDCD1LG2, THY1, CARD11, CD83, CORO1A, FCGR2B, IL20RB, CD274, LCK, H2-AA, H2-DMA, VSIG4, SASH3
GOTERM_BP_FAT	GO:0046649~lymphocyte activation	36	1.21e-07	0.000217	ELF4, SOX4, PTPN22, ITGB2, IL7R, CD74, CD48, SLC11A1, DOCK2, ITGAX, CXCR4, BCL2, POU2F2, ZAP70, SPN, BLNK, PTPRC, ICOSL, H2-M3, IKZF1, CD3D, FLT3, RELB, PIK3CD, NFAM1, WAS, VAV1, CARD11, CD86, PLCG2, GADD45G, LCK, KLRE1, BANK1, H2-DMA, HDAC9
GOTERM_BP_FAT	GO:0051249~regulation of lymphocyte activation	30	1.83e-07	0.000329	LST1, ADORA2A, LRRC32, TLR4, IL7R, CD74, HLX, ZAP70, INPP5D, CD5, SPN, PTPRC, ICOSL, IKZF1, FLT3, CENPF, NFAM1, PDCD1LG2, THY1, CARD11, CD83, CORO1A, FCGR2B, IL20RB, CD274, LCK, H2-AA, H2-DMA, VSIG4, SASH3
GOTERM_BP_FAT	GO:0050778~positive regulation of immune response	29	1.83e-07	0.000329	CD247, TLR2, UNC93B1, PTPN22, CACNB3, TLR4, C1QC, CFP, SLC11A1, TAP2, ZAP70, FCER1G, CFD, PTPRC, LYN, H2-M3, NFAM1, FCGR1, FCGR3, THY1, C1QA, C1QB, LCK, PLCG2, KLRE1, H2-AA, CLEC7A, H2-DMA, SASH3
GOTERM_BP_FAT	GO:0048584~positive regulation of response to stimulus	34	5.97e-07	0.00107338	IL16, CD247, TLR2, UNC93B1, TLR3, PTPN22, CACNB3, TLR4, C1QC, CFP, SLC11A1, TAP2, ZAP70, FCER1G, THBS1, CFD, PTPRC, LYN, H2-M3, EDA2R, NFAM1, FCGR1, FCGR3, THY1, C1QA, C1QB, LCK, PLCG2, KLRE1, H2-AA, FABP4, CLEC7A, H2-DMA, SASH3
GOTERM_BP_FAT	GO:0002250~adaptive immune response	21	9.36e-07	0.00168246	ICAM1, ICOSL, RELB, NFKB2, TLR6, FCGR1, C1QC, CD74, FCGR3, C1QA, C1QB, SLC11A1, IL18BP, FCGR2B, IRF7, POU2F2, GADD45G, FCER1G, H2-AA, INPP5D, H2-DMA
GOTERM_BP_FAT	GO:0050863~regulation of T cell activation	24	1.21e-06	0.00218082	PTPRC, ICOSL, IKZF1, ADORA2A, LRRC32, CENPF, IL7R, PDCD1LG2, CD74, THY1, CARD11, CD83, CORO1A, IL20RB, HLX, CD274, LCK, ZAP70, H2-AA, H2-DMA, VSIG4, CD5, SPN, SASH3
GOTERM_BP_FAT	GO:0002253~activation of immune response	21	1.4e-06	0.00250759	PTPRC, LYN, CD247, TLR2, UNC93B1, PTPN22, CACNB3, TLR4, NFAM1, C1QC, THY1, CFP, C1QA, C1QB, LCK, PLCG2, ZAP70, KLRE1, FCER1G, CLEC7A, CFD
GOTERM_BP_FAT	GO:0042127~regulation of cell proliferation	68	2.43e-06	0.00437352	PDGFB, MARCKSL1, PTGS1, TLR4, DDR2, SLFN2, PGR, SPRY1, HLX, HMOX1, SERPINE1, NOS2, RARB, LTB, SPN, ICOSL, IRS2, CCDC88A, LYN, LIFR, RASIP1, ESR2, PDCD1LG2, PTHLH, CARD11, VEGFC, DDR1, TRIM35, ADRB2, ADM, IL20RB, JUN, CDCA7L, VSIG4, EID2, LST1, CCL2, ADORA2A, LRRC32, IFITM3, IFI30, IL34, CDH5, RAC2, BCL2, TEK, ZAP70, INPP5D, RUNX3, DPT, TES, PTPRC, FLT3, HCLS1, ANXA1, CENPF, SPARC, NTN1, KITL, CYP…
GOTERM_BP_FAT	GO:0007155~cell adhesion	70	2.63e-06	0.00473382	CLDN7, CLSTN2, FERMT3, IGFBP7, NELL2, DDR2, CD97, APP, WISP1, CD93, CD44, TGFBI, CSF3R, ADAM8, COL11A2, ICAM1, ICAM2, SDK2, FBLIM1, PCDH7, SIRPA, GPR98, THY1, CD84, DDR1, CD34, LAMC2, PARVB, CDK5R1, NEDD9, ITGB2, CDH5, VCAM1, ITGAX, ITGB7, BCL2, TEK, PSTPIP1, COL6A1, CD6, AMICA1, THBS1, GPNMB, SELPLG, THBS2, DPT, SPP1, KLRA2, PTPRC, TNXB, PLEK, LGALS1, NID1, STAB2, ITGA4, EMILIN2, PCDH17, KITL, C…
GOTERM_BP_FAT	GO:0022610~biological adhesion	70	2.85e-06	0.00512229	CLDN7, CLSTN2, FERMT3, IGFBP7, NELL2, DDR2, CD97, APP, WISP1, CD93, CD44, TGFBI, CSF3R, ADAM8, COL11A2, ICAM1, ICAM2, SDK2, FBLIM1, PCDH7, SIRPA, GPR98, THY1, CD84, DDR1, CD34, LAMC2, PARVB, CDK5R1, NEDD9, ITGB2, CDH5, VCAM1, ITGAX, ITGB7, BCL2, TEK, PSTPIP1, COL6A1, CD6, AMICA1, THBS1, GPNMB, SELPLG, THBS2, DPT, SPP1, KLRA2, PTPRC, TNXB, PLEK, LGALS1, NID1, STAB2, ITGA4, EMILIN2, PCDH17, KITL, C…
GOTERM_BP_FAT	GO:0050867~positive regulation of cell activation	22	5.23e-06	0.00939659	PTPRC, ICOSL, PLEK, IKZF1, TLR4, IL7R, PDCD1LG2, CD74, THY1, CARD11, CD83, CORO1A, HLX, LCK, ZAP70, FCER1G, H2-AA, INPP5D, H2-DMA, CD5, SPN, SASH3
GOTERM_BP_FAT	GO:0051050~positive regulation of transport	25	1.31e-05	0.0235583	LST1, PANX1, ADORA2A, SLC11A1, GRIN2B, FCER1G, CASP1, LTB, AKT3, PSMD9, HIP1, CD63, NIACR1, SIRPA, FCGR1, FLNA, THY1, FCGR3, P2RY12, INHBB, GCK, FCGR2B, PLCG2, SYTL2, CLEC7A
GOTERM_BP_FAT	GO:0002696~positive regulation of leukocyte activation	21	1.37e-05	0.0246449	PTPRC, ICOSL, IKZF1, TLR4, IL7R, PDCD1LG2, CD74, THY1, CARD11, CD83, CORO1A, HLX, LCK, ZAP70, FCER1G, H2-AA, INPP5D, H2-DMA, CD5, SPN, SASH3
GOTERM_BP_FAT	GO:0002252~immune effector process	24	1.85e-05	0.0331755	PTPRC, ICAM1, ICOSL, NCF1, MYO1F, SAMHD1, IL7R, TLR7, FCGR1, C1QC, CD74, FCGR3, CFP, C1QA, C1QB, SLC11A1, FCGR2B, IRF7, POU2F2, FCER1G, H2-AA, INPP5D, H2-DMA, CFD
GOTERM_BP_FAT	GO:0051251~positive regulation of lymphocyte activation	20	2.22e-05	0.0398894	PTPRC, ICOSL, IKZF1, TLR4, IL7R, PDCD1LG2, CD74, THY1, CARD11, CD83, CORO1A, HLX, LCK, ZAP70, H2-AA, INPP5D, H2-DMA, CD5, SPN, SASH3
KEGG_PATHWAY	mmu04060:Cytokine-cytokine receptor interaction	52	2.54e-10	3.05e-07	CXCL1, TNFRSF21, IL1R2, CCL3, CCL2, ACVRL1, PDGFB, CSF2RB2, CCR1, CXCL2, CCL9, CXCL9, PF4, CXCR3, CCL5, IL7R, CCL4, CCL7, CCL6, TNFRSF11B, CCL22, TNFRSF11A, CXCR4, IL10RB, IL10RA, CXCR6, CSF3R, TNFRSF19, CSF2RB, LTB, CSF2RA, IL1A, IFNGR1, CSF1R, IL18R1, FLT3, LIFR, EDA2R, KITL, INHBB, VEGFC, TNFSF10, CCR7, CXCL14, IL20RB, CCR5, CCR2, CX3CR1, PDGFRA, PDGFRB, XCL1, IL3RA
KEGG_PATHWAY	mmu04062:Chemokine signaling pathway	43	4.45e-10	5.34e-07	CXCL1, CCL3, CCL2, CCR1, CXCL2, CCL9, CXCL9, PF4, CXCR3, CCL5, CCL4, CCL7, CCL6, CCL22, DOCK2, RAC2, TIAM1, PTK2B, CXCR4, CXCR6, GNG2, PIK3R5, SHC3, AKT3, PIK3CG, LYN, NCF1, HCK, PIK3CD, WAS, VAV1, PRKCB, CCR7, GNGT2, CCR5, CXCL14, ARRB1, GNG10, CX3CR1, CCR2, JAK3, XCL1, GRK1
KEGG_PATHWAY	mmu04620:Toll-like receptor signaling pathway	24	3.92e-06	0.00469356	PIK3CG, CCL3, PIK3CD, CXCL9, TLR2, TLR3, TLR4, TLR6, CCL5, CCL4, TLR7, FOS, IKBKE, CD86, IRF5, IRF7, JUN, MAP3K8, TICAM2, PIK3R5, CD14, MAP2K6, AKT3, SPP1
KEGG_PATHWAY	mmu04662:B cell receptor signaling pathway	21	5.12e-06	0.00613075	PIK3CG, LYN, NFKBIE, PIK3CD, CD72, VAV1, PRKCB, BTK, FOS, CARD11, RASGRP3, RAC2, FCGR2B, DAPP1, JUN, PLCG2, PIK3R5, INPP5D, NFATC2, AKT3, BLNK
KEGG_PATHWAY	mmu04650:Natural killer cell mediated cytotoxicity	27	5.14e-06	0.00616116	CD247, ITGB2, CD48, RAC2, PTK2B, ZAP70, FCER1G, PIK3R5, SHC3, NFATC2, KLRD1, IFNGR1, TYROBP, PIK3CG, ICAM1, ICAM2, PIK3CD, FCGR4, GZMB, VAV1, FCGR3, PRKCB, HCST, TNFSF10, LCK, PLCG2, LCP2
KEGG_PATHWAY	mmu04514:Cell adhesion molecules (CAMs)	31	6.77e-06	0.00811469	CLDN7, ITGB2, CDH5, SDC3, VCAM1, ITGB7, ICOS, CD6, SELPLG, SPN, PTPRC, ICAM1, ICOSL, CD8B1, H2-M3, H2-M2, ICAM2, H2-DMB1, H2-AB1, ITGA4, PDCD1LG2, ITGA9, CD86, CD34, ITGA8, CD274, H2-EB1, H2-OB, H2-AA, H2-T24, H2-DMA
KEGG_PATHWAY	mmu05340:Primary immunodeficiency	13	1.82e-05	0.0218568	CIITA, PTPRC, CD8B1, CD3D, IL7R, BTK, ICOS, TAP2, LCK, TAP1, ZAP70, JAK3, BLNK
KEGG_PATHWAY	mmu04670:Leukocyte transendothelial migration	25	3.14e-05	0.0376773	PIK3CG, CLDN7, ICAM1, NCF1, NCF4, PIK3CD, ACTN1, MYL12B, ITGB2, ITGA4, VAV1, MMP2, CDH5, THY1, PRKCB, VCAM1, CYBA, CYBB, RAC2, PTK2B, CXCR4, PLCG2, PIK3R5, TXK, MSN
KEGG_PATHWAY	mmu04640:Hematopoietic cell lineage	20	4.07e-05	0.0487104	IL1R2, CD8B1, CD3D, FLT3, ITGA4, IL7R, KITL, FCGR1, CD44, CD34, H2-EB1, CSF3R, H2-AA, CD5, CD14, CSF2RA, IL1A, IL3RA, CSF1R, CD7
D vs A
Category	Term	Count	P-value	FDR	Genes
GOTERM_BP_FAT	GO:0006955~immune response	41	2.48e-15	4.09e-12	TNFAIP8L2, CXCL1, CCL3, CCL2, LY86, CXCL9, IL7R, CCL5, CCL4, C1QC, CD74, CFP, APOA4, SLC11A1, FCER1G, AF251705, CFD, CD300E, MYO1F, H2-AB1, FCGR1, CLEC4N, FCGR3, C1QA, C1QB, IL18BP, CCR5, FCGR2B, CD40LG, SERPINA3G, CX3CR1, H2-EB1, IRF8, CCR2, H2-AA, CLEC7A, GBP3, CD300LB, GBP2, GBP1, CD300LD
GOTERM_BP_FAT	GO:0006954~inflammatory response	23	4.77e-10	7.98e-07	CXCL1, CCL3, CCL2, LY86, CXCL9, ITGB2, CCL5, CCL4, C1QC, FCGR1, FCGR3, CFP, C1QA, C1QB, SLC11A1, SERPINA3N, CD44, CCR5, CD40LG, CCR2, PLA2G7, CLEC7A, CFD
GOTERM_BP_FAT	GO:0006952~defense response	32	7.99e-10	1.34e-06	CXCL1, TNFAIP8L2, CCL3, CCL2, LY86, CXCL9, ITGB2, CCL5, CCL4, C1QC, CD74, CFP, APOA4, SLC11A1, CD44, FCER1G, CFD, LYZ1, MYO1F, FCGR1, FCGR3, C1QA, C1QB, SERPINA3N, CCR5, FCGR2B, CD40LG, IRF8, CCR2, PLA2G7, H2-AA, CLEC7A
GOTERM_BP_FAT	GO:0009611~response to wounding	28	8.37e-10	1.4e-06	CXCL1, CCL3, CCL2, LY86, F13A1, CXCL9, GJA1, ITGB2, CCL5, CCL4, C1QC, CFP, SLC11A1, CD44, ENTPD1, CFD, PLEK, FCGR1, FCGR3, C1QA, C1QB, SERPINA3N, THBD, CCR5, CD40LG, CCR2, PLA2G7, CLEC7A
GOTERM_BP_FAT	GO:0002252~immune effector process	15	1.53e-07	0.000257	MYO1F, IL7R, C1QC, FCGR1, CD74, FCGR3, C1QA, CFP, C1QB, SLC11A1, FCGR2B, CD40LG, H2-AA, FCER1G, CFD
GOTERM_BP_FAT	GO:0016125~sterol metabolic process	12	2.6e-07	0.000435	SREBF1, TM7SF2, CYP51, CYP7B1, LDLR, MVD, FDPS, PCSK9, IDI1, SC4MOL, VLDLR, NSDHL
GOTERM_BP_FAT	GO:0048002~antigen processing and presentation of peptide antigen	9	2.73e-07	0.000457	SLC11A1, FCGR2B, H2-EB1, H2-AA, FCER1G, H2-AB1, FCGR1, CD74, FCGR3
GOTERM_BP_FAT	GO:0002250~adaptive immune response	12	6.41e-07	0.00107287	C1QA, C1QB, SLC11A1, IL18BP, FCGR2B, CD40LG, H2-AA, FCER1G, C1QC, FCGR1, CD74, FCGR3
GOTERM_BP_FAT	GO:0019884~antigen processing and presentation of exogenous antigen	8	8.06e-07	0.00134909	FCGR2B, H2-EB1, H2-AA, FCER1G, H2-AB1, FCGR1, CD74, FCGR3
GOTERM_BP_FAT	GO:0008203~cholesterol metabolic process	11	9.2e-07	0.00153917	SREBF1, TM7SF2, CYP51, CYP7B1, LDLR, MVD, FDPS, PCSK9, IDI1, VLDLR, NSDHL
GOTERM_BP_FAT	GO:0002443~leukocyte mediated immunity	12	1.16e-06	0.00193614	C1QA, C1QB, SLC11A1, FCGR2B, CD40LG, H2-AA, MYO1F, FCER1G, C1QC, FCGR1, CD74, FCGR3
GOTERM_BP_FAT	GO:0002449~lymphocyte mediated immunity	11	2e-06	0.0033432	C1QA, C1QB, SLC11A1, FCGR2B, CD40LG, H2-AA, FCER1G, C1QC, FCGR1, CD74, FCGR3
GOTERM_BP_FAT	GO:0016064~immunoglobulin mediated immune response	10	3.26e-06	0.00545265	C1QA, C1QB, FCGR2B, CD40LG, H2-AA, FCER1G, C1QC, FCGR1, CD74, FCGR3
GOTERM_BP_FAT	GO:0045807~positive regulation of endocytosis	8	3.31e-06	0.00554788	SLC11A1, FCGR2B, FCER1G, CLEC7A, CD63, SIRPA, FCGR1, FCGR3
GOTERM_BP_FAT	GO:0050766~positive regulation of phagocytosis	7	3.89e-06	0.00650338	SLC11A1, FCGR2B, FCER1G, CLEC7A, SIRPA, FCGR1, FCGR3
GOTERM_BP_FAT	GO:0019724~B cell mediated immunity	10	4.25e-06	0.00711934	C1QA, C1QB, FCGR2B, CD40LG, H2-AA, FCER1G, C1QC, FCGR1, CD74, FCGR3
GOTERM_BP_FAT	GO:0050764~regulation of phagocytosis	7	6.6e-06	0.0110425	SLC11A1, FCGR2B, FCER1G, CLEC7A, SIRPA, FCGR1, FCGR3
GOTERM_BP_FAT	GO:0006911~phagocytosis, engulfment	6	6.83e-06	0.0114227	FCGR2B, FCER1G, CLEC7A, SIRPA, FCGR1, FCGR3
GOTERM_BP_FAT	GO:0002684~positive regulation of immune system process	16	1.21e-05	0.020251	NFAM1, IL7R, C1QC, FCGR1, CD74, FCGR3, CFP, C1QA, C1QB, SLC11A1, CDKN1A, HLX, FCER1G, H2-AA, CLEC7A, CFD
GOTERM_BP_FAT	GO:0016126~sterol biosynthetic process	7	2.04e-05	0.0341192	TM7SF2, CYP51, MVD, FDPS, IDI1, SC4MOL, NSDHL
GOTERM_BP_FAT	GO:0043069~negative regulation of programmed cell death	10	0.0494783	57.2273	SERPINB9, CDKN1A, TSC22D3, CD40LG, CX3CR1, FCER1G, IGF1, CIDEA, HSPA1A, HSPA1B, CD74
KEGG_PATHWAY	mmu04060:Cytokine-cytokine receptor interaction	16	0.000402	0.000778	CXCL1, CCL3, CCL2, CSF2RB2, CXCL9, LIFR, CCL5, IL7R, CCL4, INHBB, CCR5, CD40LG, CCR2, CX3CR1, CSF2RA, CSF1R
KEGG_PATHWAY	mmu00100:Steroid biosynthesis	5	0.00049	0.000778	TM7SF2, CYP51, SQLE, SC4MOL, NSDHL
KEGG_PATHWAY	mmu00900:Terpenoid backbone biosynthesis	4	0.00352061	0.000918	MVD, FDPS, IDI1, PDSS2
KEGG_PATHWAY	mmu04612:Antigen processing and presentation	7	0.0172889	0.0112948	LGMN, H2-EB1, H2-AA, HSPA1A, H2-AB1, HSPA1B, CTSS, CD74
KEGG_PATHWAY	mmu04610:Complement and coagulation cascades	6	0.0277635	0.017339	C1QA, C1QB, THBD, F13A1, CFD, C1QC
KEGG_PATHWAY	mmu04062:Chemokine signaling pathway	10	0.0227988	0.0212589	CXCL1, CCL3, GNGT2, CCL2, CCR5, CCR2, CX3CR1, CXCL9, CCL5, CCL4
KEGG_PATHWAY	mmu00600:Sphingolipid metabolism	5	0.0148562	0.0212589	ACER2, CERK, PPAP2A, SMPD3, GAL3ST1
KEGG_PATHWAY	mmu04512:ECM-receptor interaction	6	0.040496	0.0900289	COL4A1, CD44, ITGA8, RELN, LAMC2, THBS2
C vs B
Category	Term	Count	FDR	P-value	Genes
GOTERM_BP_FAT	GO:0001817~regulation of cytokine production	6	0.00063669	0.000285	IRAK3, HMOX1, CENPF, CLEC7A, VSIG4, CD14
GOTERM_BP_FAT	GO:0006952~defense response	8	0.00574572	0.00257194	APOA4, TLR12, HAMP2, CCL3, CXCL2, CLEC7A, CLEC2H, CD14
GOTERM_BP_FAT	GO:0006955~immune response	8	0.00759029	0.00339762	APOA4, TLR12, CCL3, CXCL14, CXCL2, CLEC7A, CD14, CCL6
GOTERM_BP_FAT	GO:0042981~regulation of apoptosis	8	0.018031	0.00807118	IRAK3, CDKN1A, HMOX1, CENPF, CIDEA, CDH1, ESR2, CIDEC
GOTERM_BP_FAT	GO:0051241~negative regulation of multicellular organismal process	4	0.0189652	0.00848933	IRAK3, HMOX1, LGMN, VSIG4
GOTERM_BP_FAT	GO:0043067~regulation of programmed cell death	8	0.0192598	0.0086212	IRAK3, CDKN1A, HMOX1, CENPF, CIDEA, CDH1, ESR2, CIDEC
GOTERM_BP_FAT	GO:0007155~cell adhesion	8	0.0194402	0.00870198	CLDN8, LYVE1, CGREF1, LAMB3, CDH1, LAMC2, CNTNAP1, CLEC7A
GOTERM_BP_FAT	GO:0022610~biological adhesion	8	0.019622	0.00878333	CLDN8, LYVE1, CGREF1, LAMB3, CDH1, LAMC2, CNTNAP1, CLEC7A
GOTERM_BP_FAT	GO:0010941~regulation of cell death	8	0.0198049	0.00886524	IRAK3, CDKN1A, HMOX1, CENPF, CIDEA, CDH1, ESR2, CIDEC
GOTERM_BP_FAT	GO:0042330~taxis	4	0.0239793	0.0107338	CCL3, CXCL2, S100A9, CCL6
GOTERM_BP_FAT	GO:0006935~chemotaxis	4	0.0239793	0.0107338	CCL3, CXCL2, S100A9, CCL6
GOTERM_BP_FAT	GO:0006954~inflammatory response	5	0.0325754	0.0145816	TLR12, CCL3, CXCL2, CLEC7A, CD14
GOTERM_BP_FAT	GO:0010876~lipid localization	4	0.036879	0.016508	APOA4, STARD4, OSBPL3, CIDEA
GOTERM_BP_FAT	GO:0044092~negative regulation of molecular function	4	0.0400034	0.0179066	IRAK3, CDKN1A, HMOX1, GABBR1
GOTERM_BP_FAT	GO:0002694~regulation of leukocyte activation	4	0.04264	0.0267526	CDKN1A, HMOX1, CENPF, VSIG4
GOTERM_BP_FAT	GO:0050865~regulation of cell activation	4	0.0438618	0.0276538	CDKN1A, HMOX1, CENPF, VSIG4
GOTERM_BP_FAT	GO:0051186~cofactor metabolic process	4	0.049121	0.040828	GCK, HMOX1, PDK4, ACOT2
KEGG_PATHWAY	mmu04060:Cytokine-cytokine receptor interaction	5	0.00578983	0.00259169	CCL3, CXCL14, CXCL2, GHR, CCL6
KEGG_PATHWAY	mmu04062:Chemokine signaling pathway	4	0.0117402	0.00525525	CCL3, CXCL14, CXCL2, CCL6
KEGG_PATHWAY	mmu05200:Pathways in cancer	5	0.0138889	0.00621707	CDKN1A, LAMB3, CDH1, LAMC2, FZD2
KEGG_PATHWAY	mmu00500:Starch and sucrose metabolism	2	0.0349852	0.0156603	GCK, TREH
KEGG_PATHWAY	mmu04514:Cell adhesion molecules (CAMs)	3	0.0363712	0.0162807	CLDN8, CDH1, CNTNAP1
D vs C
Category	Term	Count	P-value	FDR	Genes
GOTERM_BP_FAT	GO:0006955~immune response	68	7.58e-25	1.32e-21	LY86, TLR2, TLR4, NFKB2, TLR6, TLR7, TMEM173, TICAM2, CLEC4D, MX1, LTB, CIITA, ICAM1, ICOSL, NCF1, RELB, GBP9, H2-DMB1, CLEC4N, CCR7, LAT2, IL20RB, CCR2, H2-OB, LILRB4, GADD45G, CX3CR1, H2-AA, GBP3, CD300LB, GBP2, CXCL1, IL1F9, CCL3, LST1, CCL2, CXCL2, CXCL9, CCL9, CCL5, CCL4, CD74, CCL7, CCL6, CCL22, PROCR, TAP1, INPP5D, PTPRC, IL18R1, OLR1, H2-M2, MYO1F, SAMHD1, H2-AB1, VAV1, FCGR1, CD180, PSMB…
GOTERM_BP_FAT	GO:0001775~cell activation	41	3.28e-17	5.73e-14	LST1, ADORA2A, PTPN22, ITGB2, TLR4, NFKB2, CD74, TIMP1, CD48, DOCK2, ITGAX, LTB, SPN, BLNK, GAPT, FYB, PTPRC, ICOSL, CD3D, PLEK, FLT3, RELB, PIK3CD, MYO1F, EVL, WAS, VAV1, CARD11, LAT2, CD86, P2RX1, CX3CR1, GADD45G, PLCG2, LCK, KLRE1, IRF1, RIPK2, H2-DMA, 5830411N06RIK, LCP2
GOTERM_BP_FAT	GO:0006952~defense response	53	1.78e-15	3.1e-12	ELF3, LY86, TLR2, TLR4, TLR6, TLR7, TMEM173, CD44, TICAM2, MX1, SPN, CIITA, NFKBIZ, NCF1, IFI47, MECOM, IL20RB, CCR2, PLA2G7, RIPK2, H2-AA, CXCL1, CCL3, LY6G6F, CCL2, CXCL2, CXCL9, ITGB2, NLRP1B, CCL5, CCL4, CCL7, CD74, CCL22, MEFV, TAP1, IL17F, IL18R1, PTPRC, LYZ1, OLR1, HCK, SAMHD1, MYO1F, COTL1, FCGR1, CD180, LSP1, P2RX1, NUPR1, IRF8, CLEC7A, CD14
GOTERM_BP_FAT	GO:0006954~inflammatory response	34	5.04e-13	8.8e-10	CXCL1, CCL3, CCL2, ELF3, LY86, CXCL2, TLR2, CXCL9, ITGB2, TLR4, TLR6, CCL5, TLR7, CCL4, CCL7, CCL22, MEFV, CD44, IL17F, TICAM2, CIITA, NFKBIZ, OLR1, NCF1, MECOM, FCGR1, CD180, NUPR1, P2RX1, IL20RB, CCR2, PLA2G7, CLEC7A, CD14
GOTERM_BP_FAT	GO:0045321~leukocyte activation	33	1.28e-12	2.23e-09	PTPN22, ITGB2, TLR4, CD74, CD48, DOCK2, ITGAX, SPN, BLNK, GAPT, FYB, PTPRC, ICOSL, CD3D, FLT3, RELB, PIK3CD, MYO1F, WAS, VAV1, CARD11, LAT2, CD86, CX3CR1, GADD45G, LCK, PLCG2, KLRE1, IRF1, RIPK2, H2-DMA, 5830411N06RIK, LCP2
GOTERM_BP_FAT	GO:0009611~response to wounding	41	4.78e-12	8.35e-09	CXCL1, CCL3, CCL2, ELF3, LY86, F13A1, CXCL2, TLR2, CXCL9, TLR4, ITGB2, TLR6, CCL5, TLR7, CCL4, CCL7, TGFB2, CASP3, CCL22, MEFV, PROCR, CD44, IL17F, TICAM2, CIITA, NFKBIZ, OLR1, PLEK, NCF1, EVL, MECOM, FCGR1, CD180, PLAUR, NUPR1, P2RX1, IL20RB, CCR2, PLA2G7, CLEC7A, CD14
GOTERM_BP_FAT	GO:0006935~chemotaxis	22	5.2e-11	9.07e-08	CCL3, CCL2, IL16, CXCL2, S100A9, CCL9, ITGB2, CCL5, CCL4, CCL7, CCL6, TGFB2, LSP1, CCR7, DOCK2, CCL22, CORO1A, RAC2, CKLF, CX3CR1, CSF3R, XCL1
GOTERM_BP_FAT	GO:0042330~taxis	22	5.2e-11	9.07e-08	CCL3, CCL2, IL16, CXCL2, S100A9, CCL9, ITGB2, CCL5, CCL4, CCL7, CCL6, TGFB2, LSP1, CCR7, DOCK2, CCL22, CORO1A, RAC2, CKLF, CX3CR1, CSF3R, XCL1
GOTERM_BP_FAT	GO:0046649~lymphocyte activation	28	1.65e-10	2.89e-07	GAPT, PTPRC, ICOSL, CD3D, FLT3, PIK3CD, RELB, PTPN22, ITGB2, WAS, VAV1, CD74, CD48, CARD11, CD86, LAT2, DOCK2, ITGAX, GADD45G, PLCG2, LCK, IRF1, KLRE1, RIPK2, H2-DMA, 5830411N06RIK, SPN, BLNK
GOTERM_BP_FAT	GO:0042110~T cell activation	22	1.77e-10	3.09e-07	PTPRC, ICOSL, CD3D, FLT3, RELB, PTPN22, ITGB2, WAS, VAV1, CD74, CD48, CARD11, DOCK2, CD86, ITGAX, GADD45G, LCK, IRF1, RIPK2, H2-DMA, 5830411N06RIK, SPN
GOTERM_BP_FAT	GO:0002684~positive regulation of immune system process	29	1.92e-10	3.35e-07	CD247, TLR2, PTPN22, CACNB3, TLR4, CD74, TGFB2, IRAK3, INPP5D, CD5, SPN, PTPRC, ICOSL, FCGR1, THY1, CARD11, CD83, CDKN1A, LAT2, CORO1A, CD19, LCK, PLCG2, KLRE1, RIPK2, H2-AA, CLEC7A, H2-DMA, SASH3
GOTERM_BP_FAT	GO:0050865~regulation of cell activation	25	2.98e-10	5.21e-07	LST1, ADORA2A, TLR4, CD74, CASP3, INPP5D, CD5, SPN, PTPRC, ICOSL, PLEK, FLT3, CENPF, THY1, CD83, CARD11, CORO1A, CDKN1A, IL20RB, CD274, LCK, H2-AA, RIPK2, H2-DMA, SASH3
GOTERM_BP_FAT	GO:0051249~regulation of lymphocyte activation	24	3.27e-10	5.72e-07	PTPRC, ICOSL, LST1, ADORA2A, FLT3, CENPF, TLR4, CD74, THY1, CARD11, CD83, CDKN1A, CORO1A, CASP3, IL20RB, CD274, LCK, RIPK2, H2-AA, INPP5D, H2-DMA, CD5, SPN, SASH3
GOTERM_BP_FAT	GO:0001817~regulation of cytokine production	23	9.55e-10	1.67e-06	ICOSL, PANX1, TLR2, CENPF, TLR4, TLR6, TLR7, CARD11, IRAK3, CD83, IL20RB, IRF1, TICAM2, KLRE1, RIPK2, INPP5D, CLEC7A, CASP1, LTB, CD14, SRGN, SPN, SASH3
GOTERM_BP_FAT	GO:0002694~regulation of leukocyte activation	24	1.28e-09	2.24e-06	PTPRC, ICOSL, LST1, ADORA2A, FLT3, CENPF, TLR4, CD74, THY1, CARD11, CD83, CDKN1A, CORO1A, CASP3, IL20RB, CD274, LCK, RIPK2, H2-AA, INPP5D, H2-DMA, CD5, SPN, SASH3
GOTERM_BP_FAT	GO:0002520~immune system development	30	1.58e-07	0.000275	G6PDX, PTPN22, ZBTB16, NFKB2, CBFA2T3, CD74, TIMP1, TGFB2, DOCK2, TNFRSF11A, SPIB, LTB, SPN, PTPRC, ICOSL, CD3D, FLT3, RELB, VAV1, HOXB3, CARD11, HOXB4, LCK, IRF8, CCR2, PLCG2, GADD45G, IRF1, H2-DMA, 5830411N06RIK
GOTERM_BP_FAT	GO:0048534~hemopoietic or lymphoid organ development	29	1.96e-07	0.000342	G6PDX, PTPN22, ZBTB16, NFKB2, CBFA2T3, CD74, TIMP1, TGFB2, DOCK2, TNFRSF11A, SPIB, LTB, SPN, PTPRC, CD3D, FLT3, RELB, VAV1, HOXB3, CARD11, HOXB4, LCK, IRF8, CCR2, PLCG2, GADD45G, IRF1, H2-DMA, 5830411N06RIK
GOTERM_BP_FAT	GO:0030097~hemopoiesis	26	9.03e-07	0.00157655	G6PDX, PTPN22, ZBTB16, CBFA2T3, CD74, TIMP1, TGFB2, DOCK2, SPIB, SPN, PTPRC, CD3D, FLT3, RELB, VAV1, HOXB3, CARD11, HOXB4, LCK, IRF8, CCR2, PLCG2, GADD45G, IRF1, H2-DMA, 5830411N06RIK
GOTERM_BP_FAT	GO:0007626~locomotory behavior	25	1.29e-06	0.00224608	MYO5A, CCL3, CCL2, IL16, ADORA2A, CXCL2, S100A9, CCL9, ITGB2, CCL5, CCL4, CCL7, TGFB2, CCL6, CCL22, DOCK2, RAC2, CKLF, CSF3R, LSP1, FEZF2, CCR7, CORO1A, CX3CR1, XCL1
GOTERM_BP_FAT	GO:0048584~positive regulation of response to stimulus	21	3.5e-06	0.00610726	PTPRC, IL16, CD247, TLR2, PTPN22, CACNB3, TLR4, FCGR1, THY1, TGFB2, LAT2, CD19, S1PR1, LCK, PLCG2, KLRE1, RIPK2, H2-AA, CLEC7A, H2-DMA, SASH3
KEGG_PATHWAY	mmu04062:Chemokine signaling pathway	31	1.08e-10	1.28e-07	CXCL1, CCL3, CCL2, CXCL2, CCL9, CXCL9, CXCR3, CCL5, CCL4, CCL7, CCL6, CCL22, DOCK2, RAC2, CXCR6, GNG2, PIK3R5, PIK3R3, PIK3CG, NCF1, HCK, PIK3CD, STAT1, WAS, VAV1, PRKCB, CCR7, CXCL14, CX3CR1, CCR2, XCL1
KEGG_PATHWAY	mmu04620:Toll-like receptor signaling pathway	20	2.72e-08	3.23e-05	PIK3CG, CCL3, PIK3CD, CXCL9, TLR2, TLR4, STAT1, CCL5, TLR6, CCL4, TLR7, FOS, CD86, IRF5, IRF7, TICAM2, PIK3R5, PIK3R3, CD14, SPP1
KEGG_PATHWAY	mmu04662:B cell receptor signaling pathway	18	3.08e-08	3.65e-05	PIK3CG, NFKBIE, PIK3CD, CD72, VAV1, BTK, PRKCB, FOS, CARD11, CD19, RAC2, DAPP1, PLCG2, PIK3R5, INPP5D, PIK3R3, NFATC2, BLNK
KEGG_PATHWAY	mmu04060:Cytokine-cytokine receptor interaction	31	1.29e-07	0.000152	CXCL1, IL1R2, CCL3, CCL2, CSF2RB2, CXCL2, CCL9, CXCL9, CXCR3, CCL5, CCL4, CCL7, CCL6, TGFB2, CCL22, TNFRSF11A, IL10RA, CXCR6, CSF3R, TNFRSF19, LTB, IL18R1, FLT3, KITL, CCR7, CXCL14, IL20RB, CX3CR1, CCR2, PDGFRB, XCL1
KEGG_PATHWAY	mmu04514:Cell adhesion molecules (CAMs)	21	7.98e-06	0.00946392	CLDN8, PTPRC, ICAM1, ICOSL, H2-M2, H2-DMB1, H2-AB1, ITGB2, ITGA4, VCAM1, CD86, ITGB7, ICOS, CD274, H2-OB, H2-EB1, H2-AA, CD6, H2-DMA, SELPLG, SPN
KEGG_PATHWAY	mmu04670:Leukocyte transendothelial migration	18	1.09e-05	0.0129425	CLDN8, PIK3CG, ICAM1, NCF1, NCF4, PIK3CD, ITGB2, ITGA4, VAV1, PRKCB, THY1, VCAM1, CYBA, CYBB, RAC2, PLCG2, PIK3R5, PIK3R3
KEGG_PATHWAY	mmu04672:Intestinal immune network for IgA production	12	1.39e-05	0.016495	CD86, ICOSL, ICOS, ITGB7, H2-OB, H2-EB1, H2-AA, H2-DMB1, H2-AB1, ITGA4, H2-DMA, TGFB2
KEGG_PATHWAY	mmu04650:Natural killer cell mediated cytotoxicity	18	1.53e-05	0.0181462	PIK3CG, ICAM1, CD247, PIK3CD, ITGB2, VAV1, PRKCB, CD48, CASP3, RAC2, LCK, PLCG2, PIK3R5, PIK3R3, NFATC2, KLRD1, SH3BP2, LCP2
