# Supplementary material for: Prediction of VEGF-C as a Key Target of Pure Total Flavonoids From Citrus Against NAFLD in Mice via Network Pharmacology
Source: Front Pharmacol. 2019 Jun 4;10:582. doi: 10.3389/fphar.2019.00582 (PMC6558193; doi:10.3389/fphar.2019.00582)
Supplement: Supplementary file 3 [file Table_3.xls]

## Sheet: Sheet1
Table S3. Analysis of sets of differentially expressed genes of NAFLD progression group and PTFC treatment group.
NAFLD progression group								PTFC treatment group
Unique DEGs in pairwise comparisons			Overlapping DEGs					Unique DEGs in pairwise comparisons			Overlapping DEGs
B vs A	C vs A	C vs B	BA|CA	BA|CB	CA|CB	BA|CA|CB		C vs A	D vs A	D vs C	CA|DA	CA|DC	DA|DC	CA|DA|DC
0610010F05Rik	Gadd45g	Cldn8	2017-03-01	4930539E08Rik	Gpr110	Acot2		Dmbt1	Snora30	Timp1	Dct	Gadd45g	Gm4956	Ppp1r3g
1110008F13Rik	Dmbt1	Vsig8	1700022A21Rik	Cdh1	Tmem167	Cbfa2t3		3930402G23Rik	Krt75	Cldn8	Mlf1ip	Tmem167	Dnmt3b	Ptx4
1700017B05Rik	2410124H12Rik	Mt2	1700112E06Rik	Clec2h	4930430A15Rik	Ccl3		Msmp	Aak1	Pqlc3	Sqle	Cyp2b10	Ulk4	Slc25a25
1700029I15Rik	Gpr108	Apoa4	1700123I01Rik	Cryba2	Tmem52b	Ccl6		Fam209	Tspyl4	Ptgs2	Fam222a	Pdk4	Mvd	Axl
1700039E15Rik	Nlrp1a	1110006G14Rik	1810011H11Rik	Foxq1	A230006K03Rik	Cd63		Plk3	Pcsk9	Dpep2	Idi1	Irs2	Cdkn1a	Ms4a6d
1700055D18Rik	Igfbp1	Cdkn1a	1810011O10Rik	G0s2	Vmn2r55	Gbp7		Mpped2	Mmd2	Ccl8|LOC100503254	Cabyr	Cep110	Lpin1	Gmfg
2210010C04Rik	Eps8	Spata24	2210013O21Rik	Gfra4	Olfr214	Gck		Nipal1	Henmt1	A4galt	Tuba8	Ccne2		Ccr2
2210408I21Rik	Fst	Dnase1	2310002L09Rik	Lamb3	Rp1l1	Idi1		Gpr108	Nudt7	Pold1	Prss32	Igfbp1		Ms4a6c
2310008H04Rik	Mfsd7b	Olfr827	2310040G24Rik	Plin4	Gabbr1	Lamc2		Adra2a	Fads1	Hoxb4	Gpr110	Slco1a4		Plek
2410018M08Rik	Sez6l2	Casz1	3930402G23Rik	Rnu11	Krtap7-1	Lcn2		Nlrp1a	Fdps	1700017N19Rik	4930430A15Rik	Gm12359		Rab8b
2410022M11Rik	Nlrp4g	Cntnap1	2017-09-04	Slc16a5	Pdcl2	Mfsd2a		Mtfr2	Snord16a	AI506816	Tmem52b	Hsd17b7		Mpeg1
2610034M16Rik	Clec3a	Tlr12	4632428N05Rik	Slc35f2	Evi2b	NA		Serpinb9c	A630007B06Rik	Mecom	A230006K03Rik	Zfp458		Serpinh1
2610528J11Rik	Zfp458	Cgref1	4930503L19Rik	Sln	Cenpf	Pdk4		Eps8	Sult5a1	Lat2	Vmn2r55	Cyp17a1		Cd5l
2810408M09Rik	Med12l	Sdcbp2	4930550L24Rik	Treh	Fzd2	Tmem86a		Lcorl	Fam89a	Elf3	Olfr214	Acot1		H2-Eb1
2900060B14Rik	2810454H06Rik	Phlda1	4933406P04Rik	Unc79	Stard4	Tmem90b		Pdcl2	Gm13199	Olr1	2410124H12Rik	Cenpf		Pdlim2
4430402I18Rik	Tex35	Cacna2d2	5430435G22Rik		Car13	Trem2		Agxt2l1	Camkk2	Ptgir	Dscc1	Tex35		Gpr137b|Gpr137b-ps
4930451I11Rik	Ptar1	Ghr	8430408G22Rik		Serpine1			Fsip1	Samd5	Ptgds	Sik1	Cbfa2t3		Pkm
4931409K22Rik	Gm9999	Mpp4	9130409I23Rik		Klra17			Sez6l2	Tmem217	Lhx9	9430083A17Rik	Olfr64		Ly6e
4933406K04Rik	Syne3	Il13ra2	9230112D13Rik		Osbpl3			Nlrp4g	Stac3	Meox1	Btbd19	Rab30		Abcg1
4933407I18Rik	Snora20	Mmp3	9430083A17Rik		Fam83a			Clec3a	Eras	Ptpre	Hunk	Gm9999		Cd74
4933413G19Rik	Mir17hg	Serpina9	AA467197		Cidec			Cldn7	Nsdhl	E230025N22Rik	Aldoc	Gm12695		Sla
4933433C11Rik	Gm9883	Hamp2	AI118078		Cd14			Med12l	Cbx4	Fam83f	4930550L24Rik	Asic5		Vcam1
6430548M08Rik	Lsm1		AI413582		Retnlg			Elovl3	Snord33	Stat1	Asns	Cnksr1		Ptpn18
6430573F11Rik	Loxl4		AI836003		Lgmn			2810454H06Rik	Pdss2	Rasgrp4	Gpx6	Olfr770		Sirpa
9430020K01Rik	Cnksr1		AW112010		Cxcl14			Grin2b	Igf1	Sh3bp2	Zfp352	Olfr835		Aif1
9530002B09Rik	Amacr		Aatk		Hmox1			Cdc42ep5	Ccdc150	Cacna1s	Rp1l1	Acot2		Ncapg2
A430110L20Rik	Gpr128		Abcc1		Esr2			Olfr221	Tbc1d25	Lin9	Gabbr1	Mfsd2a		Fblim1
A530054K11Rik	Olfr770		Abcg1		Ly6d			Scnn1b	Ankrd33b	Shank2	Tnni3k	Ccdc37		Cd300lb
AF529169	Olfr835		Abr		Cxcl2			Nceh1	Pde4b	Pik3r3	Krtap7-1	Col11a2		Syk
AI182371	Mettl24		Acap1		Rad51d			Apc2	Cd40lg	LOC101056336	9230112D13Rik	Tas2r107		Arhgap25
AI314831	Tiam1		Acot1		Irak3			Fzd2	Prss8	Mcm6	Fst	2310002L09Rik		Tm6sf1
Abca2	Ctxn3		Acot3		Vsig4			Mdk	Gas2l1	Ttll3	Mfsd7b	Dnaja1		Amz1
Abcg5	BC089597		Acsl4		Esm1			Pgk2	Lcn12	Sftpd	E130012A19Rik	Ly6g6f		Irf8
Abcg8	Enho		Actn1		S100a9			Htr3a	Zc3hav1	Slain1	Zfp612	Ankrd55		Slfn2
Abhd1	S100pbp		Acvrl1		Lyve1			Car13	Abtb2	Adamts9	Fbf1	Gprasp2		Ifi27l2a
Abi3bp	Cyp2b19		Acy3		Cidea			1700022A21Rik	Pigx	Cyyr1	Evi2b	Amdhd1		Anxa2
Abl1	Gm9763		Adam11		Clec7a			Gm6557|2310042E22Rik	Sgtb	Ust	Ptar1	Zfp36l3		Selplg
Ablim3	Lrrc38		Adam19					Klk9	Treh	S1pr1	Pspc1	Asb18		Emr1
Abtb2	Zfp259		Adamts2					Acot3	Fam189a1	Kif18b	Sc4mol	Wfdc6a		Fgl2
Acot4	4930483J18Rik		Adamts7					BC051076	Selrc1	Trim12a	Cyp51	Trpc4		Aldh3b1
Acot5	3300002A11Rik		Adamtsl2					4933406P04Rik	Fam229a	Cd19	Jun	Rpgr		Ccl3
Actn4	Lypd6		Adap1					Lsm1	E330033B04Rik	Lbr	Rmrp	Hhat		F13a1
Actr3b	Fzd6		Adra2a					Katnb1	Cspg5	Baz1a	Rn45s	Hmx1		Vim
Adam29	Tas2r107		Adrb2					Gpr128	Lrrn3	Ankrd37	Syne3	Uts2r		Crip1
Adck3	Gm5420		Agxt2l1					Marveld3	Pdxk	Nab2	Snora20	4930579D07Rik		Cd52
Adcy7	Ankrd11		Aif1					Mettl24	Ldlr	Nfe2	Stard4	Cpsf3		Cd48
Adra2b	Olfr1339		Ak7					Tiam1	Wdr6	Adh6-ps1	Snord2	1700113H08Rik		Fxyd5
Agpat9	Dnaja1		Akap2					Ctxn3	Rasl11b	Samd3	Olfr1490	Olfr209|Olfr208|Olfr207		Basp1
Agxt	Ly6g6f		Akr1b3|Gm6644					Mir139	Arvcf	Ccnj	Mir17hg	Otogl		Kcnj10
Aida	Zic2		Akt3					Tor3a	Car14	Myo9b	Gm9883	Sdk2		Cd63
Alcam	Sebox		Aldh18a1					Olfr1016	Serpina3n	Gm10554	Loxl4	Gm10510		Gbp3
Aldh3a2	Ankrd55		Aldh3b1					Plcxd3	Lhx6	Tbx20	Amacr	Adamts19		Epb4.1l3
Alg12	Gprasp2		Aldoc					1700123I01Rik	Krtap5-4	Map4k4	Leng9	Olfr446		Fcgr1
Angptl4	Rcsd1		Amdhd1					BC089597	Rufy4	Klra8|LOC100862437|Klra9|Klra3|Klra21	Ppargc1a	Tpsab1		Ly86
Ankrd33b	Shc3		Amer2					Enho	Sim2	Zfp82	Snord11	Irs4		Cd44
Apoa5	Abca17		Amz1					Olfr1427	Palld	Etnk1	Csrnp1	Serpine1		Arrdc3
Arvcf	Cyp26c1		Ano6					Mrgprx1	Sdpr	Nans	Tm7sf2	Mthfd2		AB124611
Asb9	Aym1		Antxr1					S100pbp	Mir122a	Ralb	Fzd6	Mvb12b		Slc15a3
Asph	5330417H12Rik		Anxa1					Zap70	Cyp2b9	Podnl1	Gm5420	Cdca5		Tbxas1
Atp8b1	Zfp36l3		Anxa2					Crat	Reln	Nfkbiz	Sebox	Gm13237		Cybb
B230120H23Rik	Wfdc6a		Ap1s3					Cyp2b19	Gal3st1	D330045A20Rik	Zscan29	Gatsl2		Fam105a
B3gnt9	Sytl2		Apaf1					Them5	Tmem204	Myct1	Ccrn4l	Tifa		Ifitm6
B4galt4	Tmem90a		Apc2					Gm9763	Sema5b	Trim34a	Clec4a1	Fam189b		Ccl5
BC031361	Trpc4		Apol11b					Lrrc38	Stk11	Crygn	Snora81	Fads3		Myo1f
Bach2	Pea15b		Apol9a|Apol9b					Zfp259	Plscr2	Ripk2	Ppp1r10|Gm8801	Ankrd13d		Cyp26a1
Baiap2l1	Clec4a1		Apol9b|Apol9a					4930483J18Rik	Ppap2a	D0H4S114	Lifr	Frmd4a		Zbp1
Baz1a	Elmo2		Aqp8					Olfr1361	Tle3	Mov10	Dusp8	Plxnd1		Cx3cr1
Bcl11b	Snora81		Arhgap11a					Ctif	Serpinb1a	Casp3	Insrr	Palm		Ccl4
Bcl9l	Crabp1		Arhgap15					3300002A11Rik	Tle1	Gpx2|Gpx2-ps1	Oaf	Klre1		Glipr1
Best1	Lmo3		Arhgap25					Gjc3	Rad51b	Sidt1	Cyp7b1	Lsp1		Gbp2
C1ql2	Xaf1		Arhgap26					Lypd6	Oit3	Galnt12	NA	Irf5		Cyba
Cacna2d1	Rpgr		Arhgap30					Clcn5	Apoa4	Itgae	Sftpa1	Arhgap22		Itgb2
Cacng7	Dancr		Arhgap31					Ankrd11	Gm5431	Il17rd	Ehd3	Tmem159		Csf2rb2
Calr	Svs3b		Arhgap4					Olfr1339	Ctgf	Atpif1	Snrpn|Snurf|Gm5802	Zswim6		Capg
Capn3	Hhat		Arhgap44					Atp10d	Bhlhb9	Lrrc8e	Serpinb6b	Cep192		Gvin1|Gm4070|Gm8989|Gm8979
Caprin2	Gzmn		Arhgap9					Ddhd2	Fam13a	Srpk2	Myl12b	Adamts7		Ctss
Capza1	Hmx1		Arhgdib					Olfr645	Hspa1b	Unc5a	Dcn	Spp1		H2-Ab1
Car8	Uts2r		Arhgef2					Rnu2-10		P2rx3	Gja1	Pola1		H2-Aa
Casp7	Lrrc63		Arhgef6					Taf9b		Rnf212	Inhbb	Slc16a3		Emp1
Cav2	4930579D07Rik		Arl4c					Zic2		Gm12298	Ifitm2	Fos		Clec7a
Ccl20	Sectm1b		Arl5c					Rcsd1		Olfr744	Fabp2	Ccl7		Fam26f
Ccm2l	Cpsf3		Arl6					Shc3		Olfr1167	Plscr1	Serpina12		Pla2g7
Ccna2	1700113H08Rik		Armcx1					Abca17		P2rx1	Acy3	Rasa3		Clec4n
Ccnd2	Ppp1r10|Gm8801		Arrdc3					Cyp26c1		Slmo1	Fam65b	Rgs3		Zfp784
Cd163l1	F730016J06Rik		Art3					Aym1		2300003K06Rik	Capns1	Iqgap1		Plac8
Cd2	Prss33		Asb18					5330417H12Rik		Cbln4	Tek	Mcm5		Lyz1
Cd209b	Gm20755		Asb2					Reg3d		Papolb	Zmat1	Sugp2		Cxcl1
Cd28	Olfr209|Olfr208|Olfr207		Asic5					AI118078		Cacna2d2	Tsc22d3	Mgat4a		Cdk5r1
Cd3g	Lce1l		Asns					Pthlh		Gm21098	Cd300ld	Vill		Cxcl9
Cdk6	C330027C09Rik		Atad2					Hacl1		Pcdhb4	Cidec	Nlrp1b		Ubd
Cdkn3	Pgr		Atg4a					Sytl2		Hoxb3	Acer2	H2-Ob		Ccl2
Cend1	Glb1l2		Atp10d					Tmem90a		Kdm5c	Jdp2	Tbc1d10c		Lamc2
Cenpc1	Tbc1d8		Atp2a3					Pea15b		Cdk5r2	App	Gls		Lcn2
Cenph	Usp33		Atp8a1					Chrnb3		5830411N06Rik	Maff	Acss1
Cenpj	C130050O18Rik		Atp8b2					Elmo2		Ppp1r2-ps9	Upp1	Nfkb2
Cep120	Otogl		Atp8b5					Crabp1		1700111E14Rik	Per2	Limd2
Cerkl	Sdk2		Axl					Slc35g1		Slc8a1	Gpr182	Sgcb
Chac1	Trh		B230217C12Rik					Lmo3		Nxph4	Nell2	Gpr84
Chac2	Lrrc36		B4galt5					Xaf1		Ehhadh	Stard3nl	Padi2
Chrna2	Gpr50		BC028528					Dancr		Hadha	Gpnmb	Atf3
Cirbp	Gm10510		BC051076					Svs3b		Spry3	2010003K11Rik	Il16
Cldn15	Adamts19		Bank1					Rfx6		Lpin2	Slc16a13	Adrbk2
Cml1	Peg3		Banp					Gzmn		Trdn	Psmb7	Fam149a
Cmtm5	Tstd1		Basp1					Gm6878		Gabrg3	Pdzd11	Psd4
Cnnm1	Snord35a		Batf					Lrrc63		Gm6268	Spry1	Tnfaip2
Cntn2	Insrr		Batf2					Sectm1b		Fezf2	Colec11	Nckap5l
Col8a1	Olfr446		Batf3					F730016J06Rik		Fam19a4	Nagk	G6pdx
Cpt1b|BC090627	Tpsab1		Bcl2					Prss33		Wdr92	Ramp1	Spib
Cst3	Prpmp5		Bdh2					Gm20755		Tgfb2	Wls	Cpne2
Cst9	Oaf		Bin2					Lce1l		Olfr1044	Fbln5	Rarb
Ctcfl	4930578I07Rik		Blnk					C330027C09Rik		Il17f	1810011O10Rik	Rtp4
Cth	Irs4		Bmyc					Pgr		A330050F15Rik	Fam172a	Adora2a
Cyp1a1	Gpr133		Bst2					Glb1l2		Fshb	Gngt2	Tstd2
Cyp2b9	Krt6a		Btbd19					Tbc1d8		Glp1r	Exoc4	Acsbg1
Cyp4a14	LOC101056128		Btk					Hic2		Gapt	Abcc4	Ccl9
Cyp4f39	Pdzrn3		Bub1b					Psmd9		Fmo9	Vldlr	Rgag4
Cyp8b1	Olfr655		C1qb					Usp33		Acot5	Nr0b2	Msantd3
D630033O11Rik	G6pc		C1qc					Klhdc7b		Aass	Bgn	Amica1
D630037F22Rik	Eif5a2		C1qtnf7					Smad9		Tmem61	Itprip	Card11
Dennd2d	Cyp7b1		Cabyr					C130050O18Rik		Irf1	Mustn1	Tlr4
Dennd6a	Grik2		Cacnb3					Pdp2		Vmn1r82	Hlx	Apol9a|Apol9b
Depdc1b	Glis2		Calhm2					Trh		Pmel	Fcgr2b	Apol9b|Apol9a
Dexi	Plekhg1		Capg					Hspa1l		Defb45	Lgals1	Fam217b
Dfna5	Cap1		Casc4					Lrrc36		Actrt2	Pfkfb3	Agtrap
Dnase2b	Pde4a		Casc5					Gpr50		Gadd45b	Pxdn	Trim47
Dnph1	Ly75		Casp1					Peg3		Olfr1510	Rerg	Pmepa1
Dot1l	Tpmt		Cbr3					Tstd1		Zfp607	Clec4f	Gpr141
Dzank1	Frg1		Ccdc102a					Spryd7		Krtap11-1	Arl6	Cd101
E030018B13Rik	Zfp456		Ccdc109b					Snord35a		Gm94	Dkk3	1810033B17Rik
E030019B06Rik	Tgfbr3		Ccdc138					Cst13		Rpl38	Thbd	Niacr1
E230001N04Rik	Hap1		Ccdc148					Prpmp5		Evx2	Casc4	Tmem173
Eaf2	Wtip		Ccdc3					4930578I07Rik		Zdhhc19	3110070M22Rik	Btbd11
Egr1	Sh3pxd2b		Ccdc37					Hist2h3c2		Sprr1a	Mettl15	Timd4
Ehhadh	2010001M06Rik		Ccdc88a					Gpr133		Unc79	Lamb1	Lpxn
Eif1	Mthfd2		Ccdc88b					Krt6a		Ntsr2	Cd93	Rab19
Eif4ebp3	Tbc1d4		Ccl12|LOC100862578					LOC101056128		1810055G02Rik	Gas7	Tmem221
Enc1	Smc1b		Ccl2					Pdzrn3		E030018B13Rik	Tbc1d19	Ptgis
Enpp5	Tspan7		Ccl22					Olfr655		Zbtb16	Adamtsl2	Cd6
Eogt	4922501C03Rik		Ccl4					Per3			Igfbp3	Traf1
F2r	Speg		Ccne2					AI836003			Npas2	Atp2a3
Fam13a	Shisa2		Ccng1					G6pc			Col4a1	Pstpip1
Fam167a	Chst7		Ccr2					Eif5a2			Folr2	Ccr7
Fam169a	Grk1		Ccr5					Pim3			Fhl1	Irf7
Fam71f2	Arhgef16		Ccr7					Tacc2			Lgmn	Ptplad2
Fam84b	Tor4a		Ccrn4l					Grik2			Gdf10	Il33
Fam89a	Tmem2		Cd247					Glis2			Bmyc	Ccl22
Fancb	Ehd3		Cd274					Pigb			Cygb	Klhdc7a
Fancg	Smad6		Cd300e					Plekhg1			Nbea	Adamdec1
Fasn	Pyhin1		Cd300lb					Fam46c			Marcks	Cd14
Fbxo31	Pfkfb4		Cd34					Cap1			Slc13a5	Adrb1
Fchsd1	Abcg3		Cd3d					Pde4a			Mamdc2	Slc38a1
Fem1a	Filip1l		Cd44					Ly75			Serpina3f	Gpr114
Fgf21|LOC100862558	Crym		Cd48					Fut8			Aatk	Myo9a
Flrt1	Lrrc32		Cd5					Tpmt			Prss23	Gm13476
Flywch1	Ifngr1		Cd52					Ifih1			Samd9l	Dock2
Fndc3a	Ak1		Cd53					Pkp3			Fhad1	Xcl1
Fndc5	Nxpe4		Cd5l					Spred1			Raph1	Kif21b
Foxm1	Trpv2		Cd6					Frg1			Srebf1	Dram1
Frmpd3	Mvb12b		Cd68					Zfp456			Entpd1	Cklf
Gabbr2	Cstf3		Cd69					Tlr3			Kctd12	Psmb10
Gadd45b	Reep5		Cd7					Tgfbr3			Cfp	Scd2
Gcg	Ankrd44		Cd72					Hap1			Dse	Nucb2
Gimap4	Ralgds		Cd74					Ak7			Gem	Pilra
Gimap8	Tspan32		Cd83					Klra17			Hdc	Retnlg
Gm10032	Rab42		Cd86					Dnase1l3			Pmp22	Serpina7
Gm10804	Stab2		Cd8b1					Wtip			Dyrk3	Kif23
Gm10876	Txk		Cd97					Frk			Cd300e	Gdpd1
Gm14015	Tnxb		Cdc14a					Sh3pxd2b			C1qa	Plcg2
Gm14135	Vdr		Cdc42ep3					2010001M06Rik			Smpd3	Rcan3
Gm16495	Ppm1m		Cdc42ep5					Tbc1d4			Ctla2b	Hist1h2ao
Gm16894	Gm1673		Cdca5					Smc1b			Ly6d	Pdia6
Gm20408	Ckap4		Cdca7l					Tspan7			Gpr64	Cd83
Gm2287	Rasgrp3		Cdh5					Cd7			B4galt5	Aqp8
Gm5431	Snrpn|Snurf|Gm5802		Cdk14					4922501C03Rik			Hpse	Cd86
Gm5860	Gm13237		Cdk5r1					Speg			Limk1	Mest
Gm5938	Serpinb6b		Cep110					Shisa2			Twf2	Cmpk2
Gm6329	Plekho2		Cep192					Chst7			Fam129b	Gm11545
Gm6471	Fnip2		Cep55					Tmem164			Cbr3	Galnt10
Gm826	6330416G13Rik		Cerk					Grk1			Igfbp7	Relb
Gnat1	Slc25a24		Cfd					Arhgef16			Akap2	Dnajb13
Gng4	Naip2		Cfp					Rttn			Map3k8	Cxcl14
Gnpda2	Myl12b		Chrnb3					Tor4a			Serpinb9	Heyl
Got1	Pacs1		Ciita					D630039A03Rik			Clca1|Clca2	Atp8b2
Gpcpd1	Il34		Ckb					Tmem2			Itga8	Herc6
Gpr135	Wdyhv1		Cklf					Smad6			Cerk	Asb2
Grk5	Mrc2		Clca1|Clca2					Pyhin1			Pcolce	Cd274
Grpel2	Ctbp2		Clcn5					Pfkfb4			Emp3	Cyp4f16
Gstt2	Asah1		Cldn7					Sntg2			Col6a3	Fam78a
Hbb-y	Pdlim1		Clec10a					Abcg3			Ifit2	Flna
Heatr5b	Slc9a9		Clec4a3					Filip1l			Nfam1	Cd69
Hecw1	Gatsl2		Clec4d					Crym			Lrrc25	Gbp9
Hip1r	Snn		Clec4n					Lrrc32			Tagln2	Ier5
Hist1h2bb	Itm2c		Clec9a					Ifngr1			Ifi204	Ptprc
Hjurp	Cyp20a1		Clic1					Ak1			Gltp	Meis3
Hltf	Efnb2		Clip2					Wisp1			Rasl11a	Stambpl1
Hmcn1	Mcoln2		Clstn2					Nxpe4			AF251705	Parvb
Hmmr	Pcdh17		Cmpk2					Ddx60			Csf1r	Gpc6
Hoxa3	Elf4		Cnn2					Trpv2			1700112E06Rik	Pdgfrb
Hoxb5	Ceacam16		Col11a2					Ppp1r1b			Rad51d	Ier3
Hscb	Fads3		Col14a1					St6gal1			Thbs2	Arhgdib
Hsd17b6	Ip6k2		Col1a2					Phf11d			Sh3bgrl3	Kitl
Hspa1b	Gnas		Col3a1					Zfp950			Ccdc148	Sh3bp1
Hspb1	Prdm1		Col4a1					Cstf3			Fcgr4	Lck
Id1	Inhbb		Col5a1					Reep5			Ccdc3	Cd180
Ids	Ankrd13d		Col6a3					Ankrd44			Serpina3g	Haus8
Ifi35	Gm13889		Colec11					Ica1			Lum	Ccdc102a
Igdcc3	Cytip		Coro1a					Ralgds			Lrat	Il20rb
Igfbp2	Frmd4a		Cotl1					Mfsd7a			Golm1	Smim3
Igfbp5	Maml2		Cpe					Zc2hc1a			Vsig4	Itgax
Igfbp6	Ifitm2		Crat					Tspan32			Fcer1g	Tnfrsf19
Igj	Spata6		Crip1					Rab42			Csf2ra	Rgs1
Iigp1	Mylip		Crispld2					Stab2			Il18bp	Tmem206
Impg2	Cyp4f18		Crtap					Rab20			BC028528	Il10ra
Inhba	Plxnd1		Csf1r					Ntn1			Adam11	LOC101056558|Apol10b
Irf2	Rabl5		Csf2ra					Txk			Il7r	Icosl
Itgbl1	Icam2		Csf2rb					Tnxb			Sparc	Lilra5
Ivl	Tbc1d1|LOC100862515		Csf2rb2					Vdr			Slc11a1	Adam19
Jph1	Slc9a1		Csf3r					Ppm1m			Fcgr3	Samhd1
Jund	Chchd6		Csrnp1					Gm1673			8430408G22Rik	Neurl1b
Kcnh7	Ppm1j		Cst13					Rap1gap2			S100a11|Gm12854|Gm5068	Aldh18a1
Kcnj4	Rcn3		Ctif					Ckap4			Mlkl	Cxcr6
Kctd11	Angptl2		Ctla2b					Rasgrp3			Sstr5	Abcc1
Keg1	Palm		Ctsc					Irgm1			Ccr5	Tap1
Klf10	Klre1		Ctss					Plekho2			C1qc	Prosapip1
Klf4	Lsp1		Ctsw					Mettl21d|LOC100048447			Ifi27l2b	Mbp
Klhl13	Capns1		Cttnbp2nl					Fnip2			Tmem86a	Klrb1
Kntc1	Zfp532		Cx3cr1					6330416G13Rik			Hspa1a	Batf2
Krt82	Eda2r		Cxcl1					Slc25a24			Tmem45b	Ticam2
Ksr1	Gpx3		Cxcl9					Naip2			Gbp1	Mical1
LOC101055828	Bend4		Cxcr3					Fhod1			Wfdc2	Oxct1
Leap2	D930048N14Rik		Cxcr6					Pacs1			Tnfaip8l2	Hic1
Lect1	Tnfrsf26		Cyba					Il34			Cd53	Tifab
Lgals4	Tmem181b-ps|Tmem181c-ps		Cybb					Wdyhv1			Emr4	Exoc3l4
Lgsn	Cmtm3		Cygb					Mrc2			Lyve1	Thy1
Lhx6	Vat1		Cyp17a1					Ctbp2			C1qb	Ebi3
Lims1	Rbms3		Cyp1b1					Pde1a			F630028O10Rik	Gzma
Lin7a	Fam73a		Cyp26a1					Tmem176a			Gramd1b	Msc
Lipg	4932415G12Rik		Cyp2b10					Asah1			Cd68	Inpp5d
Lpar6	Ltbp3		Cyp51					Ccdc138			Cidea	Arhgap9
Lpin2	Tapbpl		Cys1					Ube2l6			Tyrobp	Hmgn3
Lrfn3	Nav1		Cyth4					Pdlim1			Trem2	Ehd2
Lrp11	Cyb561		D630039A03Rik					Slc9a9			Rgs16	Uba7
Lrrc14b	Fabp4		Daam2					Tmem67			Cfd	P2ry10
Ly9	Arhgap22		Dapp1					Snn				Cxcr3
Mad2l1	Anxa5		Dcn					Itm2c				Naip6
Mageh1	Ehd4		Dct					Cyp20a1				Gng2
Map4	Pde5a		Ddhd2					Efnb2				Dusp2
Mbd1	Epha7		Ddr2					Mcoln2				Rinl
Mbnl3	Col6a1		Ddx58					Pcdh17				B230217C12Rik
Mcm2	Mcl1		Ddx60					Elf4				Flt3
Mcm4	Akr1b10		Defb1					Ceacam16				Slamf7
Mcm6	Tmem159		Derl3					Ip6k2				Cep250
Mef2d	Zswim6		Dkk3					Sema3d				Cd200r1
Mgst3	Gpihbp1		Dnajb13					Gnas				Adam8
Micalcl	Ppp1r9b		Dnase1l1					Bank1				Gadd45a
Mir155	Zmat1		Dnase1l3					Pdgfrl				Icos
Mmd2	Nr1h5		Dock2					Banp				Gm2848
Mospd2	Oas2		Dok2					Prdm1				H2-M2
Mr1	Cryab		Dpt					Osbpl3				Rasa4
Mrgprb2	Pbx4		Dpysl2					Praf2				Snai2
Mrpl17	Tsc22d3		Dram1					Gm13889				Prmt2
Mrps10	Cd300ld		Dscc1					Cytip				Fbn1
Ms4a1	Lyl1		Dse					Gja10				Ccl12|LOC100862578
Ms4a14	Rasip1		Dusp6					C1qtnf7				Rab11fip5
Msln	Prickle2		Dusp8					Maml2				Mxra7
Msx1	Spp1		Dynll1					Spata6				Rnase6
Mt1	Acer2		Dyrk3					Mylip				Ckb
Mycl1	Chst14		E130012A19Rik					Cyp4f18				Nfatc2
Myh2	Jdp2		E230029C05Rik					Ifit1				Pik3cg
Myl7	Akna		Ebi3					Ddr2				Gpr18
Myom1	Slc16a3		Ednra					Rabl5				Panx1
Myzap	Hmha1		Efemp1					Icam2				Trim30d
Naaa	Ncs1		Efemp2					2310040G24Rik				Srgn
Ncoa3	Tnfsf13|BC096441		Egr2					Ccng1				Matn2
Ncoa7	Gpr160		Ehbp1l1					Tbc1d1|LOC100862515				Tspan13
Ndn	Tsen34		Ehd2					Rp2h				Icam1
Necab1	App		Eid2					Slc9a1				Il1r2
Nit2	Fos		Eif4e3					4930503L19Rik				Pion
Nkx3-1	Trim35		Elovl3					Chchd6				Gpsm3
Nlrp12	Ccl7		Emilin1					Ppm1j				Pik3cd
Nmral1	Pla2g15		Emp1					Rcn3				Cxcl2
Nnmt	Rab39		Emp3					Bcl2				Csf3r
Nrg4	Vstm4		Emr1					Angptl2				Lair1
Nrn1	Arrb1		Emr4					Atg4a				Fam49a
Nsg1	Kcnk2		Epb4.1l3					Zfp532				Olfml3
Ntsr2	Serpina12		Epsti1					Esyt1				Clec9a
Ogg1	Arrdc1		Esco2					Eda2r				Adrb2
Olfr1054	Gpr182		Esyt1					Msrb3				Kbtbd11
Olfr1155	Ikzf1		Ets1					Gpx3				Ncf1
Olfr30	Gng10		Etv5					Gabrb3				Eif4e3
Olfr38	Bmp5		Evc					Bend4				AW112010
Olfr648	Nxpe3		Evi2a					D930048N14Rik				B4galt6
Olfr76	Rasa3		Evl					Kif15				Tlr7
Onecut3	Klf2		Exoc3l4					Tnfrsf26				Steap4
Osgin1	Rab31		Exoc4					Fam83a				Cacnb3
Otop2	Rgs3		F630028O10Rik					Mlec				Hk2
Ovch2	Ppp1r14a		Fabp2					Prcp				Susd3
P2rx6	2010003K11Rik		Fam105a					Tmem181b-ps|Tmem181c-ps				Btk
Palld	Rell2		Fam124a					Tnfsf10				Gm8995
Papss1	Sugp2		Fam129b					Vasn				Cd72
Pard3b	Prelp		Fam149a					Cep55				Tlr6
Parg	Sox4		Fam172a					Cmtm3				Isg15
Pbsn	Dcaf4		Fam180a					Vat1				Gstm3
Pcdhb13	Slc16a13		Fam189b					Lyn				Ppm1h
Pcp4l1	Psmb7		Fam209					Rbms3				Hck
Pdia3	Mgat4a		Fam222a					Fam73a				Laptm5
Pdk3	Pdzd11		Fam229b					Pycr2				Vav1
Pdpn	Renbp		Fam26f					4932415G12Rik				Abr
Per1	Gabra3		Fam46c					Ltbp3				Spn
Pex11a	Slc2a3		Fam47e					Tapbpl				Klrd1
Phospho1	Nlrp1b		Fam49a					Arhgap26				Hvcn1
Pla2g4a	Tlr13		Fam65b					Nav1				Gfra2
Plekhf1	Abcc5		Fam78a					Cyb561				Itgb7
Plin2	H2-Ob		Far1					Fabp4				Lpcat3
Plin5	Usp34		Fbf1					Mxra8				Apol11b
Plk4	H2-T24		Fblim1					Anxa5				Stx11
Pml	Ramp1		Fbln5					Ehd4				Nfkbie
Pmvk	Acss1		Fbn1					Pde5a				Ptpn22
Pnp	Hoxb2		Fbxw5					Epha7				Was
Pnpla2	Ccr1		Fcgr1					Rgl1				Ccdc88b
Pole	Nid1		Fcgr2b					Col6a1				5430435G22Rik
Ppp1r27	Fam104a		Fcgr3					Jak3				Ncf4
Prap1	Fastk		Fermt3					Mcl1				Cd5
Prps2	Tnni3		Fgl2					Akr1b10				Ifi30
Prrg4	Clec2g		Fhad1					Prkar2b				Ifi47
Prss8	Fars2		Fhl1					Cdca7l				Ifi44
Ptbp3	Nfkb2		Fhod1					Ets1				Rgs10
Ptgfrn	Sgcb		Fli1					Gpihbp1				Lcp2
Pygb	Aim1l		Flna					Ppp1r9b				Soat1
Rad54b	Treml4		Flrt2					Bst2				Dapp1
Rad54l	Syt9		Folr2					Emilin1				Cdk14
Rd3	5031414D18Rik		Frk					Trp53i11				Lxn
Reg3b	Pou2f2		Frzb					Cd97				Tnfaip8
Rfx4	Rftn1		Fsip1					Nr1h5				Fermt3
Rgs7	H2-DMb2|H2-DMb1		Fstl1					Oas2				Il18r1
Rin1	Ly6g6e		Fut8					Pam				Gbp7
Rn7sk	Ccbe1		Fxyd5					Cryab				Uhrf1
Rnase1	Gpr84		Fyb					Pbx4				Arl4c
Rnu12	Abcc4		G6pdx					Dusp6				Prkcb
Rtfdc1	Pik3r6		Gabrb3					Casc5				Il1f9
S100a2	Padi2		Gadd45a					Flrt2				Clec4a3
Saa4	Atf3		Galnt10					Fam229b				Irak3
Sapcd1	Adrbk2		Gas7					Metrnl				Galnt6
Sarm1	Nup62cl		Gatm					Adap1				Arhgap30
Scai	Kctd17		Gbp1					Acap1				Evi2a
Scarna17	Psd4		Gbp2					Pgm1				Cd3d
Scyl2	Bgn		Gbp3					Ptk2b				Scimp
Sds	Nckap5l		Gbp9					9130409I23Rik				Tmsb10
Sdsl	Sepn1		Gcnt1					Lyl1				Tnfaip3
Sh2b2	Tgfbi		Gdf10					Rasip1				Mefv
Shank2	Cpne2		Gdf2					Prickle2				Stx3
Shcbp1	Itprip		Gdpd5					Tspan3				Epsti1
Shisa6	Cd84		Gfra2					Gck				Gpx8
Slc10a2	Rarb		Ggta1					Atad2				Map4k1
Slc22a3	Slc29a3		Gimap3					Pitpnm1				Tmem26
Slc22a5	Hlx		Gins2					Irf9				Coro1a
Slc22a6	Emilin2		Gja1					Selm				Wdfy4
Slc25a15	Adora2a		Gja10					Chst14				Gm12250
Slc25a22	Acsbg1		Gjc3					Clec10a				Lilrb4
Slc25a34	Fpr2		Glipr1					Csf2rb				Tnfrsf11a
Slc25a39	Tnfrsf11b		Glipr2					Akna				Sema4d
Slc26a4	Mmp27		Gls					Cd34				Batf3
Slc26a6	Mthfd1l		Gltp					Hmha1				Nupr1
Slc27a1	Arhgap19		Gm12250					Ncs1				Myo5a
Slc36a1	Polr3gl		Gm12359					Tnfsf13|BC096441				Casp1
Slc51b	Ccl9		Gm12695					Gpr160				St8sia4
Slc7a2	Gcsam		Gm4841					Cys1				Nkg7
Slc9a5	Kcnk6		Gm5887					Tsen34				Loxl2
Slco3a1	Hip1		Gm6557|2310042E22Rik					Trim35				Cotl1
Smcp	Amica1		Gm6878					Adamts2				Ciita
Snora65	Rerg		Gm8995					Pla2g15				Igtp
Snrpa	Card11		Gmds					Rab39				Batf
Snx32	1500015O10Rik		Gmfg					Vstm4				Spic
Socs5	Bst1		Gngt2					Arrb1				Ppfia4
Sox15	Tlr4		Golm1					Kcnk2				Cds1
Spag5	Gm5086		Gpat2					Olfm1				Cyth4
Spata22	Clec4f		Gpc6					Ost4				Gpr98
Spry4	Adam15		Gpm6b					Naalad2				Myo1g
Srms	Fam217b		Gpnmb					Arrdc1				Anxa1
St3gal5	Fgd2		Gpr114					Rnf144b				Blnk
Stat1	Agtrap		Gpr124					Ikzf1				Clec4d
Stox2	Lrrc33		Gpr137b|Gpr137b-ps					Trim21				Fyb
Stxbp6	Gpr171		Gpr18					Daam2				Klra2
Sulf2	Pmepa1		Gpr64					Gng10				Ch25h
Synpo	Treml2		Gpr98					Bmp5				Ccl6
Tas1r2	3110070M22Rik		Gpsm3					Skp2				Mx1
Tas2r116	Tmem178		Gpx6					Nxpe3				Rac2
Tcea3	Ptgs1		Gpx8					Sdf2l1				Ptpro
Tceal1	Fpr1		Gramd1b					Klf2				Ltb
Tcf19	Tnfrsf21		Grin2b					Gpat2				Kdm2a
Ten1	Sema6d		Gsdmd					Ehbp1l1				Sash3
Timd2	Gpr141		Gsn					Znf41-ps				H2-DMb1
Tle3	Cd101		Gstm3					Rab31				Lst1
Tmed5	1810033B17Rik		Gstm4					Il1a				Cd247
Tmem106a	Niacr1		Guca1a					Itpr3				Gpr35
Tmem11	Btbd11		Gucy1b3					E230029C05Rik				S100a9
Tmem120a	Cd93		Gvin1|Gm4070|Gm8989|Gm8979					Prr5l				Rasgrp1
Tmem121	Trem3		Gzmb					Clip2				Plaur
Tmem180	1190002F15Rik		H2-Aa					Dynll1				Fstl1
Tmem237	Tmem89		H2-Ab1					Gstm4				Runx3
Tmem258	Rab19		H2-DMa					Gdpd5				Havcr2
Tmem95	Clrn1		H2-DMb1					Evc				Psmb9
Tmtc2	Ptgis		H2-Eb1					Itm2a				Pld4
Tnni1	Traf1		H2-M3					Glipr2				Tmem90b
Top2a	Pstpip1		Hacl1					Spns2				Themis2
Tor1b	Nipa1		Hck					Zdhhc2				Arl5c
Tox	Ptplad2		Hcls1					Cdh5				Kcnj2
Trhde	Cryba4		Hcst					Ppp1r14a				Evl
Trib3	Adamdec1		Hdc					Paqr4				S100a6
Trim12a	Pamr1		Herc6					Rell2				Tlr2
Trim58	Adrb1		Hic1					Cpe				Slc2a6
Tsc22d1	Gm13476		Hic2					Ddx58				Itga4
Tssk1	Pdcd1lg2		Hist1h2ao					Pdgfra				Marco
Ttc21b	Pcdh7		Hist2h3c2					Meiob				Slamf8
Ttc8	Zscan18		Hk2					Ctsw				H2-DMa
Ttyh1	Fam26e		Hk3					Hcst				Pik3r5
Tubb5	Clec1b		Hmgn3					Prelp				Hk3
Tusc5	Hpgds		Hpse					Zeb2				Ccdc109b
Ubash3a	Pilra		Hsd17b7					Zfp429|Rsl1				Col3a1
Ube2d4	Asb4		Hspa1a					Sox4				S100a4
Uhrf2	Gdpd1		Hspa1l					Plxna1				Procr
Vmn1r45	Rcan3		Htr3a					Dcaf4				Snx20
Vwc2l	Naip5		Htra1					Nxpe2				Egr2
Wdpcp	BC024582		Hunk					Bdh2				AA467197
Wee2	Arl11		Hvcn1					Renbp				Ms4a7
Wisp3	Gm11545		I830012O16Rik					Gabra3				Col1a2
Xcr1	Pdgfb		Ica1					Slc2a3				Slpi
Xdh	Relb		Icam1					Tlr13				Irg1
Zfp286	Heyl		Icos					Abcc5
Zfp354c	Ppp1r18		Icosl					Vegfc
Zfp386	Cyp4f16		Ier3					Usp34
Zfp455	Ier5		Ifi203					Mmp2
Zfp574	Stambpl1		Ifi204					Plgrkt
Zfp748	Igsf6		Ifi27l2a					Arhgap44
Zfp9	Adm		Ifi27l2b					Tes
Zswim3	Cd180		Ifi30					Gucy1b3
	Haus8		Ifi44					H2-T24
	Entpd1		Ifi47					Ccdc88a
	Fmr1nb		Ifih1					Hoxb2
	Itgax		Ifit1					Ccr1
	Rgs1		Ifit2					Nid1
	Il10ra		Ifitm3					Smoc2
	Plekho1		Ifitm6					Fam104a
	Lilra5		Ift57					Fastk
	H2-Eb2		Igfbp3					Tfpi
	Alox5ap		Igfbp7					Tnni3
	Gem		Igsf10					Clec2g
	Ticam2		Igtp					Scn1b
	Tifab		Ikbip					Cdc14a
	Gzma		Ikbke					Fars2
	Anxa3		Il10rb					Armcx1
	Rnasel		Il16					Aim1l
	Micall2		Il18bp					Treml4
	Ms4a4a		Il18r1					Kcnab2
	Gng2		Il1a					Cd8b1
	C1qa		Il1r2					Syt9
	Dusp2		Il20rb					5031414D18Rik
	Flt3		Il33					Pou2f2
	Slamf7		Il3ra					Rftn1
	Cep250		Il7r					Ap1s3
	Cd200r1		Inpp5d					H2-DMb2|H2-DMb1
	Adam8		Iqgap1					Nmi
	Gm2848		Irf5					Gdf2
	H2-M2		Irf7					Ly6g6e
	C3ar1		Irf8					Ccbe1
	Hdac9		Irf9					Dok2
	Ddr1		Irg1					Syt11
	Rgs19		Irgm1					Gsdmd
	Nckap1l		Irs2					Pik3r6
	Cox8b		Isg15					Shisa5
	Cxcr4		Itga4					Mapre2
	B4galt6		Itga8					Slc41a2
	Tlr7		Itga9					Slc25a4
	Wfdc17|LOC100504934		Itgb2					Dnase1l1
	Laptm5		Itgb7					Defb1
	AF251705		Itm2a					Nup62cl
	Lcp2		Itpr3					Ift57
	Fcgr4		Jak3					Gimap3
	Il1f9		Jun					Plagl1
	Galnt6		Katnb1					Slc17a4
	Fcer1g		Kbtbd11					Kctd17
	Stx3		Kcnab2					Crtap
	Tnfrsf11a		Kcnj10					Akr1b3|Gm6644
	Myo5a		Kcnj2					Sepn1
	Ppfia4		Kcnk13					Rragd
	Cds1		Kctd12					Ikbke
	Ch25h		Kdm2a					Tgfbi
	Gpr35		Kif15					AI413582
	Tmem45b		Kif21b					Cd84
	Havcr2		Kif23					Arhgap4
	F13a1		Kitl					Gins2
	Marco		Klf6					Slc29a3
	AB124611		Klhdc7a					Emilin2
	Ccl5		Klhdc7b					Fbxw5
			Klhl36					Map2k6
			Klk9					Eid2
			Klra2					Arhgef6
			Klrb1					Ctsc
			Klrd1					Ifi203
			LOC101056558|Apol10b					Klhl36
			Lair1					Fpr2
			Lama2					Antxr1
			Lamb1					Tnfrsf11b
			Lck					Mmp27
			Lcorl					Ifitm3
			Leng9					Mthfd1l
			Lgals1					Crispld2
			Lhfp					Arhgap19
			Lifr					Polr3gl
			Lilrb4					Gcsam
			Limd2					Zmynd15
			Limk1					Fam47e
			Loxl2					Kcnk6
			Lpar1					Nin
			Lpcat3					Col5a1
			Lpxn					Hip1
			Lrat					Ms4a4c
			Lrmp					Etv5
			Lrrc25					Mmp23
			Lrrk2					Cnn2
			Lst1					Atp8a1
			Ltb					1500015O10Rik
			Lum					Bst1
			Lxn					Clic1
			Ly6e					Gm5086
			Ly86					Sulf1
			Lyn					Gmds
			Lyz1					Gm4841
			Maff					Adam15
			Mamdc2					Htra1
			Man1c1					Esco2
			Map2k6					2017-09-04
			Map3k8					Fgd2
			Map4k1					I830012O16Rik
			Mapre2					Lrrc33
			Marcks					4632428N05Rik
			Marcksl1					Tuba1a
			Marveld3					Nes
			Matn2					Parp14
			Mbp					Bin2
			Mcm3					Marcksl1
			Mcm5					Gpr171
			Mdk					Efemp2
			Mef2c					Treml2
			Mefv					Acsl4
			Meiob					Tmem178
			Meis3					Ptgs1
			Mest					Fpr1
			Metrnl					Tnfrsf21
			Mettl15					Sema6d
			Mettl21d|LOC100048447					Arhgap31
			Mfsd7a					Tcf21
			Mical1					Cttnbp2nl
			Mid1ip1					Gatm
			Mir139					St6galnac4
			Mlec					Guca1a
			Mlf1ip					Parp8
			Mlkl					Trem3
			Mmp2					Atp8b5
			Mmp23					Actn1
			Mpeg1					1190002F15Rik
			Mpped2					2210013O21Rik
			Mrgprx1					Tmem89
			Ms4a4c					Clrn1
			Ms4a4d					H2-M3
			Ms4a6c					Prim1
			Ms4a6d					Gzmb
			Ms4a7					Nipa1
			Msantd3					Mef2c
			Msc					Tap2
			Msmp					Ripk3
			Msn					Cryba4
			Msr1					Tmem51
			Msrb3					Apaf1
			Mtfr2					Lrmp
			Mustn1					Ntrk2
			Mx1					Stk10
			Mxra7					Npc2
			Mxra8					Acvrl1
			Myo1f					Cyp1b1
			Myo1g					Amer2
			Myo9a					Itga9
			Naalad2					Gcnt1
			Nagk					Pamr1
			Naip6					Art3
			Nbea					Nedd9
			Ncapg2					Slfn5
			Nceh1					Pdcd1lg2
			Ncf1					Lama2
			Ncf4					Ikbip
			Nedd9					Pcdh7
			Nell2					Ednra
			Nes					Fam124a
			Neurl1b					Zscan18
			Nfam1					Nos2
			Nfatc2					Prg4
			Nfkbie					Pf4
			Nin					Fam26e
			Nipal1					1810011H11Rik
			Nkg7					Clec1b
			Nmi					Hpgds
			Nos2					Phlda3
			Npas2					Sdc3
			Npc2					Ms4a4d
			Nr0b2					Rs5-8s1
			Ntn1					Asb4
			Ntrk2					Pilrb1|Pilrb2
			Nucb2					Lrrk2
			Nupr1					Lpar1
			Nxpe2					Rnf213
			Olfm1					Naip5
			Olfml3					Mid1ip1
			Olfr1016					BC024582
			Olfr1361					Sgce
			Olfr1427					Mcm3
			Olfr1490					Arl11
			Olfr221					Ppic
			Olfr64					Akt3
			Olfr645					Pdgfb
			Ost4					Calhm2
			Oxct1					Dpysl2
			P2ry10					Ppp1r18
			P2ry12					Siglech
			P2ry6					Arhgef2
			Pam					Lhfp
			Panx1					Fli1
			Paqr4					Col14a1
			Parp14					Igsf6
			Parp8					Adm
			Parvb					Slc16a9
			Pcolce					Il10rb
			Pde1a					Gpm6b
			Pdgfra					Gsn
			Pdgfrb					Fmr1nb
			Pdgfrl					Igsf10
			Pdia6					Clstn2
			Pdlim2					Hcls1
			Pdp2					Il3ra
			Per2					Ggta1
			Per3					Cdc42ep3
			Pf4					Ano6
			Pfkfb3					Plekho1
			Pgk2					Psmb8
			Pgm1					Frzb
			Phf11d					H2-Eb2
			Phlda3					Kcnk13
			Phldb1					Gpr124
			Pigb					Pip4k2a
			Pik3cd					Alox5ap
			Pik3cg					Phldb1
			Pik3r5					Far1
			Pilrb1|Pilrb2					Hmox1
			Pim3					P2ry6
			Pion					Msn
			Pip4k2a					Anxa3
			Pitpnm1					Rnasel
			Pkm					2017-03-01
			Pkp3					Esr2
			Pla2g7					Micall2
			Plac8					Ms4a4a
			Plagl1					Smpdl3b
			Plaur					Slc7a7
			Plcg2					Fam180a
			Plcxd3					Arhgap15
			Pld4					Efemp1
			Plek					Sp140
			Plgrkt					Wipf1
			Plk3					C3ar1
			Plscr1					Hdac9
			Plxna1					Man1c1
			Pmp22					Ddr1
			Pola1					Msr1
			Ppargc1a					Rgs19
			Ppic					Nckap1l
			Ppm1h					Cox8b
			Ppp1r1b					Arhgap11a
			Ppp1r3g					Cxcr4
			Praf2					P2ry12
			Prcp					Bub1b
			Prg4					Klf6
			Prim1					Dpt
			Prkar2b					Wfdc17|LOC100504934
			Prkcb					Rbl1
			Prmt2					Unc93b1
			Procr					Derl3
			Prosapip1					Gm5887
			Prr5l					Wt1
			Prss23					Thbs1
			Prss32					Esm1
			Psmb10
			Psmb8
			Psmb9
			Psmd9
			Pspc1
			Pthlh
			Ptk2b
			Ptpn18
			Ptpn22
			Ptprc
			Ptpro
			Ptx4
			Pxdn
			Pycr2
			Rab11fip5
			Rab20
			Rab30
			Rab8b
			Rac2
			Rap1gap2
			Raph1
			Rasa4
			Rasgrp1
			Rasl11a
			Rbl1
			Reg3d
			Rfx6
			Rgag4
			Rgl1
			Rgs10
			Rgs16
			Rinl
			Ripk3
			Rmrp
			Rn45s
			Rnase6
			Rnf144b
			Rnf213
			Rnu2-10
			Rp2h
			Rragd
			Rs5-8s1
			Rtp4
			Rttn
			Runx3
			S100a11|Gm12854|Gm5068
			S100a4
			S100a6
			Samd9l
			Samhd1
			Sash3
			Sc4mol
			Scd2
			Scimp
			Scn1b
			Scnn1b
			Sdc3
			Sdf2l1
			Selm
			Selplg
			Sema3d
			Sema4d
			Serpina3f
			Serpina3g
			Serpina7
			Serpinb9
			Serpinb9c
			Serpinh1
			Sftpa1
			Sgce
			Sh3bgrl3
			Sh3bp1
			Shisa5
			Siglech
			Sik1
			Sirpa
			Skp2
			Sla
			Slamf8
			Slc11a1
			Slc13a5
			Slc15a3
			Slc16a9
			Slc17a4
			Slc25a25
			Slc25a4
			Slc2a6
			Slc35g1
			Slc38a1
			Slc41a2
			Slc7a7
			Slco1a4
			Slfn2
			Slfn5
			Slpi
			Smad9
			Smim3
			Smoc2
			Smpd3
			Smpdl3b
			Snai2
			Snord11
			Snord2
			Sntg2
			Snx20
			Soat1
			Sp140
			Sparc
			Spib
			Spic
			Spn
			Spns2
			Spred1
			Spry1
			Spryd7
			Sqle
			Srebf1
			Srgn
			Sstr5
			St6gal1
			St6galnac4
			St8sia4
			Stard3nl
			Steap4
			Stk10
			Stx11
			Sulf1
			Susd3
			Syk
			Syt11
			Tacc2
			Taf9b
			Tagln2
			Tap1
			Tap2
			Tbc1d10c
			Tbc1d19
			Tbxas1
			Tcf21
			Tek
			Tes
			Tfpi
			Thbd
			Thbs1
			Thbs2
			Them5
			Themis2
			Thy1
			Tifa
			Timd4
			Tlr2
			Tlr3
			Tlr6
			Tm6sf1
			Tm7sf2
			Tmem164
			Tmem173
			Tmem176a
			Tmem206
			Tmem221
			Tmem26
			Tmem51
			Tmem67
			Tmsb10
			Tnfaip2
			Tnfaip3
			Tnfaip8
			Tnfaip8l2
			Tnfrsf19
			Tnfsf10
			Tnni3k
			Tor3a
			Trim21
			Trim30d
			Trim47
			Trp53i11
			Tspan13
			Tspan3
			Tstd2
			Tuba1a
			Tuba8
			Twf2
			Tyrobp
			Uba7
			Ubd
			Ube2l6
			Uhrf1
			Unc93b1
			Upp1
			Vasn
			Vav1
			Vcam1
			Vegfc
			Vill
			Vim
			Vldlr
			Was
			Wdfy4
			Wfdc2
			Wipf1
			Wisp1
			Wls
			Wt1
			Xcl1
			Zap70
			Zbp1
			Zc2hc1a
			Zdhhc2
			Zeb2
			Zfp352
			Zfp429|Rsl1
			Zfp612
			Zfp784
			Zfp950
			Zmynd15
			Znf41-ps
			Zscan29
