# Supplementary material for: Prediction of VEGF-C as a Key Target of Pure Total Flavonoids From Citrus Against NAFLD in Mice via Network Pharmacology
Source: Front Pharmacol. 2019 Jun 4;10:582. doi: 10.3389/fphar.2019.00582 (PMC6558193; doi:10.3389/fphar.2019.00582)
Supplement: Supplementary file 4 [file Table_4.xls]

## Sheet: Sheet1
Table S4. DEGs in each STEM cluster of NAFLD progression group or PTFC treatment group.
NAFLD progression group					PTFC treatment group
DEGs in Cluster 11 a (674 DEGs)	DEGs in Cluster 14 b (533 DEGs)	DEGs in Cluster 4 c (134DEGs)	a P-value 8.4E-164 b P-value 2.3E-63 c P-value 3.90E-17		DEGs in Cluster 14 a (691 DEGs)	DEGs in Cluster 5 b (479 DEGs)	DEGs in Cluster 11 c (162DEGs)	a P-value 0.00E+00 b P-value 9.00E-04 c P-value 2.9E-104
1190002F15RIK	1700055D18RIK	1700022A21RIK			1190002F15RIK	1700112E06RIK	1700111E14RIK
1500015O10RIK	1810011O10RIK	1700039E15RIK			1500015O10RIK	1810011H11RIK	1700113H08RIK
1700112E06RIK	2310008H04RIK	1700113H08RIK			1810033B17RIK	1810011O10RIK	1810055G02RIK
1810011H11RIK	2310040G24RIK	1700123I01RIK			2010001M06RIK	2010003K11RIK	2300003K06RIK
1810033B17RIK	2610528J11RIK	2210010C04RIK			2310040G24RIK	2210013O21RIK	3300002A11RIK
2010001M06RIK	2810408M09RIK	3930402G23RIK			4632428N05RIK	3110070M22RIK	3930402G23RIK
2010003K11RIK	2017-09-04	4933406P04RIK			4922501C03RIK	2017-09-04	4930483J18RIK
2210013O21RIK	4430402I18RIK	6430573F11RIK			4930503L19RIK	4932415G12RIK	4930578I07RIK
3110070M22RIK	6330416G13RIK	9430083A17RIK			5430435G22RIK	5031414D18RIK	4930579D07RIK
4632428N05RIK	6430548M08RIK	A230006K03RIK			6330416G13RIK	8430408G22RIK	4933406P04RIK
4922501C03RIK	8430408G22RIK	ABHD1			9130409I23RIK	AF251705	5830411N06RIK
4930503L19RIK	9130409I23RIK	ACOT5			AA467197	AI413582	A230006K03RIK
4932415G12RIK	AI413582	ADAMTS19			AB124611	AATK	A330050F15RIK
5031414D18RIK	AW112010	ADRA2A			AW112010	ABCC1	AI836003
5430435G22RIK	ABCA2	AGXT			ABCC5	ABCC4	ACOT1
AA467197	ABCG3	AGXT2L1			ACAP1	ABCG1	ACOT2
AB124611	ABCG5	ALDOC			ACSBG1	ABCG3	ACOT5
AF251705	ABCG8	AMDHD1			ACSL4	ABR	ACTRT2
AATK	ABI3BP	APC2			ACSS1	ACER2	ADAMTS19
ABCC1	ACSL4	ASNS			ACTN1	ACY3	ADRA2A
ABCC4	ACTN1	ATP10D			ACVRL1	ADAM11	AMDHD1
ABCC5	ACTR3B	AYM1			ADAM19	ADAM15	ANKRD55
ABCG1	ACY3	BTBD19			ADAM8	ADAMTSL2	ASB18
ABR	ADAMTS7	CABYR			ADAMDEC1	ADM	ATP10D
ACAP1	ADAMTSL2	CCDC37			ADAMTS2	ADRB2	C130050O18RIK
ACER2	ADAP1	CCRN4L			ADAMTS7	AK1	C330027C09RIK
ACSBG1	ADCK3	CDC42EP5			ADAMTS9	AKAP2	CACNA2D2
ACSS1	ADCY7	CEP110			ADAP1	AKT3	CBLN4
ACVRL1	AIDA	CLDN7			ADORA2A	AMZ1	CCDC37
ADAM11	AIF1	CLEC4A1			ADRBK2	ANGPTL2	CCNE2
ADAM15	AK1	COL11A2			AGTRAP	ANKRD44	CDK5R2
ADAM19	AKAP2	CST13			AIF1	ANO6	CENPF
ADAM8	ALCAM	CTXN3			AIM1L	ANTXR1	CEP110
ADAMDEC1	ALDH18A1	CYP26C1			AK7	ANXA1	CLDN7
ADAMTS2	ALDH3A2	CYP2B19			AKNA	ANXA2	CNKSR1
ADM	ANTXR1	CYP4F39			AKR1B10	ANXA3	COL11A2
ADRA2B	APOL11B	DANCR			ALDH18A1	APAF1	CRAT
ADRB2	APP	DCT			ALDH3B1	APOA4	CST13
ADRBK2	ARHGAP26	DMBT1			ALOX5AP	APP	CTXN3
AGTRAP	ARHGAP30	DSCC1			AMER2	ARHGAP11A	CYP2B10
AIM1L	ARHGDIB	DUSP8			AMICA1	ARHGAP19	DEFB45
AK7	ARHGEF2	E130012A19RIK			ANKRD13D	ARHGAP25	E030018B13RIK
AKNA	ARHGEF6	EIF5A2			ANKRD37	ARHGAP30	EIF5A2
AKR1B10	ARL6	ELOVL3			ANXA5	ARHGAP31	ELMO2
AKT3	ARMCX1	FAM209			AP1S3	ARHGEF2	EVX2
ALDH3B1	ARRDC1	FAM222A			APOL11B	ARL11	FAM19A4
ALOX5AP	ARVCF	FSIP1			AQP8	ARL6	FAM209
AMER2	ASB2	GJC3			ARHGAP15	ARRB1	FEZF2
AMICA1	ATAD2	GLB1L2			ARHGAP22	ART3	FMO9
AMZ1	ATG4A	GM10804			ARHGAP26	ARVCF	GABRG3
ANGPTL2	ATP8A1	GM12695			ARHGAP4	ASB4	GADD45B
ANKRD44	ATP8B5	GM16495			ARHGAP44	ATG4A	GADD45G
ANO6	B230120H23RIK	GM5420			ARHGAP9	ATP8A1	GAPT
ANXA1	B3GNT9	GM6471			ARHGDIB	ATP8B2	GLB1L2
ANXA2	BC024582	GM9763			ARHGEF16	ATP8B5	GLP1R
ANXA3	BANK1	GM9883			ARHGEF6	B4GALT5	GM10510
ANXA5	BATF	GPR128			ARL4C	B4GALT6	GM12298
AP1S3	BATF2	GPR135			ARL5C	BC024582	GM12359
APAF1	BCL11B	GPR50			ARMCX1	BC028528	GM12695
AQP8	BCL2	GPX6			ARRDC3	BEND4	GM20755
ARHGAP11A	BST1	GRIN2B			ASAH1	BGN	GM21098
ARHGAP15	BST2	HACL1			ASB2	BIN2	GM6268
ARHGAP22	C1QA	HIP1R			ATAD2	BMYC	GM9763
ARHGAP25	C1QC	HIST1H2BB			ATF3	BTBD11	GM9999
ARHGAP31	C1QTNF7	HSD17B7			ATP2A3	C1QA	GPR128
ARHGAP4	CACNA2D1	HSPA1L			ATPIF1	C1QB	GPRASP2
ARHGAP44	CACNB3	HUNK			AXL	C1QC	GZMN
ARHGAP9	CAP1	IGFBP2			B230217C12RIK	C1QTNF7	HADHA
ARHGEF16	CAPG	IRS2			BANK1	C3AR1	HHAT
ARL4C	CAPRIN2	IRS4			BASP1	CALHM2	HMX1
ARL5C	CASC5	JUN			BATF	CAPNS1	HOXB3
ARRB1	CASP7	LCE1L			BATF2	CAR14	HSPA1L
ARRDC3	CCDC138	LCORL			BATF3	CASC4	IGFBP1
ART3	CCDC3	LMO3			BCL2	CBR3	IL17F
ASAH1	CCDC88B	LRRC63			BLNK	CCBE1	IRF1
ASB4	CCL22	LY6G6F			BMP5	CCDC148	IRS2
ATP2A3	CCL5	LYPD6			BST1	CCDC3	IRS4
ATP8B2	CCM2L	MARVELD3			BST2	CCL5	KDM5C
AXL	CCNA2	MDK			BTK	CCNG1	KLK9
B230217C12RIK	CCND2	MIR139			BUB1B	CCR5	KRT6A
B4GALT5	CCNG1	MLF1IP			CACNB3	CD300E	KRTAP11-1
B4GALT6	CCR5	MTFR2			CAP1	CD300LD	LOC101056128
BC028528	CD2	NIPAL1			CAPG	CD44	LCE1L
BASP1	CD274	OLFR1016			CARD11	CD48	LMO3
BATF3	CD28	OLFR1361			CASC5	CD53	LY6G6F
BEND4	CD300LD	OLFR1427			CASP1	CD63	MAML2
BGN	CD34	OLFR1490			CCDC102A	CD68	MFSD2A
BIN2	CD3D	OLFR446			CCDC109B	CD72	MIR139
BLNK	CD5	OLFR64			CCDC138	CD74	MSMP
BMP5	CD52	OLFR648			CCDC88A	CD97	NLRP1A
BMYC	CD53	OTOGL			CCDC88B	CDC14A	NLRP4G
BTBD11	CD6	PARD3B			CCL2	CDH5	NTSR2
BTK	CD7	PDP2			CCL22	CERK	OLFR1044
BUB1B	CD74	PEG3			CCL3	CFD	OLFR1167
C1QB	CD8B1	PER3			CCL4	CHCHD6	OLFR1339
C3AR1	CD97	PGR			CCL6	CHST7	OLFR1510
CALHM2	CDC14A	PLCXD3			CCL7	CIDEA	OLFR446
CAPNS1	CDCA5	PRPMP5			CCL9	CKAP4	OLFR64
CAR8	CDCA7L	PRSS32			CCR1	CLEC4F	OLFR655
CARD11	CDKN3	PSMD9			CCR2	CLEC7A	OLFR744
CASC4	CENPC1	PSPC1			CCR7	CLIP2	OLFR770
CASP1	CENPH	REG3D			CD101	CLRN1	OLFR835
CBR3	CENPJ	RFX6			CD14	COL14A1	OTOGL
CCBE1	CEP192	RTFDC1			CD180	COL4A1	P2RX1
CCDC102A	CEP55	SAPCD1			CD200R1	COLEC11	P2RX3
CCDC109B	CIITA	SC4MOL			CD247	COX8B	PAPOLB
CCDC148	CKLF	SCYL2			CD274	CRIP1	PCDHB4
CCDC88A	CLEC4F	SERPINB9C			CD300LB	CRISPLD2	PDCL2
CCL2	CLIC1	SFTPA1			CD34	CRTAP	PDE4B
CCL3	CLSTN2	SHISA6			CD3D	CRYAB	PDK4
CCL4	CMPK2	SLC25A15			CD5	CRYM	PEA15B
CCL7	CNN2	SLC25A22			CD52	CSF1R	PER3
CCL9	COL14A1	SLC27A1			CD5L	CSF2RB2	PGR
CCR1	COL3A1	SLCO1A4			CD6	CSF3R	PLCXD3
CCR2	COL6A1	SMAD9			CD69	CTBP2	PMEL
CCR7	COL8A1	SNORA20			CD7	CTLA2B	PPP1R2-PS9
CD101	COLEC11	SNORA65			CD83	CTSS	PRPMP5
CD180	CORO1A	SPEG			CD84	CTTNBP2NL	PRSS33
CD247	CPE	SPRYD7			CD86	CYBA	RAB30
CD300E	CPNE2	SQLE			CD8B1	CYP1B1	RFX6
CD300LB	CRIP1	SYTL2			CD93	CYP20A1	RNF212
CD44	CRYM	TACC2			CDC42EP3	CYP26A1	RPGR
CD48	CSF1R	TAF9B			CDCA5	CYP2B9	SDK2
CD5L	CSF2RA	TAS1R2			CDCA7L	CYTIP	SECTM1B
CD63	CST3	TBC1D8			CDK14	D630039A03RIK	SERPINB9C
CD68	CTBP2	TMEM11			CDK5R1	DAAM2	SHC3
CD69	CTSC	TOR3A			CDS1	DCAF4	SLC25A25
CD72	CXCL9	TPSAB1			CEACAM16	DCN	SLCO1A4
CD84	CXCR3	TRH			CEP192	DDR1	SLMO1
CD86	CXCR6	TRPC4			CEP250	DKK3	SMAD9
CD93	CYBA	TTYH1			CEP55	DNASE1L3	SPEG
CDC42EP3	CYP1A1	TUBA8			CFP	DPT	SPRR1A
CDH5	CYP1B1	WFDC6A			CH25H	DSE	SPRY3
CDK14	CYP26A1	ZAP70			CHST14	DYRK3	SVS3B
CDK5R1	CYP2B9				CIITA	E230029C05RIK	SYTL2
CDS1	CYS1				CKB	EDNRA	TAS2R107
CEP250	CYTH4				CKLF	EFEMP1	TBC1D8
CERK	D630037F22RIK				CLEC10A	EFNB2	TEX35
CFD	D630039A03RIK				CLEC1B	EHD3	TGFB2
CFP	DAAM2				CLEC2G	EID2	TMEM61
CH25H	DDX60				CLEC4A3	EMILIN1	TMEM90A
CHCHD6	DENND2D				CLEC4D	EMILIN2	TNNI3K
CHST14	DERL3				CLEC4N	EMP3	TPSAB1
CHST7	DEXI				CLEC9A	EMR4	TRDN
CKAP4	DFNA5				CLIC1	ENTPD1	TRH
CKB	DNASE1L3				CLSTN2	EPB4.1L3	TRPC4
CLEC10A	DPT				CMPK2	EPHA7	UNC79
CLEC1B	DSE				CMTM3	ESM1	UTS2R
CLEC4A3	DUSP6				CNN2	ESR2	VMN1R82
CLEC4D	DZANK1				COL1A2	ETS1	WFDC6A
CLEC4N	E230029C05RIK				COL3A1	ETV5	ZBTB16
CLEC7A	EDNRA				COL5A1	EVI2A	ZDHHC19
CLEC9A	EHBP1L1				COL6A1	EXOC4	ZFP36L3
CLIP2	EID2				COL6A3	F630028O10RIK	ZFP458
CLRN1	EIF4E3				CORO1A	FABP2	ZFP607
CMTM3	ELF4				COTL1	FAM104A	SNORA20
COL1A2	EMILIN1				CPE	FAM105A	SFTPA1
COL4A1	EMP1				CPNE2	FAM124A	PSMB7
COL5A1	ENPP5				CRYBA4	FAM129B	GPX6
COL6A3	EPSTI1				CRYGN	FAM172A	SNORD2
COTL1	ESCO2				CSF2RA	FAM180A	MFSD7B
CRISPLD2	ETS1				CSF2RB	FAM229B	TM7SF2
CRTAP	ETV5				CTSC	FAM26E
CRYAB	EVI2A				CTSW	FAM46C
CRYBA4	F2R				CX3CR1	FAM65B
CSF2RB	F630028O10RIK				CXCL1	FAR1
CSF2RB2	FABP2				CXCL2	FASTK
CSF3R	FADS3				CXCL9	FBLIM1
CTLA2B	FAM149A				CXCR3	FBLN5
CTSS	FAM167A				CXCR4	FBXW5
CTSW	FAM180A				CXCR6	FCGR1
CTTNBP2NL	FAM189B				CYB561	FCGR2B
CX3CR1	FAM26F				CYBB	FCGR3
CXCL1	FAM46C				CYGB	FCGR4
CXCR4	FAM47E				CYP4F16	FERMT3
CYB561	FAM65B				CYP4F18	FHAD1
CYBB	FAR1				CYS1	FHL1
CYGB	FBLN5				CYTH4	FILIP1L
CYP4F16	FBXW5				D330045A20RIK	FOLR2
CYP4F18	FCER1G				D930048N14RIK	FPR1
CYTIP	FCGR2B				DAPP1	FRG1
D930048N14RIK	FGL2				DDR2	FRK
DAPP1	FHL1				DDX58	FUT8
DCAF4	FILIP1L				DDX60	GABRB3
DCN	FLRT2				DEFB1	GAL3ST1
DDR1	FLYWCH1				DERL3	GALNT6
DDR2	FNDC5				DNAJB13	GAS7
DDX58	FOLR2				DNASE1L1	GATM
DEFB1	FRG1				DOCK2	GBP1
DKK3	FRK				DOK2	GDF2
DNAJB13	FUT8				DPEP2	GDPD1
DNASE1L1	FXYD5				DPYSL2	GDPD5
DNPH1	GABBR2				DRAM1	GEM
DOCK2	GABRB3				DUSP2	GGTA1
DOK2	GAS7				DUSP6	GIMAP3
DPYSL2	GBP1				DYNLL1	GINS2
DRAM1	GBP2				EBI3	GJA1
DYNLL1	GBP3				EDA2R	GLIS2
DYRK3	GBP7				EFEMP2	GLS
EBI3	GCK				EGR2	GLTP
EDA2R	GCNT1				EHBP1L1	GM13889
EFEMP1	GHR				EHD2	GM5086
EFEMP2	GIMAP3				EHD4	GM5887
EFNB2	GIMAP4				EIF4E3	GMFG
EGR2	GIMAP8				ELF4	GNAS
EHD2	GINS2				EMP1	GNG2
EHD3	GJA10				EMR1	GNGT2
EHD4	GLIPR2				EPSTI1	GOLM1
EMILIN2	GM12250				ESCO2	GPIHBP1
EMP3	GM13889				ESYT1	GPM6B
EMR1	GM5431				EVC	GPNMB
EMR4	GM5887				EVL	GPR124
ENTPD1	GOLM1				EXOC3L4	GPR64
EPB4.1L3	GPAT2				F13A1	GPSM3
EPHA7	GPM6B				FABP4	GPX3
ESM1	GPR171				FADS3	GPX8
ESYT1	GPSM3				FAM149A	GRAMD1B
EVC	GPX8				FAM189B	GRK1
EVL	GRAMD1B				FAM217B	GSDMD
EXOC3L4	GRK5				FAM26F	GSN
EXOC4	GSDMD				FAM47E	GSTM4
F13A1	GSN				FAM49A	GUCY1B3
FABP4	GZMB				FAM73A	H2-T24
FAM104A	H2-EB1				FAM78A	HAVCR2
FAM105A	H2-M3				FAM83A	HDC
FAM124A	H2-T24				FAM83F	HERC6
FAM129B	HDAC9				FBN1	HIP1
FAM172A	HEATR5B				FCER1G	HLX
FAM217B	HERC6				FGD2	HMGN3
FAM229B	HIST1H2AO				FGL2	HOXB2
FAM26E	HK2				FHOD1	HPGDS
FAM73A	HMCN1				FLI1	HPSE
FAM78A	HMMR				FLNA	HSPA1A
FASTK	HOXA3				FLRT2	HSPA1B
FBLIM1	HSCB				FLT3	I830012O16RIK
FBN1	HSD17B6				FNIP2	ICAM2
FCGR1	HSPA1B				FOS	IFI203
FCGR3	I830012O16RIK				FPR2	IFI204
FCGR4	ICA1				FRMD4A	IFI27L2B
FERMT3	ICOSL				FRZB	IFIT2
FGD2	IDS				FSTL1	IFITM2
FHAD1	IFI203				FXYD5	IFITM3
FHOD1	IFI27L2A				FYB	IFITM6
FLI1	IFI27L2B				G6PDX	IGFBP3
FLNA	IFI35				GABRA3	IGSF6
FLT3	IFI47				GADD45A	IL7R
FNIP2	IFIH1				GALNT10	IP6K2
FOXM1	IFIT1				GATSL2	IRF8
FPR1	IFITM2				GBP2	IRF9
FPR2	IFITM3				GBP3	ITGA8
FRMD4A	IGTP				GBP7	ITGA9
FRZB	IKBKE				GBP9	ITM2A
FSTL1	IL10RA				GCK	ITPRIP
FYB	IRF2				GCNT1	JDP2
G6PDX	IRF5				GCSAM	KCNK13
GABRA3	IRF9				GDF10	KCTD12
GADD45A	IRGM1				GFRA2	KCTD17
GALNT10	ISG15				GJA10	KLHL36
GALNT6	ITGA4				GLIPR1	KLRA17
GATM	ITGA8				GLIPR2	KLRD1
GATSL2	ITGA9				GM10554	LAMB1
GBP9	ITGB2				GM11545	LAPTM5
GCSAM	ITGB7				GM12250	LCN2
GDF10	ITM2A				GM13237	LGALS1
GDF2	ITM2C				GM1673	LHX6
GDPD5	KBTBD11				GM2848	LIFR
GEM	KCNAB2				GM4841	LPAR1
GFRA2	KCNK13				GM8995	LRAT
GGTA1	KCTD11				GMDS	LRMP
GJA1	KCTD12				GNG10	LRRC25
GLIPR1	KIF15				GPAT2	LRRC32
GLIS2	KIF21B				GPC6	LRRK2
GLS	KIF23				GPR114	LUM
GLTP	KLHDC7A				GPR141	LY6D
GM11545	KLHL36				GPR160	LY6G6E
GM13237	KNTC1				GPR171	LY75
GM1673	LAMB1				GPR18	LY86
GM5086	LCK				GPR84	LYVE1
GM8995	LEAP2				GPR98	LYZ1
GMDS	LHX6				GSTM3	MAFF
GMFG	LIMD2				GUCA1A	MAMDC2
GNAS	LIMS1				GZMA	MAN1C1
GNG10	LIN7A				GZMB	MAP2K6
GNG2	LRAT				H2-AA	MAP3K8
GNGT2	LRP11				H2-AB1	MAPRE2
GPC6	LRRC14B				H2-DMA	MARCKS
GPIHBP1	LRRC32				H2-DMB1	MCL1
GPNMB	LRRK2				H2-EB1	MCM3
GPR114	LST1				H2-M2	MCM6
GPR124	LUM				H2-M3	MCOLN2
GPR141	LY6E				H2-OB	METTL15
GPR160	LY75				HAP1	MICALL2
GPR18	LYN				HAUS8	MLKL
GPR64	MAD2L1				HCK	MMP27
GPR84	MAFF				HCLS1	MPEG1
GPR98	MAGEH1				HCST	MS4A4D
GPX3	MAP2K6				HDAC9	MS4A6C
GRK1	MAP4				HEYL	MS4A6D
GSTM3	MAPRE2				HIC1	MSN
GSTM4	MBD1				HIST1H2AO	MSRB3
GUCA1A	MBP				HK2	MTHFD1L
GUCY1B3	MCL1				HK3	MUSTN1
GZMA	MCM4				HMHA1	MX1
H2-AA	MCM5				HMOX1	MYL12B
H2-AB1	MCM6				HTRA1	MYO1F
H2-DMA	MEIOB				HVCN1	NAGK
H2-DMB1	MFSD7A				ICA1	NAIP5
H2-M2	MGST3				ICAM1	NAV1
H2-OB	MID1IP1				ICOS	NBEA
HAP1	MLEC				ICOSL	NCAPG2
HAUS8	MLKL				IER3	NCF4
HAVCR2	MMP2				IER5	NCKAP1L
HCK	MR1				IFI27L2A	NCS1
HCLS1	MS4A1				IFI30	NELL2
HCST	MS4A4C				IFI44	NFAM1
HDC	MS4A4D				IFI47	NID1
HEYL	MS4A6C				IFIH1	NIN
HIC1	MSRB3				IFIT1	NMI
HIP1	MTHFD2				IFNGR1	NOS2
HK3	MX1				IFT57	NPAS2
HLX	MYO1F				IGFBP7	NPC2
HMGN3	MYZAP				IGTP	NR0B2
HMOX1	NAAA				IKBKE	NTN1
HOXB2	NAALAD2				IKZF1	NUP62CL
HPSE	NAV1				IL10RA	NXPE4
HSPA1A	NCOA7				IL10RB	OIT3
HTRA1	NDN				IL16	OSBPL3
HVCN1	NECAB1				IL17RD	P2RY6
ICAM1	NEDD9				IL18BP	PAM
ICAM2	NELL2				IL1A	PAMR1
ICOS	NES				IL1F9	PCDH17
IER3	NEURL1B				IL1R2	PDE1A
IER5	NFKBIE				IL20RB	PDE5A
IFI204	NKG7				IL33	PDGFB
IFI30	NMRAL1				IL34	PDGFRA
IFI44	NOS2				IL3RA	PDGFRL
IFIT2	NPAS2				INPP5D	PDLIM1
IFITM6	NR0B2				IQGAP1	PDLIM2
IFNGR1	NRN1				IRAK3	PDZD11
IFT57	NUPR1				IRF5	PER2
IGFBP3	NXPE2				IRF7	PF4
IGFBP7	NXPE4				IRGM1	PFKFB3
IGSF6	OGG1				ISG15	PGM1
IKZF1	P2RY6				ITGA4	PHF11D
IL10RB	PADI2				ITGAE	PHLDA3
IL16	PALLD				ITGAX	PHLDB1
IL18BP	PAM				ITGB2	PIGB
IL1A	PANX1				ITGB7	PIP4K2A
IL1F9	PAPSS1				ITM2C	PLA2G7
IL20RB	PARP8				ITPR3	PLAC8
IL33	PCP4L1				JAK3	PLAGL1
IL3RA	PDE1A				KBTBD11	PLEK
IL7R	PDE4A				KCNAB2	PLEKHO1
INHBB	PDGFRL				KCNJ10	PLGRKT
INPP5D	PDIA3				KCNJ2	PLSCR1
IP6K2	PDIA6				KCNK2	PLSCR2
IQGAP1	PDZD11				KCNK6	PMEPA1
IRAK3	PER2				KDM2A	PMP22
IRF7	PFKFB3				KIF15	POLR3GL
IRF8	PHF11D				KIF21B	POU2F2
ITPR3	PHLDB1				KIF23	PPAP2A
ITPRIP	PIGB				KITL	PPM1H
JAK3	PION				KLF2	PPM1M
JDP2	PITPNM1				KLF6	PPP1R14A
KCNJ10	PKM				KLHDC7A	PPP1R1B
KCNJ2	PKP3				KLRA2	PPP1R9B
KCNK2	PLAGL1				KLRB1	PRELP
KCNK6	PLCG2				KLRE1	PRICKLE2
KCTD17	PLEKHF1				LOC101056336	PRIM1
KDM2A	PLEKHG1				LAIR1	PROSAPIP1
KITL	PLGRKT				LAMA2	PRR5L
KLF2	PLK4				LAMC2	PRSS23
KLF4	PLXNA1				LCK	PTGS1
KLF6	PMP22				LCP2	PXDN
KLRA2	POLA1				LGMN	RAB20
KLRB1	POLR3GL				LHFP	RAB8B
KLRD1	PPM1M				LILRA5	RAD51D
KLRE1	PPP1R1B				LILRB4	RAMP1
LAIR1	PRAF2				LIMD2	RAPH1
LAMA2	PRCP				LIMK1	RCAN3
LAMC2	PRELP				LOXL2	RELN
LAPTM5	PRKAR2B				LPXN	RERG
LCN2	PRPS2				LRRC33	RGL1
LCP2	PRR5L				LSP1	RGS16
LGALS1	PRSS23				LST1	RGS19
LGSN	PSMB10				LTB	RIPK3
LHFP	PSMB7				LTBP3	RNASEL
LILRA5	PSMB8				LXN	RNF213
LILRB4	PSMB9				LY6E	RRAGD
LIMK1	PTGFRN				LYL1	RUFY4
LOXL2	PTK2B				MAP4K1	SAMD9L
LPAR1	PTPN22				MARCKSL1	SELM
LPXN	PTPRC				MARCO	SEMA3D
LRMP	PYCR2				MATN2	SEMA5B
LRRC25	PYGB				MBP	SEMA6D
LRRC33	RAB19				MCM5	SERPINA3F
LSP1	RAB20				MECOM	SERPINA3N
LTB	RAB39				MEFV	SERPINB1A
LTBP3	RAP1GAP2				MEIOB	SERPINB6B
LXN	RASGRP3				MEIS3	SERPINB9
LY6G6E	RBL1				MEST	SHISA2
LY86	RBMS3				METRNL	SIGLECH
LYVE1	RD3				MFSD7A	SIM2
LYZ1	RELL2				MGAT4A	SKP2
MAMDC2	RERG				MICAL1	SLA
MAN1C1	RGL1				MID1IP1	SLC11A1
MAP3K8	RGS19				MLEC	SLC13A5
MAP4K1	RIPK3				MMP2	SLC15A3
MARCKS	RP2H				MMP23	SLC16A13
MARCKSL1	RRAGD				MRC2	SLC16A9
MARCO	RS5-8S1				MS4A4A	SLC17A4
MATN2	RTP4				MS4A4C	SLC25A4
MCM2	RTTN				MS4A7	SLC38A1
MCM3	RUNX3				MSANTD3	SLC9A1
MCOLN2	SAA4				MSC	SLC9A9
MEFV	SAMD9L				MSR1	SLFN5
MEIS3	SAMHD1				MVB12B	SLPI
MEST	SCAI				MXRA7	SMPD3
METRNL	SDC3				MXRA8	SNN
METTL15	SDF2L1				MYO1G	SPARC
MICAL1	SELM				MYO5A	SPNS2
MICALL2	SELPLG				MYO9A	SPRY1
MMP23	SEMA3D				MYO9B	SREBF1
MOSPD2	SERPINA3F				NAALAD2	SSTR5
MPEG1	SERPINA7				NAIP2	STAB2
MRC2	SERPINB6B				NAIP6	STARD3NL
MS4A6D	SERPINB9				NANS	STK10
MS4A7	SH2B2				NCF1	STK11
MSANTD3	SH3BGRL3				NCKAP5L	TAGLN2
MSC	SH3BP1				NEDD9	TBC1D19
MSN	SHANK2				NES	TCF21
MSR1	SHISA5				NEURL1B	TEK
MTHFD1L	SIGLECH				NFKB2	TFPI
MUSTN1	SLAMF8				NFKBIE	TGFBI
MVB12B	SLC17A4				NFKBIZ	TGFBR3
MXRA7	SLC25A4				NIACR1	THBD
MXRA8	SLC36A1				NIPA1	THBS2
MYL12B	SLC38A1				NKG7	TLE1
MYLIP	SLC41A2				NLRP1B	TLR13
MYO1G	SLC7A7				NR1H5	TLR7
MYO5A	SLFN5				NTRK2	TM6SF1
MYO9A	SMOC2				NUCB2	TMEM2
NAGK	SMPDL3B				NUPR1	TMEM204
NAIP2	SNN				NXPE2	TMEM45B
NAIP5	SNTG2				NXPE3	TMEM67
NAIP6	SNX32				OAS2	TMEM86A
NBEA	SOAT1				OLFML3	TMEM89
NCAPG2	SOCS5				OLR1	TNFAIP8L2
NCF1	SP140				OST4	TNFRSF11A
NCF4	SPAG5				OXCT1	TNFRSF11B
NCKAP1L	SPARC				P2RY10	TNFRSF26
NCKAP5L	SPIB				P2RY12	TNXB
NCS1	SPNS2				PACS1	TOR4A
NFAM1	SPP1				PADI2	TPMT
NFKB2	SPRED1				PALM	TREM3
NIACR1	SPRY1				PANX1	TREML2
NID1	SSTR5				PARP14	TRIM35
NIN	ST3GAL5				PARP8	TRP53I11
NIPA1	ST6GAL1				PARVB	TSC22D3
NLRP1B	ST6GALNAC4				PBX4	TSPAN13
NMI	STARD3NL				PCOLCE	TWF2
NPC2	STAT1				PDE4A	TYROBP
NR1H5	STEAP4				PDGFRB	UNC93B1
NTN1	STXBP6				PDIA6	UPP1
NUCB2	SUSD3				PFKFB4	VAT1
NXPE3	SYK				PIK3CD	VEGFC
OAS2	SYT11				PIK3CG	VIM
OLFML3	TAP1				PIK3R5	VLDLR
OST4	TAPBPL				PIK3R6	VSIG4
OXCT1	TBC1D10C				PILRA	WFDC2
P2RY10	TBC1D4				PION	WIPF1
P2RY12	TBXAS1				PITPNM1	WISP1
PACS1	TCEA3				PKM	WLS
PALM	TCF19				PKP3	WT1
PAMR1	TEK				PLA2G15	ZC2HC1A
PARP14	TES				PLAUR	ZEB2
PARVB	TFPI				PLCG2	ZFP950
PBX4	TGFBR3				PLD4	ZMAT1
PCDH17	THBS2				PLEKHG1	ZSWIM6
PCOLCE	THY1				PLEKHO2
PDE5A	TIMD2				PLXNA1
PDGFRA	TIMD4				PLXND1
PDGFRB	TLE3				PODNL1
PDLIM1	TLR13				POLA1
PDLIM2	TLR3				POLD1
PF4	TMEM106A				PPFIA4
PFKFB4	TMEM176A				PPIC
PGM1	TMEM180				PPM1J
PHLDA3	TMEM2				PPP1R18
PIK3CD	TMEM237				PQLC3
PIK3CG	TMEM258				PRAF2
PIK3R5	TMEM45B				PRCP
PILRA	TMEM51				PRDM1
PIP4K2A	TMEM67				PRG4
PLA2G15	TMSB10				PRKAR2B
PLA2G4A	TNFAIP2				PRKCB
PLA2G7	TNFAIP8				PRMT2
PLAC8	TOP2A				PROCR
PLAUR	TOR4A				PSD4
PLD4	TPMT				PSMB10
PLEK	TRIM12A				PSMB8
PLEKHO1	TRIM30D				PSMB9
PLEKHO2	TSC22D1				PSTPIP1
PLSCR1	TSTD2				PTGIR
PLXND1	TTC21B				PTGIS
PMEPA1	TTC8				PTGS2
POU2F2	TUBA1A				PTK2B
PPFIA4	TUBB5				PTPLAD2
PPIC	TUSC5				PTPN18
PPM1H	TYROBP				PTPN22
PPM1J	UBA7				PTPRC
PPP1R14A	UBE2L6				PTPRE
PPP1R18	UHRF1				PTPRO
PPP1R9B	UPP1				PYCR2
PRDM1	VASN				PYHIN1
PRG4	VAV1				RAB11FIP5
PRICKLE2	VILL				RAB19
PRIM1	VMN1R45				RAB31
PRKCB	WAS				RAB39
PRMT2	WDPCP				RAB42
PROCR	WFDC2				RABL5
PROSAPIP1	WISP1				RALB
PSTPIP1	WT1				RALGDS
PTGIS	XCL1				RAP1GAP2
PTGS1	XDH				RARB
PTPLAD2	ZBP1				RASA3
PTPN18	ZC2HC1A				RASA4
PTPRO	ZEB2				RASGRP1
PXDN	ZFP354C				RASGRP3
PYHIN1	ZFP386				RASIP1
RAB11FIP5	ZFP455				RASL11A
RAB31	ZFP950				RBL1
RAB42	ZMAT1				RBMS3
RAB8B					RCN3
RABL5					REEP5
RAD51D					RELB
RALGDS					RELL2
RAMP1					RENBP
RAPH1					RETNLG
RARB					RFTN1
RASA3					RGAG4
RASA4					RGS1
RASGRP1					RGS10
RASIP1					RGS3
RASL11A					RINL
RCAN3					RIPK2
RCN3					RNASE6
REEP5					RNF144B
RELB					RP2H
RENBP					RS5-8S1
RFTN1					RTP4
RGAG4					RTTN
RGS10					RUNX3
RGS16					S100A4
RGS3					S100A6
RINL					S100A9
RNASE6					SAMHD1
RNASEL					SASH3
RNF144B					SCD2
RNF213					SCIMP
S100A4					SCN1B
S100A6					SDC3
SASH3					SDF2L1
SCD2					SELPLG
SCIMP					SEMA4D
SCN1B					SEPN1
SEMA4D					SERPINA12
SEMA6D					SERPINA3G
SEPN1					SERPINA7
SERPINA12					SERPINE1
SERPINA3G					SERPINH1
SERPINH1					SGCB
SGCB					SGCE
SGCE					SH3BGRL3
SH3PXD2B					SH3BP1
SHISA2					SH3BP2
SIRPA					SH3PXD2B
SKP2					SHANK2
SLA					SHISA5
SLAMF7					SIRPA
SLC11A1					SLAIN1
SLC13A5					SLAMF7
SLC15A3					SLAMF8
SLC16A13					SLC16A3
SLC16A3					SLC25A24
SLC16A9					SLC29A3
SLC29A3					SLC2A3
SLC2A3					SLC41A2
SLC9A1					SLC7A7
SLC9A9					SLFN2
SLFN2					SMAD6
SLPI					SMIM3
SMAD6					SMOC2
SMIM3					SMPDL3B
SMPD3					SNAI2
SNAI2					SNTG2
SNX20					SNX20
SOX4					SOAT1
SPATA6					SOX4
SPIC					SP140
SPN					SPATA6
SREBF1					SPIB
SRGN					SPIC
ST8SIA4					SPN
STAB2					SPP1
STAMBPL1					SPRED1
STK10					SRGN
STX11					SRPK2
SULF1					ST6GAL1
SYT9					ST6GALNAC4
TAGLN2					ST8SIA4
TAP2					STAMBPL1
TBC1D19					STAT1
TCF21					STEAP4
TGFBI					STX11
THBD					SULF1
THBS1					SUSD3
THEMIS2					SYK
TIFA					SYT11
TIFAB					SYT9
TLR2					TAP1
TLR6					TAP2
TLR7					TAPBPL
TM6SF1					TBC1D10C
TMEM159					TBC1D4
TMEM164					TBXAS1
TMEM206					TES
TMEM221					THBS1
TMEM26					THEMIS2
TMEM86A					THY1
TMEM90B					TIFA
TNFAIP3					TIFAB
TNFAIP8L2					TIMD4
TNFRSF11A					TIMP1
TNFRSF11B					TLE3
TNFRSF19					TLR2
TNFRSF21					TLR3
TNFSF10					TLR4
TNNI3					TLR6
TNXB					TMEM159
TRAF1					TMEM164
TREM2					TMEM176A
TREM3					TMEM178
TREML2					TMEM206
TRIM35					TMEM221
TRIM47					TMEM26
TRP53I11					TMEM51
TSC22D3					TMEM90B
TSPAN13					TMSB10
TSPAN3					TNFAIP2
TSPAN32					TNFAIP3
TSPAN7					TNFAIP8
TWF2					TNFRSF19
TXK					TNFRSF21
UBD					TNFSF10
UNC93B1					TNNI3
VAT1					TRAF1
VCAM1					TREM2
VEGFC					TRIM12A
VIM					TRIM30D
VLDLR					TRIM34A
VSIG4					TRIM47
VSTM4					TRPV2
WDFY4					TSPAN3
WDYHV1					TSPAN32
WIPF1					TSPAN7
WLS					TSTD2
WTIP					TUBA1A
ZDHHC2					TXK
ZFP784					UBA7
ZMYND15					UBD
ZNF41-PS					UBE2L6
ZSCAN18					UHRF1
ZSWIM6					UNC5A
					UST
					VASN
					VAV1
					VCAM1
					VILL
					VSTM4
					WAS
					WDFY4
					WDYHV1
					WTIP
					XCL1
					ZBP1
					ZDHHC2
					ZFP784
					ZMYND15
					ZNF41-PS
					ZSCAN18
