# Supplementary material for: Prediction of VEGF-C as a Key Target of Pure Total Flavonoids From Citrus Against NAFLD in Mice via Network Pharmacology
Source: Front Pharmacol. 2019 Jun 4;10:582. doi: 10.3389/fphar.2019.00582 (PMC6558193; doi:10.3389/fphar.2019.00582)
Supplement: Supplementary file 5 [file Table_5.xls]

## Sheet: Sheet1
Table S5. The KEGG pathway enrichment analysis of the DEGs from significant STEM clusters.
NAFLD progression group
Cluster11
Terms of pathways	Count	P-value	DEGs
mmu04060:Cytokine-cytokine receptor interaction	35	3.58e-10	CXCL1, TNFRSF21, CCL3, ACVRL1, CCL2, CSF2RB2, CCR1, CCL9, PF4, IL7R, CCL4, CCL7, TNFRSF11B, TNFRSF11A, CXCR4, IL10RB, CSF3R, CSF2RB, TNFRSF19, LTB, IFNGR1, IL1A, FLT3, EDA2R, KITL, INHBB, VEGFC, TNFSF10, CCR7, IL20RB, CX3CR1, CCR2, PDGFRA, PDGFRB, IL3RA
mmu04062:Chemokine signaling pathway	26	1.24e-07	CXCL1, CCL3, CCL2, CCR1, CCL9, PF4, CCL4, CCL7, DOCK2, CXCR4, PIK3R5, GNG2, AKT3, PIK3CG, NCF1, HCK, PIK3CD, PRKCB, CCR7, GNGT2, ARRB1, GNG10, CCR2, CX3CR1, JAK3, GRK1
mmu04666:Fc gamma R-mediated phagocytosis	14	0.000212	PIK3CG, MARCKSL1, NCF1, LIMK1, HCK, PIK3CD, FCGR1, PRKCB, DOCK2, PLA2G4A, PIK3R5, MARCKS, INPP5D, AKT3
mmu04621:NOD-like receptor signaling pathway	11	0.000229	NAIP6, CXCL1, CCL2, MEFV, NAIP2, NAIP5, PSTPIP1, NLRP1B, TNFAIP3, CASP1, CCL7
mmu04650:Natural killer cell mediated cytotoxicity	15	0.000563	PIK3CG, ICAM1, ICAM2, CD247, PIK3CD, FCGR4, FCGR3, PRKCB, HCST, CD48, TNFSF10, PIK3R5, KLRD1, IFNGR1, LCP2
mmu04670:Leukocyte transendothelial migration	14	0.00140137	VCAM1, PIK3CG, ICAM1, CYBB, NCF1, CXCR4, NCF4, PIK3CD, MYL12B, TXK, PIK3R5, MSN, CDH5, PRKCB
mmu04662:B cell receptor signaling pathway	11	0.00180521	PIK3CG, CARD11, DAPP1, PIK3CD, PIK3R5, INPP5D, CD72, AKT3, BLNK, PRKCB, BTK
mmu04620:Toll-like receptor signaling pathway	12	0.00282122	PIK3CG, CD86, CCL3, IRF7, MAP3K8, PIK3CD, TLR2, PIK3R5, TLR6, CCL4, TLR7, AKT3
mmu04210:Apoptosis	11	0.00338925	PIK3CG, IRAK3, TNFSF10, CSF2RB2, PIK3CD, CSF2RB, PIK3R5, APAF1, IL1A, IL3RA, AKT3
mmu04510:Focal adhesion	18	0.00391738	PIK3CG, COL4A1, TNXB, PIK3CD, MYL12B, FLNA, COL5A1, PRKCB, LAMA2, VEGFC, PDGFRA, COL1A2, PDGFRB, PIK3R5, LAMC2, THBS1, AKT3, PARVB
mmu04612:Antigen processing and presentation	11	0.0046999	H2-M2, TAP2, H2-OB, H2-AA, H2-DMB1, IFI30, HSPA1A, H2-AB1, CTSS, H2-DMA, KLRD1
Cluster 14
Terms of pathways	Count	P-value	DEGs
mmu04514:Cell adhesion molecules (CAMs)	19	6.01e-07	PTPRC, ICOSL, CD8B1, H2-M3, ITGB2, ITGA4, SDC3, ALCAM, ITGA9, CD34, ITGB7, ITGA8, CD274, H2-EB1, CD2, H2-T24, CD6, SELPLG, CD28
mmu04640:Hematopoietic cell lineage	11	0.000183	CD8B1, CD3D, CD34, H2-EB1, MS4A1, CD2, ITGA4, CD5, CSF2RA, CSF1R, CD7
mmu04512:ECM-receptor interaction	10	0.000774	ITGA9, ITGA8, ITGB7, COL3A1, COL6A1, ITGA4, THBS2, SDC3, HMMR, SPP1
mmu04062:Chemokine signaling pathway	14	0.00303079	ADCY7, LYN, CXCL9, CXCR3, CCL5, STAT1, VAV1, WAS, CCL22, CCR5, PTK2B, CXCR6, GRK5, XCL1
mmu04612:Antigen processing and presentation	9	0.00566663	CIITA, CD8B1, PDIA3, H2-M3, TAP1, H2-EB1, HSPA1B, H2-T24, CD74
mmu04670:Leukocyte transendothelial migration	9	0.0258837	CYBA, PTK2B, PLCG2, ACTN1, ITGB2, ITGA4, VAV1, MMP2, THY1
mmu04620:Toll-like receptor signaling pathway	8	0.0284437	IKBKE, IRF5, CXCL9, TLR3, CCL5, STAT1, MAP2K6, SPP1
mmu04510:Focal adhesion	12	0.0348812	ITGA9, CCND2, BCL2, ITGA8, ITGB7, COL3A1, ACTN1, COL6A1, ITGA4, VAV1, THBS2, SPP1
Cluster 4
Terms of pathways	Count	P-value	DEGs
mmu00100:Steroid biosynthesis	3	0.000603212	SQLE, HSD17B7, SC4MOL
mmu00250:Alanine, aspartate and glutamate metabolism	2	0.0189739	ASNS, AGXT
mmu04722:Neurotrophin signaling pathway	3	0.0229236	IRS4, IRS2, JUN
mmu04960:Aldosterone-regulated sodium reabsorption	2	0.0255371	IRS4, IRS2
mmu04080:Neuroactive ligand-receptor interaction	4	0.0271266	GRIN2B, ADRA2A, 2210010C04RIK, GPR50
mmu04930:Type II diabetes mellitus	2	0.0291231	IRS4, IRS2
mmu04920:Adipocytokine signaling pathway	2	0.0375887	IRS4, IRS2
mmu00830:Retinol metabolism	2	0.0380289	CYP26C1, CYP2B19
mmu00590:Arachidonic acid metabolism	2	0.0442799	GPX6, CYP2B19
PTFC treatment group
Cluster 14
Terms of pathways	Count	P-value	DEGs
mmu04062:Chemokine signaling pathway	31	1.47e-10	CXCL1, CCL3, CCL2, CCR1, CXCL2, CCL9, CXCL9, CXCR3, CCL4, CCL7, CCL6, CCL22, DOCK2, PTK2B, CXCR4, CXCR6, PIK3R5, PIK3CG, NCF1, HCK, PIK3CD, STAT1, WAS, VAV1, PRKCB, CCR7, GNG10, CX3CR1, CCR2, JAK3, XCL1
mmu04060:Cytokine-cytokine receptor interaction	36	2.12e-10	CXCL1, TNFRSF21, IL1R2, CCL3, ACVRL1, CCL2, CCR1, CXCL2, CCL9, CXCL9, CXCR3, CCL4, CCL7, CCL6, CCL22, CXCR4, IL10RB, IL10RA, CXCR6, CSF2RB, TNFRSF19, LTB, IFNGR1, CSF2RA, IL1A, FLT3, EDA2R, KITL, TNFSF10, CCR7, IL20RB, CX3CR1, CCR2, PDGFRB, XCL1, IL3RA
mmu04514:Cell adhesion molecules (CAMs)	24	1.57e-07	PTPRC, ICAM1, ICOSL, CD8B1, H2-M3, H2-M2, H2-DMB1, H2-AB1, ITGB2, ITGA4, SDC3, VCAM1, CD86, CD34, ITGB7, ICOS, CD274, H2-OB, H2-EB1, H2-AA, CD6, H2-DMA, SELPLG, SPN
mmu04620:Toll-like receptor signaling pathway	18	9.51e-07	PIK3CG, CCL3, PIK3CD, CXCL9, TLR2, TLR3, TLR4, STAT1, TLR6, CCL4, FOS, IKBKE, CD86, IRF5, IRF7, PIK3R5, CD14, SPP1
mmu04640:Hematopoietic cell lineage	15	1.27e-05	IL1R2, CD8B1, CD3D, FLT3, ITGA4, KITL, CD34, H2-EB1, H2-AA, CD5, CSF2RA, IL1A, IL3RA, CD14, CD7
mmu04670:Leukocyte transendothelial migration	18	1.28e-05	PIK3CG, ICAM1, NCF1, PIK3CD, ACTN1, ITGB2, ITGA4, MMP2, VAV1, PRKCB, THY1, VCAM1, CYBB, CXCR4, PTK2B, PLCG2, TXK, PIK3R5
mmu04650:Natural killer cell mediated cytotoxicity	18	1.79e-05	PIK3CG, ICAM1, CD247, PIK3CD, ITGB2, GZMB, VAV1, PRKCB, HCST, TNFSF10, PTK2B, LCK, PLCG2, FCER1G, PIK3R5, IFNGR1, SH3BP2, LCP2
mmu04662:B cell receptor signaling pathway	14	3.45e-05	PIK3CG, NFKBIE, PIK3CD, VAV1, BTK, PRKCB, FOS, CARD11, DAPP1, RASGRP3, PLCG2, PIK3R5, INPP5D, BLNK
Cluster 5
Terms of pathways	Count	P-value	DEGs
mmu01040:Biosynthesis of unsaturated fatty acids	4	0.000101168	ACOT2, ACOT1, ACOT5, HADHA
mmu04080:Neuroactive ligand-receptor interaction	7	0.00121514	GABRG3, P2RX1, P2RX3, ADRA2A, UTS2R, NTSR2, GLP1R
mmu04110:Cell cycle	4	0.00701708	CCNE2, GADD45G, GADD45B, TGFB2
mmu04115:p53 signaling pathway	3	0.00939406	CCNE2, GADD45G, GADD45B
mmu04010:MAPK signaling pathway	5	0.0135244	HSPA1L, GADD45G, GADD45B, CACNA2D2, TGFB2
mmu04722:Neurotrophin signaling pathway	3	0.0254558	IRS4, IRS2, SHC3
mmu04960:Aldosterone-regulated sodium reabsorption	2	0.0271718	IRS4, IRS2
mmu04910:Insulin signaling pathway	3	0.0276954	IRS4, IRS2, SHC3
mmu04930:Type II diabetes mellitus	2	0.0309362	IRS4, IRS2
mmu04920:Adipocytokine signaling pathway	2	0.0397649	IRS4, IRS2
mmu04350:TGF-beta signaling pathway	2	0.0482837	SMAD9, TGFB2
Cluster 11
Terms of pathways	Count	P-value	DEGs
mmu00600:Sphingolipid metabolism	6	0.00526089	ACER2, CERK, B4GALT6, PPAP2A, SMPD3, GAL3ST1
mmu05020:Prion diseases	5	0.0142897	C1QA, C1QB, HSPA1A, HSPA1B, CCL5, C1QC
mmu04610:Complement and coagulation cascades	7	0.0157826	C1QA, C1QB, C3AR1, THBD, TFPI, CFD, C1QC
mmu04512:ECM-receptor interaction	7	0.0248127	ITGA9, COL4A1, TNXB, CD44, ITGA8, RELN, THBS2
mmu04060:Cytokine-cytokine receptor interaction	13	0.033078	VEGFC, TNFRSF11B, TNFRSF11A, CCR5, PDGFB, CSF2RB2, LIFR, PDGFRA, CSF3R, PF4, IL7R, CCL5, CSF1R
mmu04510:Focal adhesion	11	0.0426009	ITGA9, VEGFC, COL4A1, TNXB, PDGFB, ITGA8, PDGFRA, RELN, MYL12B, THBS2, AKT3
