# Supplementary material for: Prediction of VEGF-C as a Key Target of Pure Total Flavonoids From Citrus Against NAFLD in Mice via Network Pharmacology
Source: Front Pharmacol. 2019 Jun 4;10:582. doi: 10.3389/fphar.2019.00582 (PMC6558193; doi:10.3389/fphar.2019.00582)
Supplement: Supplementary file 6 [file Table_6.xls]

## Sheet: Sheet1
Table S6. NAFLD related information in CTD.
# Input	Disease ID	Disease Categories	Pathways	Pathway ID	Associated genes
mesh:d065626	MESH:D065626	Digestive system disease	Steroid hormone biosynthesis	KEGG:hsa00140	CYP17A1
mesh:d065626	MESH:D065626	Digestive system disease	Steroid hormone biosynthesis	KEGG:hsa00140	CYP1A2
mesh:d065626	MESH:D065626	Digestive system disease	Steroid hormone biosynthesis	KEGG:hsa00140	CYP2E1
mesh:d065626	MESH:D065626	Digestive system disease	Oxidative phosphorylation	KEGG:hsa00190	ATP5F1B
mesh:d065626	MESH:D065626	Digestive system disease	Caffeine metabolism	KEGG:hsa00232	CYP1A2
mesh:d065626	MESH:D065626	Digestive system disease	Tryptophan metabolism	KEGG:hsa00380	CYP1A2
mesh:d065626	MESH:D065626	Digestive system disease	Glutathione metabolism	KEGG:hsa00480	GSTA1
mesh:d065626	MESH:D065626	Digestive system disease	Glutathione metabolism	KEGG:hsa00480	GSTM1
mesh:d065626	MESH:D065626	Digestive system disease	Glutathione metabolism	KEGG:hsa00480	GSTP1
mesh:d065626	MESH:D065626	Digestive system disease	Glutathione metabolism	KEGG:hsa00480	GSTT1
mesh:d065626	MESH:D065626	Digestive system disease	Mannose type O-glycan biosynthesis	KEGG:hsa00515	B3GAT1
mesh:d065626	MESH:D065626	Digestive system disease	Glycerolipid metabolism	KEGG:hsa00561	PNPLA3
mesh:d065626	MESH:D065626	Digestive system disease	Arachidonic acid metabolism	KEGG:hsa00590	CYP2E1
mesh:d065626	MESH:D065626	Digestive system disease	Linoleic acid metabolism	KEGG:hsa00591	CYP1A2
mesh:d065626	MESH:D065626	Digestive system disease	Linoleic acid metabolism	KEGG:hsa00591	CYP2E1
mesh:d065626	MESH:D065626	Digestive system disease	Retinol metabolism	KEGG:hsa00830	CYP1A2
mesh:d065626	MESH:D065626	Digestive system disease	Metabolism of xenobiotics by cytochrome P450	KEGG:hsa00980	CYP1A2
mesh:d065626	MESH:D065626	Digestive system disease	Metabolism of xenobiotics by cytochrome P450	KEGG:hsa00980	CYP2E1
mesh:d065626	MESH:D065626	Digestive system disease	Metabolism of xenobiotics by cytochrome P450	KEGG:hsa00980	GSTA1
mesh:d065626	MESH:D065626	Digestive system disease	Metabolism of xenobiotics by cytochrome P450	KEGG:hsa00980	GSTM1
mesh:d065626	MESH:D065626	Digestive system disease	Metabolism of xenobiotics by cytochrome P450	KEGG:hsa00980	GSTP1
mesh:d065626	MESH:D065626	Digestive system disease	Metabolism of xenobiotics by cytochrome P450	KEGG:hsa00980	GSTT1
mesh:d065626	MESH:D065626	Digestive system disease	Drug metabolism - cytochrome P450	KEGG:hsa00982	CYP1A2
mesh:d065626	MESH:D065626	Digestive system disease	Drug metabolism - cytochrome P450	KEGG:hsa00982	CYP2E1
mesh:d065626	MESH:D065626	Digestive system disease	Drug metabolism - cytochrome P450	KEGG:hsa00982	GSTA1
mesh:d065626	MESH:D065626	Digestive system disease	Drug metabolism - cytochrome P450	KEGG:hsa00982	GSTM1
mesh:d065626	MESH:D065626	Digestive system disease	Drug metabolism - cytochrome P450	KEGG:hsa00982	GSTP1
mesh:d065626	MESH:D065626	Digestive system disease	Drug metabolism - cytochrome P450	KEGG:hsa00982	GSTT1
mesh:d065626	MESH:D065626	Digestive system disease	Metabolic pathways	KEGG:hsa01100	ATP5F1B
mesh:d065626	MESH:D065626	Digestive system disease	Metabolic pathways	KEGG:hsa01100	B3GAT1
mesh:d065626	MESH:D065626	Digestive system disease	Metabolic pathways	KEGG:hsa01100	CYP17A1
mesh:d065626	MESH:D065626	Digestive system disease	Metabolic pathways	KEGG:hsa01100	CYP1A2
mesh:d065626	MESH:D065626	Digestive system disease	Metabolic pathways	KEGG:hsa01100	CYP2E1
mesh:d065626	MESH:D065626	Digestive system disease	Metabolic pathways	KEGG:hsa01100	PNPLA3
mesh:d065626	MESH:D065626	Digestive system disease	EGFR tyrosine kinase inhibitor resistance	KEGG:hsa01521	JAK2
mesh:d065626	MESH:D065626	Digestive system disease	Antifolate resistance	KEGG:hsa01523	IKBKG
mesh:d065626	MESH:D065626	Digestive system disease	Platinum drug resistance	KEGG:hsa01524	FAS
mesh:d065626	MESH:D065626	Digestive system disease	Platinum drug resistance	KEGG:hsa01524	GSTA1
mesh:d065626	MESH:D065626	Digestive system disease	Platinum drug resistance	KEGG:hsa01524	GSTM1
mesh:d065626	MESH:D065626	Digestive system disease	Platinum drug resistance	KEGG:hsa01524	GSTP1
mesh:d065626	MESH:D065626	Digestive system disease	Platinum drug resistance	KEGG:hsa01524	GSTT1
mesh:d065626	MESH:D065626	Digestive system disease	ABC transporters	KEGG:hsa02010	ABCB4
mesh:d065626	MESH:D065626	Digestive system disease	PPAR signaling pathway	KEGG:hsa03320	ADIPOQ
mesh:d065626	MESH:D065626	Digestive system disease	PPAR signaling pathway	KEGG:hsa03320	MMP1
mesh:d065626	MESH:D065626	Digestive system disease	PPAR signaling pathway	KEGG:hsa03320	PPARA
mesh:d065626	MESH:D065626	Digestive system disease	PPAR signaling pathway	KEGG:hsa03320	PPARD
mesh:d065626	MESH:D065626	Digestive system disease	MAPK signaling pathway	KEGG:hsa04010	CD14
mesh:d065626	MESH:D065626	Digestive system disease	MAPK signaling pathway	KEGG:hsa04010	FAS
mesh:d065626	MESH:D065626	Digestive system disease	MAPK signaling pathway	KEGG:hsa04010	FGF21
mesh:d065626	MESH:D065626	Digestive system disease	MAPK signaling pathway	KEGG:hsa04010	IKBKG
mesh:d065626	MESH:D065626	Digestive system disease	MAPK signaling pathway	KEGG:hsa04010	IL1A
mesh:d065626	MESH:D065626	Digestive system disease	MAPK signaling pathway	KEGG:hsa04010	TGFB1
mesh:d065626	MESH:D065626	Digestive system disease	Ras signaling pathway	KEGG:hsa04014	FGF21
mesh:d065626	MESH:D065626	Digestive system disease	Ras signaling pathway	KEGG:hsa04014	IKBKG
mesh:d065626	MESH:D065626	Digestive system disease	Rap1 signaling pathway	KEGG:hsa04015	FGF21
mesh:d065626	MESH:D065626	Digestive system disease	cAMP signaling pathway	KEGG:hsa04024	PPARA
mesh:d065626	MESH:D065626	Digestive system disease	Cytokine-cytokine receptor interaction	KEGG:hsa04060	CSF2
mesh:d065626	MESH:D065626	Digestive system disease	Cytokine-cytokine receptor interaction	KEGG:hsa04060	FAS
mesh:d065626	MESH:D065626	Digestive system disease	Cytokine-cytokine receptor interaction	KEGG:hsa04060	IL1A
mesh:d065626	MESH:D065626	Digestive system disease	Cytokine-cytokine receptor interaction	KEGG:hsa04060	IL3
mesh:d065626	MESH:D065626	Digestive system disease	Cytokine-cytokine receptor interaction	KEGG:hsa04060	IL4
mesh:d065626	MESH:D065626	Digestive system disease	Cytokine-cytokine receptor interaction	KEGG:hsa04060	LEP
mesh:d065626	MESH:D065626	Digestive system disease	Cytokine-cytokine receptor interaction	KEGG:hsa04060	LIF
mesh:d065626	MESH:D065626	Digestive system disease	Cytokine-cytokine receptor interaction	KEGG:hsa04060	TGFB1
mesh:d065626	MESH:D065626	Digestive system disease	Cytokine-cytokine receptor interaction	KEGG:hsa04060	TNFRSF1B
mesh:d065626	MESH:D065626	Digestive system disease	Chemokine signaling pathway	KEGG:hsa04062	IKBKG
mesh:d065626	MESH:D065626	Digestive system disease	Chemokine signaling pathway	KEGG:hsa04062	JAK2
mesh:d065626	MESH:D065626	Digestive system disease	NF-kappa B signaling pathway	KEGG:hsa04064	CD14
mesh:d065626	MESH:D065626	Digestive system disease	NF-kappa B signaling pathway	KEGG:hsa04064	IKBKG
mesh:d065626	MESH:D065626	Digestive system disease	FoxO signaling pathway	KEGG:hsa04068	RAG2
mesh:d065626	MESH:D065626	Digestive system disease	FoxO signaling pathway	KEGG:hsa04068	SIRT1
mesh:d065626	MESH:D065626	Digestive system disease	FoxO signaling pathway	KEGG:hsa04068	TGFB1
mesh:d065626	MESH:D065626	Digestive system disease	Neuroactive ligand-receptor interaction	KEGG:hsa04080	F2
mesh:d065626	MESH:D065626	Digestive system disease	Neuroactive ligand-receptor interaction	KEGG:hsa04080	LEP
mesh:d065626	MESH:D065626	Digestive system disease	Cell cycle	KEGG:hsa04110	TGFB1
mesh:d065626	MESH:D065626	Digestive system disease	p53 signaling pathway	KEGG:hsa04115	FAS
mesh:d065626	MESH:D065626	Digestive system disease	Protein processing in endoplasmic reticulum	KEGG:hsa04141	NFE2L2
mesh:d065626	MESH:D065626	Digestive system disease	Protein processing in endoplasmic reticulum	KEGG:hsa04141	XBP1
mesh:d065626	MESH:D065626	Digestive system disease	Endocytosis	KEGG:hsa04144	LDLR
mesh:d065626	MESH:D065626	Digestive system disease	Endocytosis	KEGG:hsa04144	TGFB1
mesh:d065626	MESH:D065626	Digestive system disease	Phagosome	KEGG:hsa04145	CD14
mesh:d065626	MESH:D065626	Digestive system disease	Phagosome	KEGG:hsa04145	SCARB1
mesh:d065626	MESH:D065626	Digestive system disease	PI3K-Akt signaling pathway	KEGG:hsa04151	FGF21
mesh:d065626	MESH:D065626	Digestive system disease	PI3K-Akt signaling pathway	KEGG:hsa04151	IKBKG
mesh:d065626	MESH:D065626	Digestive system disease	PI3K-Akt signaling pathway	KEGG:hsa04151	IL3
mesh:d065626	MESH:D065626	Digestive system disease	PI3K-Akt signaling pathway	KEGG:hsa04151	IL4
mesh:d065626	MESH:D065626	Digestive system disease	PI3K-Akt signaling pathway	KEGG:hsa04151	JAK2
mesh:d065626	MESH:D065626	Digestive system disease	PI3K-Akt signaling pathway	KEGG:hsa04151	LAMA1
mesh:d065626	MESH:D065626	Digestive system disease	AMPK signaling pathway	KEGG:hsa04152	ADIPOQ
mesh:d065626	MESH:D065626	Digestive system disease	AMPK signaling pathway	KEGG:hsa04152	LEP
mesh:d065626	MESH:D065626	Digestive system disease	AMPK signaling pathway	KEGG:hsa04152	SIRT1
mesh:d065626	MESH:D065626	Digestive system disease	AMPK signaling pathway	KEGG:hsa04152	SREBF1
mesh:d065626	MESH:D065626	Digestive system disease	Apoptosis	KEGG:hsa04210	FAS
mesh:d065626	MESH:D065626	Digestive system disease	Apoptosis	KEGG:hsa04210	IKBKG
mesh:d065626	MESH:D065626	Digestive system disease	Apoptosis	KEGG:hsa04210	IL3
mesh:d065626	MESH:D065626	Digestive system disease	Apoptosis	KEGG:hsa04210	PRF1
mesh:d065626	MESH:D065626	Digestive system disease	Longevity regulating pathway	KEGG:hsa04211	ADIPOQ
mesh:d065626	MESH:D065626	Digestive system disease	Longevity regulating pathway	KEGG:hsa04211	SIRT1
mesh:d065626	MESH:D065626	Digestive system disease	Longevity regulating pathway - multiple species	KEGG:hsa04213	SIRT1
mesh:d065626	MESH:D065626	Digestive system disease	Wnt signaling pathway	KEGG:hsa04310	PPARD
mesh:d065626	MESH:D065626	Digestive system disease	TGF-beta signaling pathway	KEGG:hsa04350	TGFB1
mesh:d065626	MESH:D065626	Digestive system disease	Osteoclast differentiation	KEGG:hsa04380	IKBKG
mesh:d065626	MESH:D065626	Digestive system disease	Osteoclast differentiation	KEGG:hsa04380	IL1A
mesh:d065626	MESH:D065626	Digestive system disease	Osteoclast differentiation	KEGG:hsa04380	TGFB1
mesh:d065626	MESH:D065626	Digestive system disease	Hippo signaling pathway	KEGG:hsa04390	TGFB1
mesh:d065626	MESH:D065626	Digestive system disease	Focal adhesion	KEGG:hsa04510	LAMA1
mesh:d065626	MESH:D065626	Digestive system disease	ECM-receptor interaction	KEGG:hsa04512	LAMA1
mesh:d065626	MESH:D065626	Digestive system disease	Signaling pathways regulating pluripotency of stem cells	KEGG:hsa04550	JAK2
mesh:d065626	MESH:D065626	Digestive system disease	Signaling pathways regulating pluripotency of stem cells	KEGG:hsa04550	LIF
mesh:d065626	MESH:D065626	Digestive system disease	Complement and coagulation cascades	KEGG:hsa04610	F2
mesh:d065626	MESH:D065626	Digestive system disease	Complement and coagulation cascades	KEGG:hsa04610	SERPINB2
mesh:d065626	MESH:D065626	Digestive system disease	Renin-angiotensin system	KEGG:hsa04614	ACE
mesh:d065626	MESH:D065626	Digestive system disease	Toll-like receptor signaling pathway	KEGG:hsa04620	CD14
mesh:d065626	MESH:D065626	Digestive system disease	Toll-like receptor signaling pathway	KEGG:hsa04620	IKBKG
mesh:d065626	MESH:D065626	Digestive system disease	NOD-like receptor signaling pathway	KEGG:hsa04621	IKBKG
mesh:d065626	MESH:D065626	Digestive system disease	RIG-I-like receptor signaling pathway	KEGG:hsa04622	IKBKG
mesh:d065626	MESH:D065626	Digestive system disease	Cytosolic DNA-sensing pathway	KEGG:hsa04623	IKBKG
mesh:d065626	MESH:D065626	Digestive system disease	Jak-STAT signaling pathway	KEGG:hsa04630	CSF2
mesh:d065626	MESH:D065626	Digestive system disease	Jak-STAT signaling pathway	KEGG:hsa04630	IL3
mesh:d065626	MESH:D065626	Digestive system disease	Jak-STAT signaling pathway	KEGG:hsa04630	IL4
mesh:d065626	MESH:D065626	Digestive system disease	Jak-STAT signaling pathway	KEGG:hsa04630	JAK2
mesh:d065626	MESH:D065626	Digestive system disease	Jak-STAT signaling pathway	KEGG:hsa04630	LEP
mesh:d065626	MESH:D065626	Digestive system disease	Jak-STAT signaling pathway	KEGG:hsa04630	LIF
mesh:d065626	MESH:D065626	Digestive system disease	Hematopoietic cell lineage	KEGG:hsa04640	CD14
mesh:d065626	MESH:D065626	Digestive system disease	Hematopoietic cell lineage	KEGG:hsa04640	CSF2
mesh:d065626	MESH:D065626	Digestive system disease	Hematopoietic cell lineage	KEGG:hsa04640	IL1A
mesh:d065626	MESH:D065626	Digestive system disease	Hematopoietic cell lineage	KEGG:hsa04640	IL3
mesh:d065626	MESH:D065626	Digestive system disease	Hematopoietic cell lineage	KEGG:hsa04640	IL4
mesh:d065626	MESH:D065626	Digestive system disease	Natural killer cell mediated cytotoxicity	KEGG:hsa04650	CSF2
mesh:d065626	MESH:D065626	Digestive system disease	Natural killer cell mediated cytotoxicity	KEGG:hsa04650	FAS
mesh:d065626	MESH:D065626	Digestive system disease	Natural killer cell mediated cytotoxicity	KEGG:hsa04650	PRF1
mesh:d065626	MESH:D065626	Digestive system disease	IL-17 signaling pathway	KEGG:hsa04657	CSF2
mesh:d065626	MESH:D065626	Digestive system disease	IL-17 signaling pathway	KEGG:hsa04657	IKBKG
mesh:d065626	MESH:D065626	Digestive system disease	IL-17 signaling pathway	KEGG:hsa04657	IL4
mesh:d065626	MESH:D065626	Digestive system disease	IL-17 signaling pathway	KEGG:hsa04657	MMP1
mesh:d065626	MESH:D065626	Digestive system disease	Th1 and Th2 cell differentiation	KEGG:hsa04658	IKBKG
mesh:d065626	MESH:D065626	Digestive system disease	Th1 and Th2 cell differentiation	KEGG:hsa04658	IL4
mesh:d065626	MESH:D065626	Digestive system disease	Th1 and Th2 cell differentiation	KEGG:hsa04658	JAK2
mesh:d065626	MESH:D065626	Digestive system disease	Th17 cell differentiation	KEGG:hsa04659	IKBKG
mesh:d065626	MESH:D065626	Digestive system disease	Th17 cell differentiation	KEGG:hsa04659	IL4
mesh:d065626	MESH:D065626	Digestive system disease	Th17 cell differentiation	KEGG:hsa04659	JAK2
mesh:d065626	MESH:D065626	Digestive system disease	Th17 cell differentiation	KEGG:hsa04659	TGFB1
mesh:d065626	MESH:D065626	Digestive system disease	T cell receptor signaling pathway	KEGG:hsa04660	CSF2
mesh:d065626	MESH:D065626	Digestive system disease	T cell receptor signaling pathway	KEGG:hsa04660	IKBKG
mesh:d065626	MESH:D065626	Digestive system disease	T cell receptor signaling pathway	KEGG:hsa04660	IL4
mesh:d065626	MESH:D065626	Digestive system disease	B cell receptor signaling pathway	KEGG:hsa04662	IKBKG
mesh:d065626	MESH:D065626	Digestive system disease	Fc epsilon RI signaling pathway	KEGG:hsa04664	CSF2
mesh:d065626	MESH:D065626	Digestive system disease	Fc epsilon RI signaling pathway	KEGG:hsa04664	IL3
mesh:d065626	MESH:D065626	Digestive system disease	Fc epsilon RI signaling pathway	KEGG:hsa04664	IL4
mesh:d065626	MESH:D065626	Digestive system disease	TNF signaling pathway	KEGG:hsa04668	CSF2
mesh:d065626	MESH:D065626	Digestive system disease	TNF signaling pathway	KEGG:hsa04668	FAS
mesh:d065626	MESH:D065626	Digestive system disease	TNF signaling pathway	KEGG:hsa04668	IKBKG
mesh:d065626	MESH:D065626	Digestive system disease	TNF signaling pathway	KEGG:hsa04668	LIF
mesh:d065626	MESH:D065626	Digestive system disease	TNF signaling pathway	KEGG:hsa04668	TNFRSF1B
mesh:d065626	MESH:D065626	Digestive system disease	Intestinal immune network for IgA production	KEGG:hsa04672	IL4
mesh:d065626	MESH:D065626	Digestive system disease	Intestinal immune network for IgA production	KEGG:hsa04672	TGFB1
mesh:d065626	MESH:D065626	Digestive system disease	Cholinergic synapse	KEGG:hsa04725	JAK2
mesh:d065626	MESH:D065626	Digestive system disease	Regulation of actin cytoskeleton	KEGG:hsa04810	CD14
mesh:d065626	MESH:D065626	Digestive system disease	Regulation of actin cytoskeleton	KEGG:hsa04810	F2
mesh:d065626	MESH:D065626	Digestive system disease	Regulation of actin cytoskeleton	KEGG:hsa04810	FGF21
mesh:d065626	MESH:D065626	Digestive system disease	Insulin signaling pathway	KEGG:hsa04910	SREBF1
mesh:d065626	MESH:D065626	Digestive system disease	Ovarian steroidogenesis	KEGG:hsa04913	CYP17A1
mesh:d065626	MESH:D065626	Digestive system disease	Ovarian steroidogenesis	KEGG:hsa04913	LDLR
mesh:d065626	MESH:D065626	Digestive system disease	Ovarian steroidogenesis	KEGG:hsa04913	SCARB1
mesh:d065626	MESH:D065626	Digestive system disease	Prolactin signaling pathway	KEGG:hsa04917	CYP17A1
mesh:d065626	MESH:D065626	Digestive system disease	Prolactin signaling pathway	KEGG:hsa04917	JAK2
mesh:d065626	MESH:D065626	Digestive system disease	Adipocytokine signaling pathway	KEGG:hsa04920	ADIPOQ
mesh:d065626	MESH:D065626	Digestive system disease	Adipocytokine signaling pathway	KEGG:hsa04920	IKBKG
mesh:d065626	MESH:D065626	Digestive system disease	Adipocytokine signaling pathway	KEGG:hsa04920	JAK2
mesh:d065626	MESH:D065626	Digestive system disease	Adipocytokine signaling pathway	KEGG:hsa04920	LEP
mesh:d065626	MESH:D065626	Digestive system disease	Adipocytokine signaling pathway	KEGG:hsa04920	PPARA
mesh:d065626	MESH:D065626	Digestive system disease	Adipocytokine signaling pathway	KEGG:hsa04920	TNFRSF1B
mesh:d065626	MESH:D065626	Digestive system disease	Glucagon signaling pathway	KEGG:hsa04922	PPARA
mesh:d065626	MESH:D065626	Digestive system disease	Glucagon signaling pathway	KEGG:hsa04922	SIRT1
mesh:d065626	MESH:D065626	Digestive system disease	Renin secretion	KEGG:hsa04924	ACE
mesh:d065626	MESH:D065626	Digestive system disease	Aldosterone synthesis and secretion	KEGG:hsa04925	LDLR
mesh:d065626	MESH:D065626	Digestive system disease	Aldosterone synthesis and secretion	KEGG:hsa04925	SCARB1
mesh:d065626	MESH:D065626	Digestive system disease	Type II diabetes mellitus	KEGG:hsa04930	ADIPOQ
mesh:d065626	MESH:D065626	Digestive system disease	Insulin resistance	KEGG:hsa04931	PPARA
mesh:d065626	MESH:D065626	Digestive system disease	Insulin resistance	KEGG:hsa04931	SREBF1
mesh:d065626	MESH:D065626	Digestive system disease	Non-alcoholic fatty liver disease (NAFLD)	KEGG:hsa04932	ADIPOQ
mesh:d065626	MESH:D065626	Digestive system disease	Non-alcoholic fatty liver disease (NAFLD)	KEGG:hsa04932	CYP2E1
mesh:d065626	MESH:D065626	Digestive system disease	Non-alcoholic fatty liver disease (NAFLD)	KEGG:hsa04932	FAS
mesh:d065626	MESH:D065626	Digestive system disease	Non-alcoholic fatty liver disease (NAFLD)	KEGG:hsa04932	IL1A
mesh:d065626	MESH:D065626	Digestive system disease	Non-alcoholic fatty liver disease (NAFLD)	KEGG:hsa04932	LEP
mesh:d065626	MESH:D065626	Digestive system disease	Non-alcoholic fatty liver disease (NAFLD)	KEGG:hsa04932	PPARA
mesh:d065626	MESH:D065626	Digestive system disease	Non-alcoholic fatty liver disease (NAFLD)	KEGG:hsa04932	SREBF1
mesh:d065626	MESH:D065626	Digestive system disease	Non-alcoholic fatty liver disease (NAFLD)	KEGG:hsa04932	TGFB1
mesh:d065626	MESH:D065626	Digestive system disease	Non-alcoholic fatty liver disease (NAFLD)	KEGG:hsa04932	XBP1
mesh:d065626	MESH:D065626	Digestive system disease	AGE-RAGE signaling pathway in diabetic complications	KEGG:hsa04933	IL1A
mesh:d065626	MESH:D065626	Digestive system disease	AGE-RAGE signaling pathway in diabetic complications	KEGG:hsa04933	JAK2
mesh:d065626	MESH:D065626	Digestive system disease	AGE-RAGE signaling pathway in diabetic complications	KEGG:hsa04933	TGFB1
mesh:d065626	MESH:D065626	Digestive system disease	Type I diabetes mellitus	KEGG:hsa04940	FAS
mesh:d065626	MESH:D065626	Digestive system disease	Type I diabetes mellitus	KEGG:hsa04940	IL1A
mesh:d065626	MESH:D065626	Digestive system disease	Type I diabetes mellitus	KEGG:hsa04940	PRF1
mesh:d065626	MESH:D065626	Digestive system disease	Fat digestion and absorption	KEGG:hsa04975	SCARB1
mesh:d065626	MESH:D065626	Digestive system disease	Bile secretion	KEGG:hsa04976	ABCB4
mesh:d065626	MESH:D065626	Digestive system disease	Bile secretion	KEGG:hsa04976	LDLR
mesh:d065626	MESH:D065626	Digestive system disease	Bile secretion	KEGG:hsa04976	SCARB1
mesh:d065626	MESH:D065626	Digestive system disease	Vitamin digestion and absorption	KEGG:hsa04977	SCARB1
mesh:d065626	MESH:D065626	Digestive system disease	Alzheimer's disease	KEGG:hsa05010	ATP5F1B
mesh:d065626	MESH:D065626	Digestive system disease	Alzheimer's disease	KEGG:hsa05010	FAS
mesh:d065626	MESH:D065626	Digestive system disease	Parkinson's disease	KEGG:hsa05012	ATP5F1B
mesh:d065626	MESH:D065626	Digestive system disease	Amyotrophic lateral sclerosis (ALS)	KEGG:hsa05014	TNFRSF1B
mesh:d065626	MESH:D065626	Digestive system disease	Huntington's disease	KEGG:hsa05016	ATP5F1B
mesh:d065626	MESH:D065626	Digestive system disease	Prion diseases	KEGG:hsa05020	IL1A
mesh:d065626	MESH:D065626	Digestive system disease	Amphetamine addiction	KEGG:hsa05031	SIRT1
mesh:d065626	MESH:D065626	Digestive system disease	Epithelial cell signaling in Helicobacter pylori infection	KEGG:hsa05120	IKBKG
mesh:d065626	MESH:D065626	Digestive system disease	Pathogenic Escherichia coli infection	KEGG:hsa05130	CD14
mesh:d065626	MESH:D065626	Digestive system disease	Shigellosis	KEGG:hsa05131	IKBKG
mesh:d065626	MESH:D065626	Digestive system disease	Salmonella infection	KEGG:hsa05132	CD14
mesh:d065626	MESH:D065626	Digestive system disease	Salmonella infection	KEGG:hsa05132	CSF2
mesh:d065626	MESH:D065626	Digestive system disease	Salmonella infection	KEGG:hsa05132	IL1A
mesh:d065626	MESH:D065626	Digestive system disease	Pertussis	KEGG:hsa05133	CD14
mesh:d065626	MESH:D065626	Digestive system disease	Pertussis	KEGG:hsa05133	IL1A
mesh:d065626	MESH:D065626	Digestive system disease	Legionellosis	KEGG:hsa05134	CD14
mesh:d065626	MESH:D065626	Digestive system disease	Leishmaniasis	KEGG:hsa05140	IL1A
mesh:d065626	MESH:D065626	Digestive system disease	Leishmaniasis	KEGG:hsa05140	IL4
mesh:d065626	MESH:D065626	Digestive system disease	Leishmaniasis	KEGG:hsa05140	JAK2
mesh:d065626	MESH:D065626	Digestive system disease	Leishmaniasis	KEGG:hsa05140	TGFB1
mesh:d065626	MESH:D065626	Digestive system disease	Chagas disease (American trypanosomiasis)	KEGG:hsa05142	ACE
mesh:d065626	MESH:D065626	Digestive system disease	Chagas disease (American trypanosomiasis)	KEGG:hsa05142	FAS
mesh:d065626	MESH:D065626	Digestive system disease	Chagas disease (American trypanosomiasis)	KEGG:hsa05142	IKBKG
mesh:d065626	MESH:D065626	Digestive system disease	Chagas disease (American trypanosomiasis)	KEGG:hsa05142	TGFB1
mesh:d065626	MESH:D065626	Digestive system disease	African trypanosomiasis	KEGG:hsa05143	FAS
mesh:d065626	MESH:D065626	Digestive system disease	Malaria	KEGG:hsa05144	TGFB1
mesh:d065626	MESH:D065626	Digestive system disease	Toxoplasmosis	KEGG:hsa05145	IKBKG
mesh:d065626	MESH:D065626	Digestive system disease	Toxoplasmosis	KEGG:hsa05145	JAK2
mesh:d065626	MESH:D065626	Digestive system disease	Toxoplasmosis	KEGG:hsa05145	LAMA1
mesh:d065626	MESH:D065626	Digestive system disease	Toxoplasmosis	KEGG:hsa05145	LDLR
mesh:d065626	MESH:D065626	Digestive system disease	Toxoplasmosis	KEGG:hsa05145	TGFB1
mesh:d065626	MESH:D065626	Digestive system disease	Amoebiasis	KEGG:hsa05146	CD14
mesh:d065626	MESH:D065626	Digestive system disease	Amoebiasis	KEGG:hsa05146	CSF2
mesh:d065626	MESH:D065626	Digestive system disease	Amoebiasis	KEGG:hsa05146	LAMA1
mesh:d065626	MESH:D065626	Digestive system disease	Amoebiasis	KEGG:hsa05146	TGFB1
mesh:d065626	MESH:D065626	Digestive system disease	Tuberculosis	KEGG:hsa05152	CD14
mesh:d065626	MESH:D065626	Digestive system disease	Tuberculosis	KEGG:hsa05152	IL1A
mesh:d065626	MESH:D065626	Digestive system disease	Tuberculosis	KEGG:hsa05152	JAK2
mesh:d065626	MESH:D065626	Digestive system disease	Tuberculosis	KEGG:hsa05152	TGFB1
mesh:d065626	MESH:D065626	Digestive system disease	Hepatitis C	KEGG:hsa05160	IKBKG
mesh:d065626	MESH:D065626	Digestive system disease	Hepatitis C	KEGG:hsa05160	LDLR
mesh:d065626	MESH:D065626	Digestive system disease	Hepatitis C	KEGG:hsa05160	PPARA
mesh:d065626	MESH:D065626	Digestive system disease	Hepatitis C	KEGG:hsa05160	SCARB1
mesh:d065626	MESH:D065626	Digestive system disease	Hepatitis B	KEGG:hsa05161	FAS
mesh:d065626	MESH:D065626	Digestive system disease	Hepatitis B	KEGG:hsa05161	IKBKG
mesh:d065626	MESH:D065626	Digestive system disease	Hepatitis B	KEGG:hsa05161	TGFB1
mesh:d065626	MESH:D065626	Digestive system disease	Measles	KEGG:hsa05162	FAS
mesh:d065626	MESH:D065626	Digestive system disease	Measles	KEGG:hsa05162	IL1A
mesh:d065626	MESH:D065626	Digestive system disease	Measles	KEGG:hsa05162	IL4
mesh:d065626	MESH:D065626	Digestive system disease	Measles	KEGG:hsa05162	JAK2
mesh:d065626	MESH:D065626	Digestive system disease	Influenza A	KEGG:hsa05164	FAS
mesh:d065626	MESH:D065626	Digestive system disease	Influenza A	KEGG:hsa05164	IL1A
mesh:d065626	MESH:D065626	Digestive system disease	Influenza A	KEGG:hsa05164	JAK2
mesh:d065626	MESH:D065626	Digestive system disease	HTLV-I infection	KEGG:hsa05166	CSF2
mesh:d065626	MESH:D065626	Digestive system disease	HTLV-I infection	KEGG:hsa05166	IKBKG
mesh:d065626	MESH:D065626	Digestive system disease	HTLV-I infection	KEGG:hsa05166	TGFB1
mesh:d065626	MESH:D065626	Digestive system disease	HTLV-I infection	KEGG:hsa05166	XBP1
mesh:d065626	MESH:D065626	Digestive system disease	Herpes simplex infection	KEGG:hsa05168	FAS
mesh:d065626	MESH:D065626	Digestive system disease	Herpes simplex infection	KEGG:hsa05168	IKBKG
mesh:d065626	MESH:D065626	Digestive system disease	Herpes simplex infection	KEGG:hsa05168	JAK2
mesh:d065626	MESH:D065626	Digestive system disease	Epstein-Barr virus infection	KEGG:hsa05169	IKBKG
mesh:d065626	MESH:D065626	Digestive system disease	Pathways in cancer	KEGG:hsa05200	FAS
mesh:d065626	MESH:D065626	Digestive system disease	Pathways in cancer	KEGG:hsa05200	FGF21
mesh:d065626	MESH:D065626	Digestive system disease	Pathways in cancer	KEGG:hsa05200	GSTP1
mesh:d065626	MESH:D065626	Digestive system disease	Pathways in cancer	KEGG:hsa05200	IKBKG
mesh:d065626	MESH:D065626	Digestive system disease	Pathways in cancer	KEGG:hsa05200	LAMA1
mesh:d065626	MESH:D065626	Digestive system disease	Pathways in cancer	KEGG:hsa05200	MMP1
mesh:d065626	MESH:D065626	Digestive system disease	Pathways in cancer	KEGG:hsa05200	PPARD
mesh:d065626	MESH:D065626	Digestive system disease	Pathways in cancer	KEGG:hsa05200	TGFB1
mesh:d065626	MESH:D065626	Digestive system disease	Transcriptional misregulation in cancer	KEGG:hsa05202	CD14
mesh:d065626	MESH:D065626	Digestive system disease	Transcriptional misregulation in cancer	KEGG:hsa05202	CSF2
mesh:d065626	MESH:D065626	Digestive system disease	Transcriptional misregulation in cancer	KEGG:hsa05202	IL3
mesh:d065626	MESH:D065626	Digestive system disease	Viral carcinogenesis	KEGG:hsa05203	IKBKG
mesh:d065626	MESH:D065626	Digestive system disease	Chemical carcinogenesis	KEGG:hsa05204	CYP1A2
mesh:d065626	MESH:D065626	Digestive system disease	Chemical carcinogenesis	KEGG:hsa05204	CYP2E1
mesh:d065626	MESH:D065626	Digestive system disease	Chemical carcinogenesis	KEGG:hsa05204	GSTA1
mesh:d065626	MESH:D065626	Digestive system disease	Chemical carcinogenesis	KEGG:hsa05204	GSTM1
mesh:d065626	MESH:D065626	Digestive system disease	Chemical carcinogenesis	KEGG:hsa05204	GSTP1
mesh:d065626	MESH:D065626	Digestive system disease	Chemical carcinogenesis	KEGG:hsa05204	GSTT1
mesh:d065626	MESH:D065626	Digestive system disease	Proteoglycans in cancer	KEGG:hsa05205	FAS
mesh:d065626	MESH:D065626	Digestive system disease	Proteoglycans in cancer	KEGG:hsa05205	TGFB1
mesh:d065626	MESH:D065626	Digestive system disease	MicroRNAs in cancer	KEGG:hsa05206	SIRT1
mesh:d065626	MESH:D065626	Digestive system disease	Colorectal cancer	KEGG:hsa05210	TGFB1
mesh:d065626	MESH:D065626	Digestive system disease	Renal cell carcinoma	KEGG:hsa05211	TGFB1
mesh:d065626	MESH:D065626	Digestive system disease	Pancreatic cancer	KEGG:hsa05212	IKBKG
mesh:d065626	MESH:D065626	Digestive system disease	Pancreatic cancer	KEGG:hsa05212	TGFB1
mesh:d065626	MESH:D065626	Digestive system disease	Prostate cancer	KEGG:hsa05215	GSTP1
mesh:d065626	MESH:D065626	Digestive system disease	Prostate cancer	KEGG:hsa05215	IKBKG
mesh:d065626	MESH:D065626	Digestive system disease	Melanoma	KEGG:hsa05218	FGF21
mesh:d065626	MESH:D065626	Digestive system disease	Bladder cancer	KEGG:hsa05219	MMP1
mesh:d065626	MESH:D065626	Digestive system disease	Chronic myeloid leukemia	KEGG:hsa05220	IKBKG
mesh:d065626	MESH:D065626	Digestive system disease	Chronic myeloid leukemia	KEGG:hsa05220	TGFB1
mesh:d065626	MESH:D065626	Digestive system disease	Acute myeloid leukemia	KEGG:hsa05221	IKBKG
mesh:d065626	MESH:D065626	Digestive system disease	Acute myeloid leukemia	KEGG:hsa05221	PPARD
mesh:d065626	MESH:D065626	Digestive system disease	Small cell lung cancer	KEGG:hsa05222	IKBKG
mesh:d065626	MESH:D065626	Digestive system disease	Small cell lung cancer	KEGG:hsa05222	LAMA1
mesh:d065626	MESH:D065626	Digestive system disease	Breast cancer	KEGG:hsa05224	FGF21
mesh:d065626	MESH:D065626	Digestive system disease	Asthma	KEGG:hsa05310	IL3
mesh:d065626	MESH:D065626	Digestive system disease	Asthma	KEGG:hsa05310	IL4
mesh:d065626	MESH:D065626	Digestive system disease	Autoimmune thyroid disease	KEGG:hsa05320	FAS
mesh:d065626	MESH:D065626	Digestive system disease	Autoimmune thyroid disease	KEGG:hsa05320	IL4
mesh:d065626	MESH:D065626	Digestive system disease	Autoimmune thyroid disease	KEGG:hsa05320	PRF1
mesh:d065626	MESH:D065626	Digestive system disease	Inflammatory bowel disease (IBD)	KEGG:hsa05321	IL1A
mesh:d065626	MESH:D065626	Digestive system disease	Inflammatory bowel disease (IBD)	KEGG:hsa05321	IL4
mesh:d065626	MESH:D065626	Digestive system disease	Inflammatory bowel disease (IBD)	KEGG:hsa05321	TGFB1
mesh:d065626	MESH:D065626	Digestive system disease	Rheumatoid arthritis	KEGG:hsa05323	CSF2
mesh:d065626	MESH:D065626	Digestive system disease	Rheumatoid arthritis	KEGG:hsa05323	IL1A
mesh:d065626	MESH:D065626	Digestive system disease	Rheumatoid arthritis	KEGG:hsa05323	MMP1
mesh:d065626	MESH:D065626	Digestive system disease	Rheumatoid arthritis	KEGG:hsa05323	TGFB1
mesh:d065626	MESH:D065626	Digestive system disease	Allograft rejection	KEGG:hsa05330	FAS
mesh:d065626	MESH:D065626	Digestive system disease	Allograft rejection	KEGG:hsa05330	IL4
mesh:d065626	MESH:D065626	Digestive system disease	Allograft rejection	KEGG:hsa05330	PRF1
mesh:d065626	MESH:D065626	Digestive system disease	Graft-versus-host disease	KEGG:hsa05332	FAS
mesh:d065626	MESH:D065626	Digestive system disease	Graft-versus-host disease	KEGG:hsa05332	IL1A
mesh:d065626	MESH:D065626	Digestive system disease	Graft-versus-host disease	KEGG:hsa05332	PRF1
mesh:d065626	MESH:D065626	Digestive system disease	Primary immunodeficiency	KEGG:hsa05340	IKBKG
mesh:d065626	MESH:D065626	Digestive system disease	Primary immunodeficiency	KEGG:hsa05340	RAG2
mesh:d065626	MESH:D065626	Digestive system disease	Hypertrophic cardiomyopathy (HCM)	KEGG:hsa05410	ACE
mesh:d065626	MESH:D065626	Digestive system disease	Hypertrophic cardiomyopathy (HCM)	KEGG:hsa05410	TGFB1
mesh:d065626	MESH:D065626	Digestive system disease	Dilated cardiomyopathy	KEGG:hsa05414	TGFB1
mesh:d065626	MESH:D065626	Digestive system disease	Viral myocarditis	KEGG:hsa05416	PRF1
mesh:d065626	MESH:D065626	Digestive system disease	Fluid shear stress and atherosclerosis	KEGG:hsa05418	GSTA1
mesh:d065626	MESH:D065626	Digestive system disease	Fluid shear stress and atherosclerosis	KEGG:hsa05418	GSTM1
mesh:d065626	MESH:D065626	Digestive system disease	Fluid shear stress and atherosclerosis	KEGG:hsa05418	GSTP1
mesh:d065626	MESH:D065626	Digestive system disease	Fluid shear stress and atherosclerosis	KEGG:hsa05418	GSTT1
mesh:d065626	MESH:D065626	Digestive system disease	Fluid shear stress and atherosclerosis	KEGG:hsa05418	IKBKG
mesh:d065626	MESH:D065626	Digestive system disease	Fluid shear stress and atherosclerosis	KEGG:hsa05418	IL1A
mesh:d065626	MESH:D065626	Digestive system disease	Fluid shear stress and atherosclerosis	KEGG:hsa05418	NFE2L2
