# Supplementary material for: Prediction of VEGF-C as a Key Target of Pure Total Flavonoids From Citrus Against NAFLD in Mice via Network Pharmacology
Source: Front Pharmacol. 2019 Jun 4;10:582. doi: 10.3389/fphar.2019.00582 (PMC6558193; doi:10.3389/fphar.2019.00582)
Supplement: Supplementary file 7 [file Table_7.xls]

## Sheet: Sheet1
Table S7. Information of gene-pathway networks of NAFLD progression group and PTFC treatment group.
NAFLD progression group			PTFC treatment group
KEGG pathways	Associated genes		KEGG pathways	Associated genes
Adipocytokine signaling pathway	IRS4		Chemokine signaling pathway	CXCL1
Adipocytokine signaling pathway	IRS2		Chemokine signaling pathway	CCL3
Apoptosis	PIK3CG		Chemokine signaling pathway	CCL2
Apoptosis	IRAK3		Chemokine signaling pathway	CCR1
Apoptosis	TNFSF10		Chemokine signaling pathway	CXCL2
Apoptosis	CSF2RB2		Chemokine signaling pathway	CCL9
Apoptosis	PIK3CD		Chemokine signaling pathway	CXCL9
Apoptosis	CSF2RB		Chemokine signaling pathway	CXCR3
Apoptosis	PIK3R5		Chemokine signaling pathway	CCL4
Apoptosis	APAF1		Chemokine signaling pathway	CCL7
Apoptosis	IL1A		Chemokine signaling pathway	CCL6
Apoptosis	IL3RA		Chemokine signaling pathway	CCL22
Apoptosis	AKT3		Chemokine signaling pathway	DOCK2
Arachidonic acid metabolism	GPX6		Chemokine signaling pathway	PTK2B
Arachidonic acid metabolism	CYP2B19		Chemokine signaling pathway	CXCR4
B cell receptor signaling pathway	PIK3CG		Chemokine signaling pathway	CXCR6
B cell receptor signaling pathway	CARD11		Chemokine signaling pathway	PIK3R5
B cell receptor signaling pathway	DAPP1		Chemokine signaling pathway	PIK3CG
B cell receptor signaling pathway	PIK3CD		Chemokine signaling pathway	NCF1
B cell receptor signaling pathway	PIK3R5		Chemokine signaling pathway	HCK
B cell receptor signaling pathway	INPP5D		Chemokine signaling pathway	PIK3CD
B cell receptor signaling pathway	CD72		Chemokine signaling pathway	STAT1
B cell receptor signaling pathway	AKT3		Chemokine signaling pathway	WAS
B cell receptor signaling pathway	BLNK		Chemokine signaling pathway	VAV1
B cell receptor signaling pathway	PRKCB		Chemokine signaling pathway	PRKCB
B cell receptor signaling pathway	BTK		Chemokine signaling pathway	CCR7
Chemokine signaling pathway	CXCL1		Chemokine signaling pathway	GNG10
Chemokine signaling pathway	CCL3		Chemokine signaling pathway	CX3CR1
Chemokine signaling pathway	CCL2		Chemokine signaling pathway	CCR2
Chemokine signaling pathway	CCR1		Chemokine signaling pathway	JAK3
Chemokine signaling pathway	CCL9		Chemokine signaling pathway	XCL1
Chemokine signaling pathway	PF4		Cytokine-cytokine receptor interaction	CXCL1
Chemokine signaling pathway	CCL4		Cytokine-cytokine receptor interaction	TNFRSF21
Chemokine signaling pathway	CCL7		Cytokine-cytokine receptor interaction	IL1R2
Chemokine signaling pathway	DOCK2		Cytokine-cytokine receptor interaction	CCL3
Chemokine signaling pathway	CXCR4		Cytokine-cytokine receptor interaction	ACVRL1
Chemokine signaling pathway	PIK3R5		Cytokine-cytokine receptor interaction	CCL2
Chemokine signaling pathway	GNG2		Cytokine-cytokine receptor interaction	CCR1
Chemokine signaling pathway	AKT3		Cytokine-cytokine receptor interaction	CXCL2
Chemokine signaling pathway	PIK3CG		Cytokine-cytokine receptor interaction	CCL9
Chemokine signaling pathway	NCF1		Cytokine-cytokine receptor interaction	CXCL9
Chemokine signaling pathway	HCK		Cytokine-cytokine receptor interaction	CXCR3
Chemokine signaling pathway	PIK3CD		Cytokine-cytokine receptor interaction	CCL4
Chemokine signaling pathway	PRKCB		Cytokine-cytokine receptor interaction	CCL7
Chemokine signaling pathway	CCR7		Cytokine-cytokine receptor interaction	CCL6
Chemokine signaling pathway	GNGT2		Cytokine-cytokine receptor interaction	CCL22
Chemokine signaling pathway	ARRB1		Cytokine-cytokine receptor interaction	CXCR4
Chemokine signaling pathway	GNG10		Cytokine-cytokine receptor interaction	IL10RB
Chemokine signaling pathway	CCR2		Cytokine-cytokine receptor interaction	IL10RA
Chemokine signaling pathway	CX3CR1		Cytokine-cytokine receptor interaction	CXCR6
Chemokine signaling pathway	JAK3		Cytokine-cytokine receptor interaction	CSF2RB
Chemokine signaling pathway	GRK1		Cytokine-cytokine receptor interaction	TNFRSF19
Chemokine signaling pathway	ADCY7		Cytokine-cytokine receptor interaction	LTB
Chemokine signaling pathway	LYN		Cytokine-cytokine receptor interaction	IFNGR1
Chemokine signaling pathway	CXCL9		Cytokine-cytokine receptor interaction	CSF2RA
Chemokine signaling pathway	CXCR3		Cytokine-cytokine receptor interaction	IL1A
Chemokine signaling pathway	CCL5		Cytokine-cytokine receptor interaction	FLT3
Chemokine signaling pathway	STAT1		Cytokine-cytokine receptor interaction	EDA2R
Chemokine signaling pathway	VAV1		Cytokine-cytokine receptor interaction	KITL
Chemokine signaling pathway	WAS		Cytokine-cytokine receptor interaction	TNFSF10
Chemokine signaling pathway	CCL22		Cytokine-cytokine receptor interaction	CCR7
Chemokine signaling pathway	CCR5		Cytokine-cytokine receptor interaction	IL20RB
Chemokine signaling pathway	PTK2B		Cytokine-cytokine receptor interaction	CX3CR1
Chemokine signaling pathway	CXCR6		Cytokine-cytokine receptor interaction	CCR2
Chemokine signaling pathway	GRK5		Cytokine-cytokine receptor interaction	PDGFRB
Chemokine signaling pathway	XCL1		Cytokine-cytokine receptor interaction	XCL1
Cytokine-cytokine receptor interaction	CXCL1		Cytokine-cytokine receptor interaction	IL3RA
Cytokine-cytokine receptor interaction	TNFRSF21		Toll-like receptor signaling pathway	PIK3CG
Cytokine-cytokine receptor interaction	CCL3		Toll-like receptor signaling pathway	CCL3
Cytokine-cytokine receptor interaction	ACVRL1		Toll-like receptor signaling pathway	PIK3CD
Cytokine-cytokine receptor interaction	CCL2		Toll-like receptor signaling pathway	CXCL9
Cytokine-cytokine receptor interaction	CSF2RB2		Toll-like receptor signaling pathway	TLR2
Cytokine-cytokine receptor interaction	CCR1		Toll-like receptor signaling pathway	TLR3
Cytokine-cytokine receptor interaction	CCL9		Toll-like receptor signaling pathway	TLR4
Cytokine-cytokine receptor interaction	PF4		Toll-like receptor signaling pathway	STAT1
Cytokine-cytokine receptor interaction	IL7R		Toll-like receptor signaling pathway	TLR6
Cytokine-cytokine receptor interaction	CCL4		Toll-like receptor signaling pathway	CCL4
Cytokine-cytokine receptor interaction	CCL7		Toll-like receptor signaling pathway	FOS
Cytokine-cytokine receptor interaction	TNFRSF11B		Toll-like receptor signaling pathway	IKBKE
Cytokine-cytokine receptor interaction	TNFRSF11A		Toll-like receptor signaling pathway	CD86
Cytokine-cytokine receptor interaction	CXCR4		Toll-like receptor signaling pathway	IRF5
Cytokine-cytokine receptor interaction	IL10RB		Toll-like receptor signaling pathway	IRF7
Cytokine-cytokine receptor interaction	CSF3R		Toll-like receptor signaling pathway	PIK3R5
Cytokine-cytokine receptor interaction	CSF2RB		Toll-like receptor signaling pathway	CD14
Cytokine-cytokine receptor interaction	TNFRSF19		Toll-like receptor signaling pathway	SPP1
Cytokine-cytokine receptor interaction	LTB		Hematopoietic cell lineage	IL1R2
Cytokine-cytokine receptor interaction	IFNGR1		Hematopoietic cell lineage	CD8B1
Cytokine-cytokine receptor interaction	IL1A		Hematopoietic cell lineage	CD3D
Cytokine-cytokine receptor interaction	FLT3		Hematopoietic cell lineage	FLT3
Cytokine-cytokine receptor interaction	EDA2R		Hematopoietic cell lineage	ITGA4
Cytokine-cytokine receptor interaction	KITL		Hematopoietic cell lineage	KITL
Cytokine-cytokine receptor interaction	INHBB		Hematopoietic cell lineage	CD34
Cytokine-cytokine receptor interaction	VEGFC		Hematopoietic cell lineage	H2-EB1
Cytokine-cytokine receptor interaction	TNFSF10		Hematopoietic cell lineage	H2-AA
Cytokine-cytokine receptor interaction	CCR7		Hematopoietic cell lineage	CD5
Cytokine-cytokine receptor interaction	IL20RB		Hematopoietic cell lineage	CSF2RA
Cytokine-cytokine receptor interaction	CX3CR1		Hematopoietic cell lineage	IL1A
Cytokine-cytokine receptor interaction	CCR2		Hematopoietic cell lineage	IL3RA
Cytokine-cytokine receptor interaction	PDGFRA		Hematopoietic cell lineage	CD14
Cytokine-cytokine receptor interaction	PDGFRB		Hematopoietic cell lineage	CD7
Cytokine-cytokine receptor interaction	IL3RA		Natural killer cell mediated cytotoxicity	PIK3CG
ECM-receptor interaction	ITGA9		Natural killer cell mediated cytotoxicity	ICAM1
ECM-receptor interaction	ITGA8		Natural killer cell mediated cytotoxicity	CD247
ECM-receptor interaction	ITGB7		Natural killer cell mediated cytotoxicity	PIK3CD
ECM-receptor interaction	COL3A1		Natural killer cell mediated cytotoxicity	ITGB2
ECM-receptor interaction	COL6A1		Natural killer cell mediated cytotoxicity	GZMB
ECM-receptor interaction	ITGA4		Natural killer cell mediated cytotoxicity	VAV1
ECM-receptor interaction	THBS2		Natural killer cell mediated cytotoxicity	PRKCB
ECM-receptor interaction	SDC3		Natural killer cell mediated cytotoxicity	HCST
ECM-receptor interaction	HMMR		Natural killer cell mediated cytotoxicity	TNFSF10
ECM-receptor interaction	SPP1		Natural killer cell mediated cytotoxicity	PTK2B
Focal adhesion	PIK3CG		Natural killer cell mediated cytotoxicity	LCK
Focal adhesion	COL4A1		Natural killer cell mediated cytotoxicity	PLCG2
Focal adhesion	TNXB		Natural killer cell mediated cytotoxicity	FCER1G
Focal adhesion	PIK3CD		Natural killer cell mediated cytotoxicity	PIK3R5
Focal adhesion	MYL12B		Natural killer cell mediated cytotoxicity	IFNGR1
Focal adhesion	FLNA		Natural killer cell mediated cytotoxicity	SH3BP2
Focal adhesion	COL5A1		Natural killer cell mediated cytotoxicity	LCP2
Focal adhesion	PRKCB		B cell receptor signaling pathway	PIK3CG
Focal adhesion	LAMA2		B cell receptor signaling pathway	NFKBIE
Focal adhesion	VEGFC		B cell receptor signaling pathway	PIK3CD
Focal adhesion	PDGFRA		B cell receptor signaling pathway	VAV1
Focal adhesion	COL1A2		B cell receptor signaling pathway	BTK
Focal adhesion	PDGFRB		B cell receptor signaling pathway	PRKCB
Focal adhesion	PIK3R5		B cell receptor signaling pathway	FOS
Focal adhesion	LAMC2		B cell receptor signaling pathway	CARD11
Focal adhesion	THBS1		B cell receptor signaling pathway	DAPP1
Focal adhesion	AKT3		B cell receptor signaling pathway	RASGRP3
Focal adhesion	PARVB		B cell receptor signaling pathway	PLCG2
Focal adhesion	ITGA9		B cell receptor signaling pathway	PIK3R5
Focal adhesion	CCND2		B cell receptor signaling pathway	INPP5D
Focal adhesion	BCL2		B cell receptor signaling pathway	BLNK
Focal adhesion	ITGA8		Neuroactive ligand-receptor interaction	GABRG3
Focal adhesion	ITGB7		Neuroactive ligand-receptor interaction	P2RX1
Focal adhesion	COL3A1		Neuroactive ligand-receptor interaction	P2RX3
Focal adhesion	ACTN1		Neuroactive ligand-receptor interaction	ADRA2A
Focal adhesion	COL6A1		Neuroactive ligand-receptor interaction	UTS2R
Focal adhesion	ITGA4		Neuroactive ligand-receptor interaction	NTSR2
Focal adhesion	VAV1		Neuroactive ligand-receptor interaction	GLP1R
Focal adhesion	THBS2		Cell cycle	CCNE2
Focal adhesion	SPP1		Cell cycle	GADD45G
Hematopoietic cell lineage	CD8B1		Cell cycle	GADD45B
Hematopoietic cell lineage	CD3D		Cell cycle	TGFB2
Hematopoietic cell lineage	CD34		p53 signaling pathway	CCNE2
Hematopoietic cell lineage	H2-EB1		p53 signaling pathway	GADD45G
Hematopoietic cell lineage	MS4A1		p53 signaling pathway	GADD45B
Hematopoietic cell lineage	CD2		MAPK signaling pathway	HSPA1L
Hematopoietic cell lineage	ITGA4		MAPK signaling pathway	GADD45G
Hematopoietic cell lineage	CD5		MAPK signaling pathway	GADD45B
Hematopoietic cell lineage	CSF2RA		MAPK signaling pathway	CACNA2D2
Hematopoietic cell lineage	CSF1R		MAPK signaling pathway	TGFB2
Hematopoietic cell lineage	CD7		Insulin signaling pathway	IRS4
Natural killer cell mediated cytotoxicity	PIK3CG		Insulin signaling pathway	IRS2
Natural killer cell mediated cytotoxicity	ICAM1		Insulin signaling pathway	SHC3
Natural killer cell mediated cytotoxicity	ICAM2		Type II diabetes mellitus	IRS4
Natural killer cell mediated cytotoxicity	CD247		Type II diabetes mellitus	IRS2
Natural killer cell mediated cytotoxicity	PIK3CD		Adipocytokine signaling pathway	IRS4
Natural killer cell mediated cytotoxicity	FCGR4		Adipocytokine signaling pathway	IRS2
Natural killer cell mediated cytotoxicity	FCGR3		TGF-beta signaling pathway	SMAD9
Natural killer cell mediated cytotoxicity	PRKCB		TGF-beta signaling pathway	TGFB2
Natural killer cell mediated cytotoxicity	HCST		Prion diseases	C1QA
Natural killer cell mediated cytotoxicity	CD48		Prion diseases	C1QB
Natural killer cell mediated cytotoxicity	TNFSF10		Prion diseases	HSPA1A
Natural killer cell mediated cytotoxicity	PIK3R5		Prion diseases	HSPA1B
Natural killer cell mediated cytotoxicity	KLRD1		Prion diseases	CCL5
Natural killer cell mediated cytotoxicity	IFNGR1		Prion diseases	C1QC
Natural killer cell mediated cytotoxicity	LCP2		Complement and coagulation cascades	C1QA
Neuroactive ligand-receptor interaction	GRIN2B		Complement and coagulation cascades	C1QB
Neuroactive ligand-receptor interaction	ADRA2A		Complement and coagulation cascades	C3AR1
Neuroactive ligand-receptor interaction	2210010C04RIK		Complement and coagulation cascades	THBD
Neuroactive ligand-receptor interaction	GPR50		Complement and coagulation cascades	TFPI
NOD-like receptor signaling pathway	NAIP6		Complement and coagulation cascades	CFD
NOD-like receptor signaling pathway	CXCL1		Complement and coagulation cascades	C1QC
NOD-like receptor signaling pathway	CCL2		ECM-receptor interaction	ITGA9
NOD-like receptor signaling pathway	MEFV		ECM-receptor interaction	COL4A1
NOD-like receptor signaling pathway	NAIP2		ECM-receptor interaction	TNXB
NOD-like receptor signaling pathway	NAIP5		ECM-receptor interaction	CD44
NOD-like receptor signaling pathway	PSTPIP1		ECM-receptor interaction	ITGA8
NOD-like receptor signaling pathway	NLRP1B		ECM-receptor interaction	RELN
NOD-like receptor signaling pathway	TNFAIP3		ECM-receptor interaction	THBS2
NOD-like receptor signaling pathway	CASP1		Cytokine-cytokine receptor interaction	VEGFC
NOD-like receptor signaling pathway	CCL7		Cytokine-cytokine receptor interaction	TNFRSF11B
Retinol metabolism	CYP26C1		Cytokine-cytokine receptor interaction	TNFRSF11A
Retinol metabolism	CYP2B19		Cytokine-cytokine receptor interaction	CCR5
Toll-like receptor signaling pathway	PIK3CG		Cytokine-cytokine receptor interaction	PDGFB
Toll-like receptor signaling pathway	CD86		Cytokine-cytokine receptor interaction	CSF2RB2
Toll-like receptor signaling pathway	CCL3		Cytokine-cytokine receptor interaction	LIFR
Toll-like receptor signaling pathway	IRF7		Cytokine-cytokine receptor interaction	PDGFRA
Toll-like receptor signaling pathway	MAP3K8		Cytokine-cytokine receptor interaction	CSF3R
Toll-like receptor signaling pathway	PIK3CD		Cytokine-cytokine receptor interaction	PF4
Toll-like receptor signaling pathway	TLR2		Cytokine-cytokine receptor interaction	IL7R
Toll-like receptor signaling pathway	PIK3R5		Cytokine-cytokine receptor interaction	CCL5
Toll-like receptor signaling pathway	TLR6		Cytokine-cytokine receptor interaction	CSF1R
Toll-like receptor signaling pathway	CCL4		Focal adhesion	ITGA9
Toll-like receptor signaling pathway	TLR7		Focal adhesion	VEGFC
Toll-like receptor signaling pathway	AKT3		Focal adhesion	COL4A1
Toll-like receptor signaling pathway	IKBKE		Focal adhesion	TNXB
Toll-like receptor signaling pathway	IRF5		Focal adhesion	PDGFB
Toll-like receptor signaling pathway	CXCL9		Focal adhesion	ITGA8
Toll-like receptor signaling pathway	TLR3		Focal adhesion	PDGFRA
Toll-like receptor signaling pathway	CCL5		Focal adhesion	RELN
Toll-like receptor signaling pathway	STAT1		Focal adhesion	MYL12B
Toll-like receptor signaling pathway	MAP2K6		Focal adhesion	THBS2
Toll-like receptor signaling pathway	SPP1		Focal adhesion	AKT3
Type II diabetes mellitus	IRS4		Immune System	CD14
Type II diabetes mellitus	IRS2		MAPK signaling pathway	CD14
Adipocytokine signaling pathway	ADIPOQ		Programmed Cell Death	CD14
Adipocytokine signaling pathway	IKBKG		Tuberculosis	CD14
Adipocytokine signaling pathway	JAK2		Cellular responses to stress	IL1A
Adipocytokine signaling pathway	LEP		Cellular Senescence	IL1A
Adipocytokine signaling pathway	PPARA		Cytokine Signaling in Immune system	IL1A
Adipocytokine signaling pathway	TNFRSF1B		MAPK signaling pathway	IL1A
Apoptosis	CD14		Tuberculosis	IL1A
Apoptosis	FAS		Type I diabetes mellitus	IL1A
Apoptosis	FAS		AMPK signaling pathway	SREBF1
Apoptosis	IKBKG		Fatty acid, triacylglycerol, and ketone body metabolism	SREBF1
Apoptosis	IL3		Insulin resistance	SREBF1
Apoptosis	PRF1		Insulin signaling pathway	SREBF1
Arachidonic acid metabolism	CYP1A2		Metabolism	SREBF1
Arachidonic acid metabolism	CYP2E1		Metabolism of lipids and lipoproteins	SREBF1
B cell receptor signaling pathway	IKBKG		Adipocytokine signaling pathway	ADIPOQ
Chemokine signaling pathway	IKBKG		Adipocytokine signaling pathway	IKBKG
Chemokine signaling pathway	JAK2		Adipocytokine signaling pathway	JAK2
Cytokine-cytokine receptor interaction	CSF2		Adipocytokine signaling pathway	LEP
Cytokine-cytokine receptor interaction	FAS		Adipocytokine signaling pathway	PPARA
Cytokine-cytokine receptor interaction	IL1A		Adipocytokine signaling pathway	TNFRSF1B
Cytokine-cytokine receptor interaction	IL3		AMPK signaling pathway	ADIPOQ
Cytokine-cytokine receptor interaction	IL4		AMPK signaling pathway	LEP
Cytokine-cytokine receptor interaction	LEP		AMPK signaling pathway	SIRT1
Cytokine-cytokine receptor interaction	LIF		AMPK signaling pathway	SREBF1
Cytokine-cytokine receptor interaction	TGFB1		B cell receptor signaling pathway	IKBKG
Cytokine-cytokine receptor interaction	TNFRSF1B		Cell cycle	TGFB1
ECM-receptor interaction	LAMA1		Cellular responses to stress	GSTP1
Focal adhesion	LAMA1		Cellular responses to stress	IL1A
Hematopoietic cell lineage	CD14		Cellular responses to stress	SIRT1
Hematopoietic cell lineage	CSF2		Cellular Senescence	IL1A
Hematopoietic cell lineage	IL1A		Chemokine signaling pathway	IKBKG
Hematopoietic cell lineage	IL3		Chemokine signaling pathway	JAK2
Hematopoietic cell lineage	IL4		Complement and coagulation cascades	F2
Natural killer cell mediated cytotoxicity	CSF2		Complement and coagulation cascades	SERPINB2
Natural killer cell mediated cytotoxicity	FAS		Cytokine-cytokine receptor interaction	CSF2
Natural killer cell mediated cytotoxicity	PRF1		Cytokine-cytokine receptor interaction	FAS
Neuroactive ligand-receptor interaction	F2		Cytokine-cytokine receptor interaction	IL1A
Neuroactive ligand-receptor interaction	LEP		Cytokine-cytokine receptor interaction	IL3
NOD-like receptor signaling pathway	IKBKG		Cytokine-cytokine receptor interaction	IL4
Retinol metabolism	CYP1A2		Cytokine-cytokine receptor interaction	LEP
Toll-like receptor signaling pathway	CD14		Cytokine-cytokine receptor interaction	LIF
Toll-like receptor signaling pathway	IKBKG		Cytokine-cytokine receptor interaction	TGFB1
Type II diabetes mellitus	ADIPOQ		Cytokine-cytokine receptor interaction	TNFRSF1B
AMPK signaling pathway	ADIPOQ		Cytokine Signaling in Immune system	CSF2
AMPK signaling pathway	LEP		Cytokine Signaling in Immune system	IKBKG
AMPK signaling pathway	SIRT1		Cytokine Signaling in Immune system	IL1A
AMPK signaling pathway	SREBF1		Cytokine Signaling in Immune system	IL3
Circadian Clock	PPARA		Cytokine Signaling in Immune system	IL4
Circadian Clock	SIRT1		Cytokine Signaling in Immune system	JAK2
Circadian Clock	SREBF1		Cytokine Signaling in Immune system	LIF
Cytokine-cytokine receptor interaction	CSF2		Cytokine Signaling in Immune system	MMP1
Cytokine-cytokine receptor interaction	FAS		Cytokine Signaling in Immune system	RAG2
Cytokine-cytokine receptor interaction	IL1A		Cytokine Signaling in Immune system	TGFB1
Cytokine-cytokine receptor interaction	IL3		Cytokine Signaling in Immune system	TNFRSF1B
Cytokine-cytokine receptor interaction	IL4		ECM-receptor interaction	LAMA1
Cytokine-cytokine receptor interaction	LEP		Focal adhesion	LAMA1
Cytokine-cytokine receptor interaction	LIF		Hematopoietic cell lineage	CD14
Cytokine-cytokine receptor interaction	TGFB1		Hematopoietic cell lineage	CSF2
Cytokine-cytokine receptor interaction	TNFRSF1B		Hematopoietic cell lineage	IL1A
Developmental Biology	ADIPOQ		Hematopoietic cell lineage	IL3
Developmental Biology	CSF2		Hematopoietic cell lineage	IL4
Developmental Biology	IL3		Immune System	CD14
Developmental Biology	JAK2		Immune System	CSF2
Developmental Biology	LAMA1		Immune System	GSTP1
Developmental Biology	LEP		Immune System	IKBKG
Developmental Biology	PPARA		Immune System	IL1A
Developmental Biology	SREBF1		Immune System	IL3
Developmental Biology	TGFB1		Immune System	IL4
Fatty acid, triacylglycerol, and ketone body metabolism	ABCB4		Immune System	JAK2
Fatty acid, triacylglycerol, and ketone body metabolism	PPARA		Immune System	LIF
Fatty acid, triacylglycerol, and ketone body metabolism	PPARD		Immune System	MMP1
Fatty acid, triacylglycerol, and ketone body metabolism	SREBF1		Immune System	RAG2
Graft-versus-host disease	FAS		Immune System	TGFB1
Graft-versus-host disease	IL1A		Immune System	TNFRSF1B
Graft-versus-host disease	PRF1		Insulin resistance	PPARA
Hematopoietic cell lineage	CD14		Insulin resistance	SREBF1
Hematopoietic cell lineage	CSF2		Insulin signaling pathway	SREBF1
Hematopoietic cell lineage	IL1A		MAPK signaling pathway	CD14
Hematopoietic cell lineage	IL3		MAPK signaling pathway	FAS
Hematopoietic cell lineage	IL4		MAPK signaling pathway	FGF21
Immune System	CD14		MAPK signaling pathway	IKBKG
Immune System	CSF2		MAPK signaling pathway	IL1A
Immune System	GSTP1		MAPK signaling pathway	TGFB1
Immune System	IKBKG		Metabolism	ABCB4
Immune System	IL1A		Metabolism	ADIPOQ
Immune System	IL3		Metabolism	ATP5F1B
Immune System	IL4		Metabolism	B3GAT1
Immune System	JAK2		Metabolism	CYP17A1
Immune System	LIF		Metabolism	CYP1A2
Immune System	MMP1		Metabolism	CYP2E1
Immune System	RAG2		Metabolism	FGF21
Immune System	TGFB1		Metabolism	GSTA1
Immune System	TNFRSF1B		Metabolism	GSTM1
Insulin resistance	PPARA		Metabolism	GSTP1
Insulin resistance	SREBF1		Metabolism	GSTT1
Insulin signaling pathway	SREBF1		Metabolism	LDLR
Interleukin-10 signaling	CSF2		Metabolism	PNPLA3
Interleukin-10 signaling	IL1A		Metabolism	PPARA
Interleukin-10 signaling	IL4		Metabolism	PPARD
Interleukin-10 signaling	LIF		Metabolism	SCARB1
Interleukin-10 signaling	TNFRSF1B		Metabolism	SREBF1
Interleukin-1 processing	IL1A		Metabolism of lipids and lipoproteins	ABCB4
Interleukin-1 signaling	IKBKG		Metabolism of lipids and lipoproteins	CYP17A1
Interleukin-1 signaling	IL1A		Metabolism of lipids and lipoproteins	CYP1A2
Interleukin-4 and 13 signaling	IL1A		Metabolism of lipids and lipoproteins	FGF21
Interleukin-4 and 13 signaling	IL4		Metabolism of lipids and lipoproteins	LDLR
Interleukin-4 and 13 signaling	JAK2		Metabolism of lipids and lipoproteins	PNPLA3
Interleukin-4 and 13 signaling	LIF		Metabolism of lipids and lipoproteins	PPARA
Interleukin-4 and 13 signaling	MMP1		Metabolism of lipids and lipoproteins	PPARD
Interleukin-4 and 13 signaling	TGFB1		Metabolism of lipids and lipoproteins	SCARB1
Interleukin-4 and 13 signaling	TNFRSF1B		Metabolism of lipids and lipoproteins	SREBF1
MAPK signaling pathway	CD14		Natural killer cell mediated cytotoxicity	CSF2
MAPK signaling pathway	FAS		Natural killer cell mediated cytotoxicity	FAS
MAPK signaling pathway	FGF21		Natural killer cell mediated cytotoxicity	PRF1
MAPK signaling pathway	IKBKG		Neuroactive ligand-receptor interaction	F2
MAPK signaling pathway	IL1A		Neuroactive ligand-receptor interaction	LEP
MAPK signaling pathway	TGFB1		p53 signaling pathway	FAS
Metabolism	ABCB4		Prion diseases	IL1A
Metabolism	ADIPOQ		Programmed Cell Death	CD14
Metabolism	ATP5F1B		Programmed Cell Death	FAS
Metabolism	B3GAT1		TGF-beta signaling pathway	TGFB1
Metabolism	CYP17A1		Toll-like receptor signaling pathway	CD14
Metabolism	CYP1A2		Toll-like receptor signaling pathway	IKBKG
Metabolism	CYP2E1		Tuberculosis	CD14
Metabolism	FGF21		Tuberculosis	IL1A
Metabolism	GSTA1		Tuberculosis	JAK2
Metabolism	GSTM1		Tuberculosis	TGFB1
Metabolism	GSTP1		Type I diabetes mellitus	FAS
Metabolism	GSTT1		Type I diabetes mellitus	IL1A
Metabolism	LDLR		Type I diabetes mellitus	PRF1
Metabolism	PNPLA3		Type II diabetes mellitus	ADIPOQ
Metabolism	PPARA
Metabolism	PPARD
Metabolism	SCARB1
Metabolism	SREBF1
PPARA activates gene expression	ABCB4
PPARA activates gene expression	PPARA
PPARA activates gene expression	SREBF1
Signaling by Interleukins	CSF2
Signaling by Interleukins	IKBKG
Signaling by Interleukins	IL1A
Signaling by Interleukins	IL3
Signaling by Interleukins	IL4
Signaling by Interleukins	JAK2
Signaling by Interleukins	LIF
Signaling by Interleukins	MMP1
Signaling by Interleukins	RAG2
Signaling by Interleukins	TGFB1
Signaling by Interleukins	TNFRSF1B
Tuberculosis	CD14
Tuberculosis	IL1A
Tuberculosis	JAK2
Tuberculosis	TGFB1
Type I diabetes mellitus	FAS
Type I diabetes mellitus	IL1A
Type I diabetes mellitus	PRF1
