# Supplementary material for: Prediction of VEGF-C as a Key Target of Pure Total Flavonoids From Citrus Against NAFLD in Mice via Network Pharmacology
Source: Front Pharmacol. 2019 Jun 4;10:582. doi: 10.3389/fphar.2019.00582 (PMC6558193; doi:10.3389/fphar.2019.00582)
Supplement: Supplementary file 9 [file Table_9.xls]

## Sheet: Sheet1
Table S9. Protein-protein interaction networks construction based on STRING.
NAFLD progression group
Node1	Node2	ID of node1 in STRING	ID of node1 in STRING	ID of node1 in ENSEMBL	ID of node 2 in ENSEMBL	Adjacent genes on the chromosome	Gene fusion	Phylogenetic cooccurrence	Homology	Co-expression	Experimentally determined interaction	Database annotation	Automatedtextmining	Combined score
C1qa	C1qb	2101938	2100338	10090.ENSMUSP00000048836	10090.ENSMUSP00000040246	0	0	0	0.838	0.898	0.776	0.95	0.802	0.998
Epha7	Efnb2	2097707	2093221	10090.ENSMUSP00000029964	10090.ENSMUSP00000001319	0	0	0	0	0.416	0.68	0.93	0.814	0.997
Tlr6	Tlr2	2104166	2097577	10090.ENSMUSP00000062096	10090.ENSMUSP00000029623	0	0	0	0.785	0.141	0.812	0.901	0.928	0.986
Col3a1	Col1a2	2107752	2098267	10090.ENSMUSP00000085192	10090.ENSMUSP00000031668	0	0	0	0.728	0.837	0	0.9	0.74	0.986
Naip5	Casp1	2103607	2096769	10090.ENSMUSP00000058611	10090.ENSMUSP00000027015	0	0	0	0	0.095	0.361	0.915	0.677	0.982
Casp1	Apaf1	2096769	2094777	10090.ENSMUSP00000027015	10090.ENSMUSP00000020157	0	0	0	0	0.065	0.901	0.455	0.679	0.981
Pla2g4a	Ptgs1	2105415	2103843	10090.ENSMUSP00000070868	10090.ENSMUSP00000059977	0	0	0	0	0.162	0	0.9	0.669	0.969
Vegfc	Pdgfrb	2098926	2096324	10090.ENSMUSP00000033919	10090.ENSMUSP00000025522	0	0	0	0	0.122	0.51	0.866	0.529	0.969
Ptgs1	Ptgis	2103843	2094482	10090.ENSMUSP00000059977	10090.ENSMUSP00000018113	0	0	0	0	0.053	0.111	0.9	0.666	0.968
Parvb	Actn1	2095716	2095217	10090.ENSMUSP00000023072	10090.ENSMUSP00000021554	0	0	0	0	0.053	0	0.95	0.288	0.963
Naip6	Casp1	2100609	2096769	10090.ENSMUSP00000041766	10090.ENSMUSP00000027015	0	0	0	0	0.075	0.361	0.915	0.322	0.961
Icam1	Vcam1	2107578	2097568	10090.ENSMUSP00000083587	10090.ENSMUSP00000029574	0	0	0	0	0.113	0	0	0.952	0.955
Fpr1	Anxa1	2102628	2096331	10090.ENSMUSP00000052894	10090.ENSMUSP00000025561	0	0	0	0	0.064	0.106	0.9	0.515	0.954
Ptgis	Tbxas1	2094482	2093445	10090.ENSMUSP00000018113	10090.ENSMUSP00000003017	0	0	0	0	0.046	0	0.9	0.558	0.954
Anxa2	Anxa1	2099236	2096331	10090.ENSMUSP00000034756	10090.ENSMUSP00000025561	0	0	0	0.952	0.513	0	0.9	0.689	0.95
Col3a1	Col4a1	2107752	2098914	10090.ENSMUSP00000085192	10090.ENSMUSP00000033898	0	0	0	0.613	0.396	0	0.9	0.515	0.949
Vegfc	Pdgfra	2098926	2093116	10090.ENSMUSP00000033919	10090.ENSMUSP00000000476	0	0	0	0	0	0.51	0.866	0.281	0.948
Col4a1	Col1a2	2098914	2098267	10090.ENSMUSP00000033898	10090.ENSMUSP00000031668	0	0	0	0.68	0.39	0	0.9	0.421	0.944
Ptgs1	Tbxas1	2103843	2093445	10090.ENSMUSP00000059977	10090.ENSMUSP00000003017	0	0	0	0	0.053	0.061	0.9	0.432	0.942
Blnk	Dapp1	2103457	2097655	10090.ENSMUSP00000057844	10090.ENSMUSP00000029806	0	0	0	0	0	0	0.9	0.408	0.938
Ctss	H2-Aa	2112192	2101405	10090.ENSMUSP00000112006	10090.ENSMUSP00000046105	0	0	0	0	0.33	0	0.9	0.079	0.933
Pdgfrb	Pdgfra	2096324	2093116	10090.ENSMUSP00000025522	10090.ENSMUSP00000000476	0	0	0	0.921	0.212	0.111	0.901	0.786	0.929
Ncf1	Vcam1	2111516	2097568	10090.ENSMUSP00000106906	10090.ENSMUSP00000029574	0	0	0	0	0	0	0.9	0.253	0.922
Sema6d	Trem2	2110236	2096089	10090.ENSMUSP00000099529	10090.ENSMUSP00000024791	0	0	0	0	0	0	0.9	0.246	0.921
Fpr1	Cxcl1	2102628	2098154	10090.ENSMUSP00000052894	10090.ENSMUSP00000031327	0	0	0	0	0	0	0.9	0.209	0.917
Naip5	Naip6	2103607	2100609	10090.ENSMUSP00000058611	10090.ENSMUSP00000041766	0	0	0	0.99	0.189	0	0.9	0.603	0.915
C3ar1	Cxcl1	2101784	2098154	10090.ENSMUSP00000048092	10090.ENSMUSP00000031327	0	0	0	0	0	0	0.9	0.171	0.913
Cxcl1	Anxa1	2098154	2096331	10090.ENSMUSP00000031327	10090.ENSMUSP00000025561	0	0	0	0	0	0	0.9	0.171	0.913
Fcgr3	Lilrb4	2114228	2106678	10090.ENSMUSP00000131938	10090.ENSMUSP00000077833	0	0	0	0	0.513	0	0.8	0.171	0.912
Lpar1	P2ry12	2102574	2102363	10090.ENSMUSP00000052581	10090.ENSMUSP00000051353	0	0	0	0	0	0	0.9	0.153	0.911
Fpr1	Lpar1	2102628	2102574	10090.ENSMUSP00000052894	10090.ENSMUSP00000052581	0	0	0	0	0	0	0.911	0	0.911
Vegfc	Sparc	2098926	2094556	10090.ENSMUSP00000033919	10090.ENSMUSP00000018737	0	0	0	0	0	0	0.9	0.142	0.91
Ncapg2	Mcm3	2107384	2103711	10090.ENSMUSP00000081889	10090.ENSMUSP00000059192	0	0	0	0	0.899	0	0	0.129	0.909
Srgn	Sparc	2094813	2094556	10090.ENSMUSP00000020271	10090.ENSMUSP00000018737	0	0	0	0	0	0	0.9	0.121	0.908
Fpr1	C3ar1	2102628	2101784	10090.ENSMUSP00000052894	10090.ENSMUSP00000048092	0	0	0	0.766	0.087	0	0.9	0.195	0.908
Ift57	Dynll1	2101506	2093992	10090.ENSMUSP00000046645	10090.ENSMUSP00000009157	0	0	0	0	0.078	0	0.9	0.09	0.908
P2ry12	Cxcl1	2102363	2098154	10090.ENSMUSP00000051353	10090.ENSMUSP00000031327	0	0	0	0	0.05	0	0.9	0.116	0.908
C3ar1	Anxa1	2101784	2096331	10090.ENSMUSP00000048092	10090.ENSMUSP00000025561	0	0	0	0	0	0	0.9	0.111	0.907
Cdk5r1	Cdk14	2110229	2097952	10090.ENSMUSP00000099514	10090.ENSMUSP00000030763	0	0	0	0	0.067	0.722	0.371	0.497	0.907
Inpp5d	Pik3r5	2113548	2095127	10090.ENSMUSP00000127941	10090.ENSMUSP00000021283	0	0	0	0	0.094	0	0.9	0.051	0.906
Fpr1	P2ry12	2102628	2102363	10090.ENSMUSP00000052894	10090.ENSMUSP00000051353	0	0	0	0.668	0.081	0	0.9	0.095	0.906
P2ry12	C3ar1	2102363	2101784	10090.ENSMUSP00000051353	10090.ENSMUSP00000048092	0	0	0	0	0.105	0	0.9	0	0.906
Lpar1	Cxcl1	2102574	2098154	10090.ENSMUSP00000052581	10090.ENSMUSP00000031327	0	0	0	0	0	0	0.9	0.094	0.905
H2-T24	Tap2	2111848	2096211	10090.ENSMUSP00000109389	10090.ENSMUSP00000025197	0	0	0	0	0.075	0	0.9	0.06	0.905
Actn1	Sparc	2095217	2094556	10090.ENSMUSP00000021554	10090.ENSMUSP00000018737	0	0	0	0	0.055	0	0.9	0.052	0.902
Vegfc	Srgn	2098926	2094813	10090.ENSMUSP00000033919	10090.ENSMUSP00000020271	0	0	0	0	0	0	0.9	0.058	0.901
Cdk5r1	Dpysl2	2110229	2095567	10090.ENSMUSP00000099514	10090.ENSMUSP00000022629	0	0	0	0	0	0	0.9	0.055	0.901
Actn1	Srgn	2095217	2094813	10090.ENSMUSP00000021554	10090.ENSMUSP00000020271	0	0	0	0	0	0	0.9	0	0.9
Pld4	Cds1	2104885	2098129	10090.ENSMUSP00000067002	10090.ENSMUSP00000031273	0	0	0	0	0	0	0.9	0	0.9
Lpar1	Anxa1	2102574	2096331	10090.ENSMUSP00000052581	10090.ENSMUSP00000025561	0	0	0	0	0	0	0.9	0.048	0.9
Syt9	Adrb2	2105844	2104184	10090.ENSMUSP00000073164	10090.ENSMUSP00000062256	0	0	0	0	0	0	0.9	0	0.9
P2ry12	Anxa1	2102363	2096331	10090.ENSMUSP00000051353	10090.ENSMUSP00000025561	0	0	0	0	0	0	0.9	0	0.9
Pla2g4a	Pld4	2105415	2104885	10090.ENSMUSP00000070868	10090.ENSMUSP00000067002	0	0	0	0	0	0	0.9	0	0.9
Adrb2	Hip1	2104184	2103682	10090.ENSMUSP00000062256	10090.ENSMUSP00000059033	0	0	0	0	0	0	0.9	0	0.9
Vegfc	Actn1	2098926	2095217	10090.ENSMUSP00000033919	10090.ENSMUSP00000021554	0	0	0	0	0	0	0.9	0	0.9
H2-Aa	Dynll1	2101405	2093992	10090.ENSMUSP00000046105	10090.ENSMUSP00000009157	0	0	0	0	0	0	0.9	0	0.9
Syt9	Hip1	2105844	2103682	10090.ENSMUSP00000073164	10090.ENSMUSP00000059033	0	0	0	0	0	0	0.9	0	0.9
Adrb2	Adm	2104184	2098665	10090.ENSMUSP00000062256	10090.ENSMUSP00000033054	0	0	0	0	0	0	0.9	0	0.9
Lpar1	C3ar1	2102574	2101784	10090.ENSMUSP00000052581	10090.ENSMUSP00000048092	0	0	0	0	0	0	0.9	0.045	0.9
Lilrb4	Fcgr1	2106678	2097634	10090.ENSMUSP00000077833	10090.ENSMUSP00000029748	0	0	0	0	0.426	0.1	0.8	0.137	0.899
Fcgr3	Fcgr1	2114228	2097634	10090.ENSMUSP00000131938	10090.ENSMUSP00000029748	0	0	0	0.856	0.425	0	0.8	0.696	0.892
Msn	Icam1	2112332	2107578	10090.ENSMUSP00000113071	10090.ENSMUSP00000083587	0	0	0	0	0.066	0.101	0.8	0.422	0.89
Msn	Vcam1	2112332	2097568	10090.ENSMUSP00000113071	10090.ENSMUSP00000029574	0	0	0	0	0.084	0.111	0.8	0.318	0.874
Ncf1	Prkcb	2111516	2105283	10090.ENSMUSP00000106906	10090.ENSMUSP00000070019	0	0	0	0	0.101	0.111	0.8	0.249	0.864
Fcgr3	Emr1	2114228	2093643	10090.ENSMUSP00000131938	10090.ENSMUSP00000004850	0	0	0	0	0.61	0	0	0.667	0.864
Icam1	Tlr2	2107578	2097577	10090.ENSMUSP00000083587	10090.ENSMUSP00000029623	0	0	0	0	0.405	0	0	0.766	0.855
Icam1	Icam2	2107578	2093182	10090.ENSMUSP00000083587	10090.ENSMUSP00000001055	0	0	0	0.752	0.103	0	0.8	0.866	0.853
Pla2g4a	Prkcb	2105415	2105283	10090.ENSMUSP00000070868	10090.ENSMUSP00000070019	0	0	0	0	0.068	0.114	0.8	0.187	0.847
Col1a2	Cd44	2098267	2093680	10090.ENSMUSP00000031668	10090.ENSMUSP00000005218	0	0	0	0	0.052	0.111	0.8	0.202	0.847
Ifit2	Oas2	2110407	2103855	10090.ENSMUSP00000099890	10090.ENSMUSP00000060082	0	0	0	0	0.554	0.242	0	0.563	0.839
Col4a1	Cd44	2098914	2093680	10090.ENSMUSP00000033898	10090.ENSMUSP00000005218	0	0	0	0	0.042	0.082	0.8	0.127	0.825
Lamc2	Cd44	2096993	2093680	10090.ENSMUSP00000027753	10090.ENSMUSP00000005218	0	0	0	0	0.052	0	0.8	0.154	0.825
Col4a1	Sparc	2098914	2094556	10090.ENSMUSP00000033898	10090.ENSMUSP00000018737	0	0	0	0	0.724	0.073	0	0.359	0.822
Ctss	Mpeg1	2112192	2111721	10090.ENSMUSP00000112006	10090.ENSMUSP00000108573	0	0	0	0	0.819	0	0	0	0.819
Lilra5	Fcgr1	2112334	2097634	10090.ENSMUSP00000113091	10090.ENSMUSP00000029748	0	0	0	0	0	0	0.8	0.132	0.818
C1qa	Cfp	2101938	2093200	10090.ENSMUSP00000048836	10090.ENSMUSP00000001156	0	0	0	0	0.545	0	0	0.61	0.814
Vcam1	Cd44	2097568	2093680	10090.ENSMUSP00000029574	10090.ENSMUSP00000005218	0	0	0	0	0.107	0	0	0.798	0.813
Naip5	Apaf1	2103607	2094777	10090.ENSMUSP00000058611	10090.ENSMUSP00000020157	0	0	0	0	0.053	0.402	0.502	0.413	0.812
Vegfc	Lyve1	2098926	2098662	10090.ENSMUSP00000033919	10090.ENSMUSP00000033050	0	0	0	0	0	0	0	0.81	0.81
Msn	Cd44	2112332	2093680	10090.ENSMUSP00000113071	10090.ENSMUSP00000005218	0	0	0	0	0.223	0.111	0	0.746	0.809
Txk	Pik3r5	2111828	2095127	10090.ENSMUSP00000109234	10090.ENSMUSP00000021283	0	0	0	0	0.052	0	0.8	0	0.802
Fcgr3	Lilra5	2114228	2112334	10090.ENSMUSP00000131938	10090.ENSMUSP00000113091	0	0	0	0	0.05	0	0.8	0.046	0.802
Pik3r5	Pdgfra	2095127	2093116	10090.ENSMUSP00000021283	10090.ENSMUSP00000000476	0	0	0	0	0	0	0.8	0	0.8
Lpar1	Pik3r5	2102574	2095127	10090.ENSMUSP00000052581	10090.ENSMUSP00000021283	0	0	0	0	0	0	0.8	0	0.8
Col1a2	Sparc	2098267	2094556	10090.ENSMUSP00000031668	10090.ENSMUSP00000018737	0	0	0	0	0.652	0.111	0	0.405	0.8
Pdgfrb	Pik3r5	2096324	2095127	10090.ENSMUSP00000025522	10090.ENSMUSP00000021283	0	0	0	0	0	0	0.8	0	0.8
Irf8	Slc11a1	2100337	2096874	10090.ENSMUSP00000040245	10090.ENSMUSP00000027368	0	0	0	0	0.227	0	0.528	0.489	0.797
Tlr2	Irak3	2097577	2094869	10090.ENSMUSP00000029623	10090.ENSMUSP00000020448	0.051	0	0	0	0.154	0.169	0.218	0.642	0.779
Fcgr3	C1qa	2114228	2101938	10090.ENSMUSP00000131938	10090.ENSMUSP00000048836	0	0	0	0	0.639	0	0	0.392	0.771
Tlr2	Casp1	2097577	2096769	10090.ENSMUSP00000029623	10090.ENSMUSP00000027015	0	0	0	0	0.24	0.115	0	0.672	0.76
Parvb	Pdlim2	2095716	2095584	10090.ENSMUSP00000023072	10090.ENSMUSP00000022681	0	0	0	0	0.054	0.664	0.264	0.084	0.757
Col3a1	Sparc	2107752	2094556	10090.ENSMUSP00000085192	10090.ENSMUSP00000018737	0	0	0	0	0.619	0.111	0	0.337	0.756
Icam1	Hmox1	2107578	2093707	10090.ENSMUSP00000083587	10090.ENSMUSP00000005548	0	0	0	0	0.093	0	0	0.74	0.754
Mcm3	Bub1b	2103711	2099749	10090.ENSMUSP00000059192	10090.ENSMUSP00000037126	0	0	0	0	0.727	0	0	0.131	0.753
Icam1	Cd44	2107578	2093680	10090.ENSMUSP00000083587	10090.ENSMUSP00000005218	0	0	0	0	0.092	0	0	0.739	0.752
Tlr2	Slc11a1	2097577	2096874	10090.ENSMUSP00000029623	10090.ENSMUSP00000027368	0	0	0	0	0.335	0	0	0.636	0.748
Tlr2	Emr1	2097577	2093643	10090.ENSMUSP00000029623	10090.ENSMUSP00000004850	0	0	0	0	0.35	0	0	0.615	0.739
C1qb	Emr1	2100338	2093643	10090.ENSMUSP00000040246	10090.ENSMUSP00000004850	0	0	0	0	0.715	0	0	0.125	0.739
Ctss	Emr1	2112192	2093643	10090.ENSMUSP00000112006	10090.ENSMUSP00000004850	0	0	0	0	0.631	0	0	0.291	0.727
Ctss	C1qb	2112192	2100338	10090.ENSMUSP00000112006	10090.ENSMUSP00000040246	0	0	0	0	0.612	0	0	0.321	0.725
Naip6	Apaf1	2100609	2094777	10090.ENSMUSP00000041766	10090.ENSMUSP00000020157	0	0	0	0	0.053	0.402	0.502	0.135	0.723
C1qa	Emr1	2101938	2093643	10090.ENSMUSP00000048836	10090.ENSMUSP00000004850	0	0	0	0	0.612	0	0	0.314	0.722
Ctss	C1qa	2112192	2101938	10090.ENSMUSP00000112006	10090.ENSMUSP00000048836	0	0	0	0	0.608	0	0	0.317	0.72
Anxa2	S100a4	2099236	2093178	10090.ENSMUSP00000034756	10090.ENSMUSP00000001046	0	0	0	0	0.237	0.111	0	0.612	0.714
Cxcl1	Tlr2	2098154	2097577	10090.ENSMUSP00000031327	10090.ENSMUSP00000029623	0	0	0	0	0.311	0	0	0.602	0.714
Fcgr1	Emr1	2097634	2093643	10090.ENSMUSP00000029748	10090.ENSMUSP00000004850	0	0	0	0	0.542	0	0	0.389	0.708
Ncapg2	Bub1b	2107384	2099749	10090.ENSMUSP00000081889	10090.ENSMUSP00000037126	0	0	0	0	0.697	0	0	0	0.697
Slc11a1	Emr1	2096874	2093643	10090.ENSMUSP00000027368	10090.ENSMUSP00000004850	0	0	0	0	0.636	0	0	0.204	0.697
Ctss	Casp1	2112192	2096769	10090.ENSMUSP00000112006	10090.ENSMUSP00000027015	0	0	0	0	0.482	0	0	0.43	0.693
Cd44	Il7r	2093680	2093561	10090.ENSMUSP00000005218	10090.ENSMUSP00000003981	0	0	0	0	0	0	0	0.682	0.682
Icam1	Cxcl1	2107578	2098154	10090.ENSMUSP00000083587	10090.ENSMUSP00000031327	0	0	0	0	0.217	0	0	0.608	0.68
Marcks	Prkcb	2108347	2105283	10090.ENSMUSP00000090245	10090.ENSMUSP00000070019	0	0	0	0	0	0.111	0.528	0.29	0.676
C1qb	Irf8	2100338	2100337	10090.ENSMUSP00000040246	10090.ENSMUSP00000040245	0	0	0	0	0.341	0	0	0.528	0.676
Tlr2	Hmox1	2097577	2093707	10090.ENSMUSP00000029623	10090.ENSMUSP00000005548	0	0	0	0	0.125	0	0	0.642	0.674
C1qa	Fcgr1	2101938	2097634	10090.ENSMUSP00000048836	10090.ENSMUSP00000029748	0	0	0	0	0.437	0	0	0.443	0.673
Fstl1	Sparc	2111993	2094556	10090.ENSMUSP00000110411	10090.ENSMUSP00000018737	0	0	0	0	0.519	0	0	0.349	0.673
Fcgr3	C1qb	2114228	2100338	10090.ENSMUSP00000131938	10090.ENSMUSP00000040246	0	0	0	0	0.639	0	0	0.104	0.663
Rnasel	Derl3	2107549	2093998	10090.ENSMUSP00000083385	10090.ENSMUSP00000009236	0	0	0	0	0.046	0.483	0	0.37	0.662
Fstl1	Col3a1	2111993	2107752	10090.ENSMUSP00000110411	10090.ENSMUSP00000085192	0	0	0	0	0.626	0	0	0.12	0.657
Tlr2	Msr1	2097577	2096494	10090.ENSMUSP00000029623	10090.ENSMUSP00000026021	0	0	0	0	0.21	0	0	0.574	0.65
Hoxb2	Egr2	2109940	2100484	10090.ENSMUSP00000098092	10090.ENSMUSP00000041053	0	0	0	0	0	0.073	0.06	0.628	0.647
Cdh5	Pdgfrb	2099078	2096324	10090.ENSMUSP00000034339	10090.ENSMUSP00000025522	0	0	0	0	0.047	0.048	0.361	0.464	0.647
Ifi204	Ifit2	2111507	2110407	10090.ENSMUSP00000106845	10090.ENSMUSP00000099890	0	0	0	0	0.441	0.048	0	0.387	0.645
Lcn2	Tlr2	2102810	2097577	10090.ENSMUSP00000053962	10090.ENSMUSP00000029623	0	0	0	0	0.198	0	0	0.575	0.645
Lilrb4	Slc15a3	2106678	2096358	10090.ENSMUSP00000077833	10090.ENSMUSP00000025646	0	0	0	0	0.643	0	0	0	0.643
Srgn	Cd44	2094813	2093680	10090.ENSMUSP00000020271	10090.ENSMUSP00000005218	0	0	0	0	0.052	0.111	0	0.609	0.642
Tlr6	Irak3	2104166	2094869	10090.ENSMUSP00000062096	10090.ENSMUSP00000020448	0.051	0	0	0	0.051	0.169	0.218	0.482	0.642
Fcgr1	Slc11a1	2097634	2096874	10090.ENSMUSP00000029748	10090.ENSMUSP00000027368	0	0	0	0	0.554	0	0	0.227	0.641
Slc11a1	Slc15a3	2096874	2096358	10090.ENSMUSP00000027368	10090.ENSMUSP00000025646	0	0	0	0	0.622	0.044	0	0.084	0.64
Myo9a	Myo5a	2112932	2112588	10090.ENSMUSP00000122852	10090.ENSMUSP00000116028	0	0	0	0.66	0.471	0.099	0	0.796	0.636
C1qa	Trem2	2101938	2096089	10090.ENSMUSP00000048836	10090.ENSMUSP00000024791	0	0	0	0	0.175	0	0	0.575	0.635
Cd44	Emr1	2093680	2093643	10090.ENSMUSP00000005218	10090.ENSMUSP00000004850	0	0	0	0	0.123	0	0	0.601	0.635
Vcam1	Hmox1	2097568	2093707	10090.ENSMUSP00000029574	10090.ENSMUSP00000005548	0	0	0	0	0	0	0	0.635	0.635
C1qb	Cfp	2100338	2093200	10090.ENSMUSP00000040246	10090.ENSMUSP00000001156	0	0	0	0	0.529	0	0	0.254	0.633
C1qa	C3ar1	2101938	2101784	10090.ENSMUSP00000048836	10090.ENSMUSP00000048092	0	0	0	0	0.272	0	0	0.513	0.63
Mpeg1	Emr1	2111721	2093643	10090.ENSMUSP00000108573	10090.ENSMUSP00000004850	0	0	0	0	0.614	0	0	0.079	0.629
Rnasel	Oas2	2107549	2103855	10090.ENSMUSP00000083385	10090.ENSMUSP00000060082	0	0	0	0	0.067	0.115	0	0.583	0.626
Stambpl1	Ubd	2103839	2099509	10090.ENSMUSP00000059927	10090.ENSMUSP00000035808	0	0	0	0	0.049	0.225	0	0.525	0.62
Fcgr1	Tlr2	2097634	2097577	10090.ENSMUSP00000029748	10090.ENSMUSP00000029623	0	0	0	0	0.366	0	0	0.422	0.618
Wipf1	Hip1	2108655	2103682	10090.ENSMUSP00000092268	10090.ENSMUSP00000059033	0	0	0	0	0.051	0.423	0	0.355	0.615
Fcgr3	Inpp5d	2114228	2113548	10090.ENSMUSP00000131938	10090.ENSMUSP00000127941	0	0	0	0	0.356	0.104	0.379	0.049	0.614
Ly75	Emr1	2097194	2093643	10090.ENSMUSP00000028362	10090.ENSMUSP00000004850	0	0	0	0	0	0.058	0	0.606	0.612
Casp1	Emr1	2096769	2093643	10090.ENSMUSP00000027015	10090.ENSMUSP00000004850	0	0	0	0	0.347	0	0	0.43	0.612
Irf8	Batf3	2100337	2097051	10090.ENSMUSP00000040245	10090.ENSMUSP00000027943	0	0	0	0	0.173	0	0	0.548	0.61
Anxa2	Cd44	2099236	2093680	10090.ENSMUSP00000034756	10090.ENSMUSP00000005218	0	0	0	0	0.1	0	0	0.583	0.609
Myo9a	Rasip1	2112932	2104217	10090.ENSMUSP00000122852	10090.ENSMUSP00000062429	0	0	0	0	0.124	0.047	0	0.568	0.607
Fcgr3	Tlr2	2114228	2097577	10090.ENSMUSP00000131938	10090.ENSMUSP00000029623	0	0	0	0	0.347	0	0	0.421	0.606
Fcgr3	Ctss	2114228	2112192	10090.ENSMUSP00000131938	10090.ENSMUSP00000112006	0	0	0	0	0.541	0	0	0.176	0.606
Icam1	Emr1	2107578	2093643	10090.ENSMUSP00000083587	10090.ENSMUSP00000004850	0	0	0	0	0	0	0	0.604	0.604
Fcgr3	Clec4n	2114228	2096017	10090.ENSMUSP00000131938	10090.ENSMUSP00000024118	0	0	0	0	0.533	0	0	0.187	0.604
Icam1	Cdh5	2107578	2099078	10090.ENSMUSP00000083587	10090.ENSMUSP00000034339	0	0	0	0	0	0	0	0.604	0.604
Cxcl1	Emr1	2098154	2093643	10090.ENSMUSP00000031327	10090.ENSMUSP00000004850	0	0	0	0	0	0	0	0.601	0.601
Ifi204	Casp1	2111507	2096769	10090.ENSMUSP00000106845	10090.ENSMUSP00000027015	0	0	0	0	0.318	0.1	0	0.392	0.594
Ctss	Tlr2	2112192	2097577	10090.ENSMUSP00000112006	10090.ENSMUSP00000029623	0	0	0	0	0.401	0.044	0	0.347	0.593
Msr1	Emr1	2096494	2093643	10090.ENSMUSP00000026021	10090.ENSMUSP00000004850	0	0	0	0	0.361	0	0	0.382	0.588
Myo5a	Actn1	2112588	2095217	10090.ENSMUSP00000116028	10090.ENSMUSP00000021554	0	0	0	0	0.065	0.517	0	0.157	0.586
Fstl1	Col1a2	2111993	2098267	10090.ENSMUSP00000110411	10090.ENSMUSP00000031668	0	0	0	0	0.552	0	0	0.109	0.584
Mpeg1	C1qb	2111721	2100338	10090.ENSMUSP00000108573	10090.ENSMUSP00000040246	0	0	0	0	0.545	0	0	0.119	0.582
Bub1b	Cdk14	2099749	2097952	10090.ENSMUSP00000037126	10090.ENSMUSP00000030763	0	0	0	0	0.136	0.338	0.3	0.08	0.582
Msn	Actn1	2112332	2095217	10090.ENSMUSP00000113071	10090.ENSMUSP00000021554	0	0	0	0	0.121	0.111	0.331	0.295	0.582
C3ar1	C1qb	2101784	2100338	10090.ENSMUSP00000048092	10090.ENSMUSP00000040246	0	0	0	0	0.341	0	0	0.392	0.582
Ifit2	Rnasel	2110407	2107549	10090.ENSMUSP00000099890	10090.ENSMUSP00000083385	0.071	0	0	0	0.073	0.112	0	0.513	0.578
Pdgfrb	Efnb2	2096324	2093221	10090.ENSMUSP00000025522	10090.ENSMUSP00000001319	0	0	0	0	0.054	0.315	0.1	0.357	0.575
Fcgr1	Msr1	2097634	2096494	10090.ENSMUSP00000029748	10090.ENSMUSP00000026021	0	0	0	0	0.54	0	0	0.113	0.575
Ifi204	Oas2	2111507	2103855	10090.ENSMUSP00000106845	10090.ENSMUSP00000060082	0	0	0	0	0.412	0	0	0.304	0.573
Chst14	Chst7	2110254	2100872	10090.ENSMUSP00000099579	10090.ENSMUSP00000043222	0	0	0	0	0.077	0	0	0.556	0.573
Inpp5d	Prkcb	2113548	2105283	10090.ENSMUSP00000127941	10090.ENSMUSP00000070019	0	0	0	0	0.069	0.082	0.528	0.063	0.571
Ctss	Lilrb4	2112192	2106678	10090.ENSMUSP00000112006	10090.ENSMUSP00000077833	0	0	0	0	0.521	0	0	0.14	0.57
Tlr2	Slc15a3	2097577	2096358	10090.ENSMUSP00000029623	10090.ENSMUSP00000025646	0	0	0	0	0.517	0	0	0.145	0.569
Slc15a3	Emr1	2096358	2093643	10090.ENSMUSP00000025646	10090.ENSMUSP00000004850	0	0	0	0	0.565	0	0	0.045	0.567
Pld4	Themis2	2104885	2099705	10090.ENSMUSP00000067002	10090.ENSMUSP00000036945	0	0	0	0	0.567	0	0	0	0.567
Fcgr3	Cd44	2114228	2093680	10090.ENSMUSP00000131938	10090.ENSMUSP00000005218	0	0	0	0	0.094	0	0	0.54	0.565
Anxa1	S100a4	2096331	2093178	10090.ENSMUSP00000025561	10090.ENSMUSP00000001046	0	0	0	0	0.397	0.079	0	0.28	0.565
Icam1	Tlr6	2107578	2104166	10090.ENSMUSP00000083587	10090.ENSMUSP00000062096	0	0	0	0	0	0	0	0.564	0.564
Col1a2	Pdgfrb	2098267	2096324	10090.ENSMUSP00000031668	10090.ENSMUSP00000025522	0	0	0	0	0.337	0	0.227	0.217	0.564
C1qb	Clec4n	2100338	2096017	10090.ENSMUSP00000040246	10090.ENSMUSP00000024118	0	0	0	0	0.555	0	0	0.058	0.563
Flna	Wtip	2110099	2101687	10090.ENSMUSP00000098997	10090.ENSMUSP00000047623	0	0	0	0	0	0.489	0.146	0.079	0.563
Fcgr3	Alox5ap	2114228	2105450	10090.ENSMUSP00000131938	10090.ENSMUSP00000071130	0	0	0	0	0.563	0	0	0	0.563
Msn	Ncf1	2112332	2111516	10090.ENSMUSP00000113071	10090.ENSMUSP00000106906	0	0	0	0	0.063	0.111	0	0.516	0.562
Cdh5	Vcam1	2099078	2097568	10090.ENSMUSP00000034339	10090.ENSMUSP00000029574	0	0	0	0	0.056	0	0	0.555	0.562
Ctss	Srgn	2112192	2094813	10090.ENSMUSP00000112006	10090.ENSMUSP00000020271	0	0	0	0	0.526	0	0	0.111	0.561
Txk	Ptpn18	2111828	2096859	10090.ENSMUSP00000109234	10090.ENSMUSP00000027302	0	0	0	0	0.225	0.311	0.173	0.122	0.56
Ano6	Clic1	2105572	2093899	10090.ENSMUSP00000071770	10090.ENSMUSP00000007257	0	0	0	0	0.083	0	0.54	0	0.56
Fcgr3	Mpeg1	2114228	2111721	10090.ENSMUSP00000131938	10090.ENSMUSP00000108573	0	0	0	0	0.559	0	0	0	0.559
Txk	Blnk	2111828	2103457	10090.ENSMUSP00000109234	10090.ENSMUSP00000057844	0	0	0	0	0.127	0.115	0.241	0.337	0.559
Lcn2	Cxcl1	2102810	2098154	10090.ENSMUSP00000053962	10090.ENSMUSP00000031327	0	0	0	0	0.3	0	0	0.394	0.558
Alox5ap	Pld4	2105450	2104885	10090.ENSMUSP00000071130	10090.ENSMUSP00000067002	0	0	0	0	0.558	0	0	0	0.558
Slc11a1	Atp2a3	2096874	2095085	10090.ENSMUSP00000027368	10090.ENSMUSP00000021142	0.074	0	0	0	0.043	0.483	0	0.15	0.558
Bub1b	Mapre2	2099749	2096195	10090.ENSMUSP00000037126	10090.ENSMUSP00000025127	0	0	0	0	0.17	0.315	0	0.28	0.554
Fcgr1	Slc15a3	2097634	2096358	10090.ENSMUSP00000029748	10090.ENSMUSP00000025646	0	0	0	0	0.545	0	0	0.06	0.554
Anxa2	Cd63	2099236	2096595	10090.ENSMUSP00000034756	10090.ENSMUSP00000026407	0	0	0	0	0.375	0.048	0	0.31	0.554
Pld4	Emr1	2104885	2093643	10090.ENSMUSP00000067002	10090.ENSMUSP00000004850	0	0	0	0	0.552	0	0	0	0.552
Wtip	Actn1	2101687	2095217	10090.ENSMUSP00000047623	10090.ENSMUSP00000021554	0	0	0	0	0.051	0.418	0.209	0.094	0.551
Msn	Flna	2112332	2110099	10090.ENSMUSP00000113071	10090.ENSMUSP00000098997	0	0	0	0	0.191	0.11	0.166	0.339	0.551
Ano6	Calhm2	2105572	2101616	10090.ENSMUSP00000071770	10090.ENSMUSP00000047278	0	0	0	0	0	0	0	0.551	0.551
Tlr2	Map3k8	2097577	2096184	10090.ENSMUSP00000029623	10090.ENSMUSP00000025078	0	0	0	0	0.232	0.188	0	0.335	0.55
Clec4n	Emr1	2096017	2093643	10090.ENSMUSP00000024118	10090.ENSMUSP00000004850	0	0	0	0	0.431	0	0	0.239	0.549
Ano6	Gabra3	2105572	2104262	10090.ENSMUSP00000071770	10090.ENSMUSP00000062638	0	0	0	0	0	0	0.54	0.06	0.549
Fcgr3	Slc11a1	2114228	2096874	10090.ENSMUSP00000131938	10090.ENSMUSP00000027368	0	0	0	0	0.477	0	0	0.171	0.548
Pde5a	Gpr124	2105136	2098908	10090.ENSMUSP00000069011	10090.ENSMUSP00000033876	0	0	0	0	0.137	0.109	0	0.459	0.547
Cdh5	Efnb2	2099078	2093221	10090.ENSMUSP00000034339	10090.ENSMUSP00000001319	0	0	0	0	0	0	0.166	0.478	0.546
Themis2	Fcgr1	2099705	2097634	10090.ENSMUSP00000036945	10090.ENSMUSP00000029748	0	0	0	0	0.545	0	0	0	0.545
Lilrb4	Slc11a1	2106678	2096874	10090.ENSMUSP00000077833	10090.ENSMUSP00000027368	0	0	0	0	0.525	0	0	0.081	0.545
Cdh5	Icam2	2099078	2093182	10090.ENSMUSP00000034339	10090.ENSMUSP00000001055	0	0	0	0	0.158	0	0	0.481	0.544
Ly75	Batf3	2097194	2097051	10090.ENSMUSP00000028362	10090.ENSMUSP00000027943	0	0	0	0	0.101	0.047	0.156	0.442	0.543
Renbp	Pgm1	2112221	2107691	10090.ENSMUSP00000112277	10090.ENSMUSP00000084582	0.07	0	0	0	0	0	0.484	0.123	0.542
Gabra3	Clic1	2104262	2093899	10090.ENSMUSP00000062638	10090.ENSMUSP00000007257	0	0	0	0	0	0	0.54	0	0.54
Col1a2	Pdgfra	2098267	2093116	10090.ENSMUSP00000031668	10090.ENSMUSP00000000476	0	0	0	0	0.346	0	0.227	0.162	0.54
Mpeg1	Lilrb4	2111721	2106678	10090.ENSMUSP00000108573	10090.ENSMUSP00000077833	0	0	0	0	0.539	0	0	0	0.539
Il18bp	Irf8	2108554	2100337	10090.ENSMUSP00000091685	10090.ENSMUSP00000040245	0	0	0	0	0.133	0	0	0.489	0.539
Flna	Kcnj2	2110099	2099760	10090.ENSMUSP00000098997	10090.ENSMUSP00000037192	0	0	0	0	0	0.111	0	0.5	0.537
Alox5ap	Emr1	2105450	2093643	10090.ENSMUSP00000071130	10090.ENSMUSP00000004850	0	0	0	0	0.536	0	0	0	0.536
Ctss	Irf8	2112192	2100337	10090.ENSMUSP00000112006	10090.ENSMUSP00000040245	0	0	0	0	0.429	0	0	0.217	0.534
Il18bp	Casp1	2108554	2096769	10090.ENSMUSP00000091685	10090.ENSMUSP00000027015	0	0	0	0	0.141	0	0	0.48	0.534
Themis2	Slc15a3	2099705	2096358	10090.ENSMUSP00000036945	10090.ENSMUSP00000025646	0	0	0	0	0.532	0	0	0	0.532
Ifit2	Tlr2	2110407	2097577	10090.ENSMUSP00000099890	10090.ENSMUSP00000029623	0	0	0	0	0.249	0.115	0	0.346	0.528
Emr1	Cfp	2093643	2093200	10090.ENSMUSP00000004850	10090.ENSMUSP00000001156	0	0	0	0	0.516	0	0	0.063	0.527
Mpeg1	Themis2	2111721	2099705	10090.ENSMUSP00000108573	10090.ENSMUSP00000036945	0	0	0	0	0.526	0	0	0	0.526
Pla2g4a	Anxa1	2105415	2096331	10090.ENSMUSP00000070868	10090.ENSMUSP00000025561	0	0	0	0	0.204	0.111	0	0.383	0.525
Mpeg1	Pld4	2111721	2104885	10090.ENSMUSP00000108573	10090.ENSMUSP00000067002	0	0	0	0	0.525	0	0	0	0.525
H2-Aa	Col1a2	2101405	2098267	10090.ENSMUSP00000046105	10090.ENSMUSP00000031668	0	0	0	0	0	0.523	0	0.045	0.524
Slpi	Anxa2	2111250	2099236	10090.ENSMUSP00000104992	10090.ENSMUSP00000034756	0	0	0	0	0.091	0	0	0.495	0.522
Pld4	Cfp	2104885	2093200	10090.ENSMUSP00000067002	10090.ENSMUSP00000001156	0	0	0	0	0.513	0	0	0.059	0.522
Lilrb4	Msr1	2106678	2096494	10090.ENSMUSP00000077833	10090.ENSMUSP00000026021	0	0	0	0	0.522	0	0	0	0.522
Themis2	Slc11a1	2099705	2096874	10090.ENSMUSP00000036945	10090.ENSMUSP00000027368	0	0	0	0	0.521	0	0	0	0.521
C3ar1	Emr1	2101784	2093643	10090.ENSMUSP00000048092	10090.ENSMUSP00000004850	0	0	0	0	0.406	0	0	0.225	0.519
Fcgr3	Icam1	2114228	2107578	10090.ENSMUSP00000131938	10090.ENSMUSP00000083587	0	0	0	0	0.108	0	0	0.482	0.518
Msn	Icam2	2112332	2093182	10090.ENSMUSP00000113071	10090.ENSMUSP00000001055	0	0	0	0	0	0.111	0	0.481	0.518
Slpi	Lcn2	2111250	2102810	10090.ENSMUSP00000104992	10090.ENSMUSP00000053962	0	0	0	0	0.121	0	0	0.471	0.516
Mpeg1	Slc15a3	2111721	2096358	10090.ENSMUSP00000108573	10090.ENSMUSP00000025646	0	0	0	0	0.515	0	0	0	0.515
Plscr1	Plac8	2108483	2098127	10090.ENSMUSP00000091318	10090.ENSMUSP00000031264	0	0	0	0	0.102	0	0	0.48	0.514
Mpeg1	C1qa	2111721	2101938	10090.ENSMUSP00000108573	10090.ENSMUSP00000048836	0	0	0	0	0.513	0	0	0	0.513
Cd44	Icam2	2093680	2093182	10090.ENSMUSP00000005218	10090.ENSMUSP00000001055	0	0	0	0	0	0	0	0.513	0.513
Trem2	Emr1	2096089	2093643	10090.ENSMUSP00000024791	10090.ENSMUSP00000004850	0	0	0	0	0.32	0	0	0.312	0.512
Myo9a	Arl4c	2112932	2103344	10090.ENSMUSP00000122852	10090.ENSMUSP00000057085	0	0	0	0	0.139	0.26	0.228	0.124	0.511
Mpeg1	Slc11a1	2111721	2096874	10090.ENSMUSP00000108573	10090.ENSMUSP00000027368	0	0	0	0	0.511	0	0	0	0.511
Tlr2	Cd44	2097577	2093680	10090.ENSMUSP00000029623	10090.ENSMUSP00000005218	0	0	0	0	0.17	0	0	0.434	0.51
Fcgr3	Il7r	2114228	2093561	10090.ENSMUSP00000131938	10090.ENSMUSP00000003981	0	0	0	0	0.177	0	0	0.429	0.51
Irf8	Tlr2	2100337	2097577	10090.ENSMUSP00000040245	10090.ENSMUSP00000029623	0	0	0	0	0.242	0	0	0.38	0.51
Anxa2	Cdh5	2099236	2099078	10090.ENSMUSP00000034756	10090.ENSMUSP00000034339	0	0	0	0	0	0	0	0.51	0.51
Tlr6	Casp1	2104166	2096769	10090.ENSMUSP00000062096	10090.ENSMUSP00000027015	0	0	0	0	0.124	0.115	0	0.417	0.509
Ccbe1	Vegfc	2102468	2098926	10090.ENSMUSP00000052011	10090.ENSMUSP00000033919	0	0	0	0	0.049	0	0	0.503	0.507
Anxa3	Anxa1	2098199	2096331	10090.ENSMUSP00000031447	10090.ENSMUSP00000025561	0	0	0	0.941	0.491	0	0	0.485	0.505
Ctss	Fcgr1	2112192	2097634	10090.ENSMUSP00000112006	10090.ENSMUSP00000029748	0	0	0	0	0.427	0	0	0.171	0.505
C3ar1	Msr1	2101784	2096494	10090.ENSMUSP00000048092	10090.ENSMUSP00000026021	0	0	0	0	0.498	0	0	0.049	0.502
Pde4a	Gpr124	2099728	2098908	10090.ENSMUSP00000037025	10090.ENSMUSP00000033876	0	0	0	0	0.05	0.109	0	0.459	0.502
Alox5ap	C1qb	2105450	2100338	10090.ENSMUSP00000071130	10090.ENSMUSP00000040246	0	0	0	0	0.422	0	0	0.174	0.502
Slpi	Plscr1	2111250	2108483	10090.ENSMUSP00000104992	10090.ENSMUSP00000091318	0	0	0	0	0	0.11	0	0.464	0.502
C3ar1	Fcgr1	2101784	2097634	10090.ENSMUSP00000048092	10090.ENSMUSP00000029748	0	0	0	0	0.401	0	0	0.203	0.502
Col3a1	Pdgfrb	2107752	2096324	10090.ENSMUSP00000085192	10090.ENSMUSP00000025522	0	0	0	0	0.276	0	0.227	0.181	0.501
Ubd	Cdk14	2099509	2097952	10090.ENSMUSP00000035808	10090.ENSMUSP00000030763	0	0	0	0	0.053	0.102	0	0.461	0.501
Slc11a1	Tap2	2096874	2096211	10090.ENSMUSP00000027368	10090.ENSMUSP00000025197	0	0	0	0	0.052	0	0	0.495	0.501
Oas2	Cdk14	2103855	2097952	10090.ENSMUSP00000060082	10090.ENSMUSP00000030763	0	0	0	0	0.053	0.102	0	0.461	0.501
C1qa	Tlr2	2101938	2097577	10090.ENSMUSP00000048836	10090.ENSMUSP00000029623	0	0	0	0	0.183	0.062	0	0.401	0.501
Fcgr3	Pld4	2114228	2104885	10090.ENSMUSP00000131938	10090.ENSMUSP00000067002	0	0	0	0	0.487	0	0	0.063	0.498
Vcam1	Emr1	2097568	2093643	10090.ENSMUSP00000029574	10090.ENSMUSP00000004850	0	0	0	0	0.136	0	0	0.442	0.497
Tlr2	Clec4n	2097577	2096017	10090.ENSMUSP00000029623	10090.ENSMUSP00000024118	0	0	0	0	0.347	0	0	0.261	0.496
Flna	Rnasel	2110099	2107549	10090.ENSMUSP00000098997	10090.ENSMUSP00000083385	0	0	0	0	0.054	0.115	0.071	0.427	0.495
Icam1	Casp1	2107578	2096769	10090.ENSMUSP00000083587	10090.ENSMUSP00000027015	0	0	0	0	0.115	0	0	0.452	0.495
Adrb2	Fpr1	2104184	2102628	10090.ENSMUSP00000062256	10090.ENSMUSP00000052894	0	0	0	0.641	0.063	0	0.44	0.242	0.494
Oxct1	Aldh3b1	2111454	2103213	10090.ENSMUSP00000106318	10090.ENSMUSP00000056276	0.096	0	0	0	0.053	0	0	0.457	0.494
Tlr2	Ly75	2097577	2097194	10090.ENSMUSP00000029623	10090.ENSMUSP00000028362	0	0	0	0	0.053	0.071	0.156	0.398	0.493
Ctss	Slc11a1	2112192	2096874	10090.ENSMUSP00000112006	10090.ENSMUSP00000027368	0	0	0	0	0.434	0	0	0.14	0.493
Tlr2	Vcam1	2097577	2097568	10090.ENSMUSP00000029623	10090.ENSMUSP00000029574	0	0	0	0	0.195	0	0	0.393	0.491
Anxa2	Tlr2	2099236	2097577	10090.ENSMUSP00000034756	10090.ENSMUSP00000029623	0	0	0	0	0	0.044	0	0.487	0.49
Rnasel	Casp1	2107549	2096769	10090.ENSMUSP00000083385	10090.ENSMUSP00000027015	0	0	0	0	0.091	0.177	0.183	0.261	0.488
Cdh5	Pdgfra	2099078	2093116	10090.ENSMUSP00000034339	10090.ENSMUSP00000000476	0	0	0	0	0.047	0.048	0.361	0.222	0.488
Myo5a	Rerg	2112588	2098459	10090.ENSMUSP00000116028	10090.ENSMUSP00000032347	0	0	0	0	0.054	0.411	0.074	0.124	0.487
Tlr2	Card9	2097577	2097164	10090.ENSMUSP00000029623	10090.ENSMUSP00000028294	0	0	0	0	0	0	0	0.488	0.487
Myo5a	Gem	2112588	2097674	10090.ENSMUSP00000116028	10090.ENSMUSP00000029868	0	0	0	0	0.054	0.411	0.074	0.124	0.487
Cdh5	Lyve1	2099078	2098662	10090.ENSMUSP00000034339	10090.ENSMUSP00000033050	0	0	0	0	0.149	0	0	0.42	0.485
Oxct1	Slc16a13	2111454	2102681	10090.ENSMUSP00000106318	10090.ENSMUSP00000053218	0	0	0	0	0	0	0	0.486	0.485
Cdh5	Vegfc	2099078	2098926	10090.ENSMUSP00000034339	10090.ENSMUSP00000033919	0	0	0	0	0	0	0	0.485	0.485
Oxct1	Slc16a9	2111454	2101749	10090.ENSMUSP00000106318	10090.ENSMUSP00000047912	0	0	0	0	0	0	0	0.486	0.485
Nin	Slc11a1	2107437	2096874	10090.ENSMUSP00000082422	10090.ENSMUSP00000027368	0	0	0	0	0	0	0	0.486	0.485
Cxcl1	Vcam1	2098154	2097568	10090.ENSMUSP00000031327	10090.ENSMUSP00000029574	0	0	0	0	0.109	0	0	0.443	0.483
Msn	Adrb2	2112332	2104184	10090.ENSMUSP00000113071	10090.ENSMUSP00000062256	0	0	0	0	0	0.056	0.365	0.208	0.483
Vegfc	Efnb2	2098926	2093221	10090.ENSMUSP00000033919	10090.ENSMUSP00000001319	0	0	0	0	0	0	0	0.479	0.479
Ctss	Cfp	2112192	2093200	10090.ENSMUSP00000112006	10090.ENSMUSP00000001156	0	0	0	0	0.374	0	0	0.202	0.479
Icam1	Prkcb	2107578	2105283	10090.ENSMUSP00000083587	10090.ENSMUSP00000070019	0	0	0	0	0	0.074	0.32	0.236	0.477
Col3a1	H2-Aa	2107752	2101405	10090.ENSMUSP00000085192	10090.ENSMUSP00000046105	0	0	0	0	0	0.473	0	0.048	0.477
Gpr124	Rerg	2098908	2098459	10090.ENSMUSP00000033876	10090.ENSMUSP00000032347	0.062	0	0	0	0	0.115	0.058	0.409	0.476
Mcm3	Cdk14	2103711	2097952	10090.ENSMUSP00000059192	10090.ENSMUSP00000030763	0	0	0	0	0.114	0.196	0	0.324	0.476
Gpr124	Gem	2098908	2097674	10090.ENSMUSP00000033876	10090.ENSMUSP00000029868	0.062	0	0	0	0	0.115	0.058	0.409	0.476
Emr1	Ebi3	2093643	2093472	10090.ENSMUSP00000004850	10090.ENSMUSP00000003274	0	0	0	0	0.393	0	0	0.171	0.475
Ncf1	Icam1	2111516	2107578	10090.ENSMUSP00000106906	10090.ENSMUSP00000083587	0	0	0	0	0.076	0	0	0.453	0.473
Msn	Vegfc	2112332	2098926	10090.ENSMUSP00000113071	10090.ENSMUSP00000033919	0	0	0	0	0	0	0	0.473	0.473
Pld4	C1qb	2104885	2100338	10090.ENSMUSP00000067002	10090.ENSMUSP00000040246	0	0	0	0	0.472	0	0	0	0.472
Ctss	Trem2	2112192	2096089	10090.ENSMUSP00000112006	10090.ENSMUSP00000024791	0	0	0	0	0.389	0	0	0.171	0.471
Ctss	Alox5ap	2112192	2105450	10090.ENSMUSP00000112006	10090.ENSMUSP00000071130	0	0	0	0	0.439	0	0	0.097	0.471
Lilrb4	Emr1	2106678	2093643	10090.ENSMUSP00000077833	10090.ENSMUSP00000004850	0	0	0	0	0.42	0	0	0.126	0.471
Icam1	Fcgr1	2107578	2097634	10090.ENSMUSP00000083587	10090.ENSMUSP00000029748	0	0	0	0	0.09	0	0	0.44	0.468
Fcgr3	Cfp	2114228	2093200	10090.ENSMUSP00000131938	10090.ENSMUSP00000001156	0	0	0	0	0.443	0	0	0.084	0.467
Igfbp7	Pdgfrb	2113607	2096324	10090.ENSMUSP00000128318	10090.ENSMUSP00000025522	0	0	0	0	0.194	0.283	0	0.151	0.466
C3ar1	Cfp	2101784	2093200	10090.ENSMUSP00000048092	10090.ENSMUSP00000001156	0	0	0	0	0.145	0	0	0.4	0.465
Ctss	Slc15a3	2112192	2096358	10090.ENSMUSP00000112006	10090.ENSMUSP00000025646	0	0	0	0	0.43	0	0	0.1	0.465
Ctss	Abcg1	2112192	2096101	10090.ENSMUSP00000112006	10090.ENSMUSP00000024829	0	0	0	0	0.39	0	0	0.157	0.464
Prkcb	Vcam1	2105283	2097568	10090.ENSMUSP00000070019	10090.ENSMUSP00000029574	0	0	0	0	0	0	0.393	0.154	0.464
C1qb	Fcgr1	2100338	2097634	10090.ENSMUSP00000040246	10090.ENSMUSP00000029748	0	0	0	0	0.413	0	0	0.125	0.464
Prkcb	Cdh5	2105283	2099078	10090.ENSMUSP00000070019	10090.ENSMUSP00000034339	0	0	0	0	0	0	0	0.464	0.464
Mcm3	Rad51l3	2103711	2094584	10090.ENSMUSP00000059192	10090.ENSMUSP00000018985	0	0	0	0	0.095	0.062	0	0.418	0.462
Tlr2	Ebi3	2097577	2093472	10090.ENSMUSP00000029623	10090.ENSMUSP00000003274	0	0	0	0	0.311	0	0	0.25	0.461
Col3a1	Pdgfra	2107752	2093116	10090.ENSMUSP00000085192	10090.ENSMUSP00000000476	0	0	0	0	0.23	0	0.227	0.165	0.46
Icam1	C1qa	2107578	2101938	10090.ENSMUSP00000083587	10090.ENSMUSP00000048836	0	0	0	0	0.123	0	0	0.408	0.458
Col4a1	Pdgfrb	2098914	2096324	10090.ENSMUSP00000033898	10090.ENSMUSP00000025522	0	0	0	0	0.227	0	0.213	0.181	0.458
Fstl1	Col4a1	2111993	2098914	10090.ENSMUSP00000110411	10090.ENSMUSP00000033898	0	0	0	0	0.429	0	0	0.088	0.458
Irf8	Emr1	2100337	2093643	10090.ENSMUSP00000040245	10090.ENSMUSP00000004850	0	0	0	0	0.265	0	0	0.291	0.457
Ctss	Ctsc	2112192	2098573	10090.ENSMUSP00000112006	10090.ENSMUSP00000032779	0	0	0.487	0.725	0.259	0	0	0.602	0.457
Ncf1	Pla2g4a	2111516	2105415	10090.ENSMUSP00000106906	10090.ENSMUSP00000070868	0	0	0	0	0	0.143	0	0.393	0.457
Lilrb4	C1qb	2106678	2100338	10090.ENSMUSP00000077833	10090.ENSMUSP00000040246	0	0	0	0	0.341	0	0	0.208	0.456
Lilrb4	Tlr2	2106678	2097577	10090.ENSMUSP00000077833	10090.ENSMUSP00000029623	0	0	0	0	0.427	0	0	0.088	0.455
Mpeg1	Irf8	2111721	2100337	10090.ENSMUSP00000108573	10090.ENSMUSP00000040245	0	0	0	0	0.438	0	0	0.069	0.455
Myo5a	Map3k8	2112588	2096184	10090.ENSMUSP00000116028	10090.ENSMUSP00000025078	0	0	0	0	0.404	0.059	0	0.106	0.454
Efnb2	Pdgfra	2093221	2093116	10090.ENSMUSP00000001319	10090.ENSMUSP00000000476	0	0	0	0	0.054	0.315	0.1	0.174	0.454
Irf8	Fcgr1	2100337	2097634	10090.ENSMUSP00000040245	10090.ENSMUSP00000029748	0	0	0	0	0.315	0	0	0.236	0.454
Pla2g4a	Ptgis	2105415	2094482	10090.ENSMUSP00000070868	10090.ENSMUSP00000018113	0	0	0	0	0.084	0	0	0.428	0.453
Alox5ap	Slc11a1	2105450	2096874	10090.ENSMUSP00000071130	10090.ENSMUSP00000027368	0	0	0	0	0.423	0	0	0.089	0.452
Myo9a	Prickle2	2112932	2098370	10090.ENSMUSP00000122852	10090.ENSMUSP00000032093	0	0	0	0	0.05	0.082	0	0.423	0.452
Vcam1	Pdgfrb	2097568	2096324	10090.ENSMUSP00000029574	10090.ENSMUSP00000025522	0	0	0	0	0.051	0	0.161	0.364	0.45
Inpp5d	Slc11a1	2113548	2096874	10090.ENSMUSP00000127941	10090.ENSMUSP00000027368	0	0	0	0	0.337	0	0	0.204	0.45
Ccdc102a	Rttn	2106541	2095963	10090.ENSMUSP00000077107	10090.ENSMUSP00000023828	0	0	0	0	0.049	0	0	0.445	0.45
Tgfbr3	Axl	2098111	2093400	10090.ENSMUSP00000031224	10090.ENSMUSP00000002677	0	0	0	0	0.066	0	0	0.434	0.45
Gpr124	Pdgfrb	2098908	2096324	10090.ENSMUSP00000033876	10090.ENSMUSP00000025522	0.051	0	0	0	0.212	0.169	0.051	0.209	0.449
Pld4	Fcgr1	2104885	2097634	10090.ENSMUSP00000067002	10090.ENSMUSP00000029748	0	0	0	0	0.449	0	0	0	0.449
Fcgr3	Slc15a3	2114228	2096358	10090.ENSMUSP00000131938	10090.ENSMUSP00000025646	0	0	0	0	0.409	0	0	0.103	0.448
Ifit2	Bub1b	2110407	2099749	10090.ENSMUSP00000099890	10090.ENSMUSP00000037126	0	0	0	0	0.086	0.415	0	0.051	0.448
Inpp5d	Ptpn18	2113548	2096859	10090.ENSMUSP00000127941	10090.ENSMUSP00000027302	0	0	0	0	0.375	0.062	0.134	0	0.448
Lyve1	Emr1	2098662	2093643	10090.ENSMUSP00000033050	10090.ENSMUSP00000004850	0	0	0	0	0	0	0	0.447	0.447
Irf8	Il7r	2100337	2093561	10090.ENSMUSP00000040245	10090.ENSMUSP00000003981	0	0	0	0	0.231	0	0	0.309	0.446
Myo9a	Gem	2112932	2097674	10090.ENSMUSP00000122852	10090.ENSMUSP00000029868	0	0	0	0	0.054	0.26	0.204	0.124	0.446
Fcgr1	Clec4n	2097634	2096017	10090.ENSMUSP00000029748	10090.ENSMUSP00000024118	0	0	0	0	0.388	0	0	0.13	0.446
Pld4	Slc11a1	2104885	2096874	10090.ENSMUSP00000067002	10090.ENSMUSP00000027368	0	0	0	0	0.431	0	0	0.067	0.446
Myo9a	Rerg	2112932	2098459	10090.ENSMUSP00000122852	10090.ENSMUSP00000032347	0	0	0	0	0.054	0.26	0.204	0.124	0.446
Igfbp7	Sparc	2113607	2094556	10090.ENSMUSP00000128318	10090.ENSMUSP00000018737	0	0	0	0	0.372	0	0	0.153	0.446
Slc11a1	Casp1	2096874	2096769	10090.ENSMUSP00000027368	10090.ENSMUSP00000027015	0	0	0	0	0.291	0	0	0.248	0.445
C1qa	Clec4n	2101938	2096017	10090.ENSMUSP00000048836	10090.ENSMUSP00000024118	0	0	0	0	0.426	0	0	0.07	0.444
Inpp5d	Epha7	2113548	2097707	10090.ENSMUSP00000127941	10090.ENSMUSP00000029964	0	0	0	0	0.052	0.399	0.097	0.047	0.444
Pdgfrb	Cd44	2096324	2093680	10090.ENSMUSP00000025522	10090.ENSMUSP00000005218	0	0	0	0	0	0.064	0	0.43	0.443
Cdh5	Cd44	2099078	2093680	10090.ENSMUSP00000034339	10090.ENSMUSP00000005218	0	0	0	0	0	0	0	0.443	0.443
Sema6d	Efnb2	2110236	2093221	10090.ENSMUSP00000099529	10090.ENSMUSP00000001319	0	0	0	0	0.076	0	0	0.421	0.443
Ctss	Themis2	2112192	2099705	10090.ENSMUSP00000112006	10090.ENSMUSP00000036945	0	0	0	0	0.442	0	0	0	0.442
Egr2	Pmp22	2100484	2094500	10090.ENSMUSP00000041053	10090.ENSMUSP00000018361	0	0	0	0	0	0	0	0.44	0.44
Myo9a	Dkk3	2112932	2098658	10090.ENSMUSP00000122852	10090.ENSMUSP00000033036	0	0	0	0	0.44	0	0	0.042	0.44
Fcgr3	Ly75	2114228	2097194	10090.ENSMUSP00000131938	10090.ENSMUSP00000028362	0	0	0	0	0	0	0	0.439	0.439
Naip5	Tlr2	2103607	2097577	10090.ENSMUSP00000058611	10090.ENSMUSP00000029623	0	0	0	0	0	0.099	0	0.403	0.439
Mpeg1	Alox5ap	2111721	2105450	10090.ENSMUSP00000108573	10090.ENSMUSP00000071130	0	0	0	0	0.425	0	0	0.063	0.438
Slc11a1	Spic	2096874	2093609	10090.ENSMUSP00000027368	10090.ENSMUSP00000004473	0	0	0	0	0.161	0	0.358	0	0.438
Glipr1	Slc11a1	2106046	2096874	10090.ENSMUSP00000074359	10090.ENSMUSP00000027368	0	0	0	0	0.358	0	0	0.16	0.438
H2-Aa	C1qb	2101405	2100338	10090.ENSMUSP00000046105	10090.ENSMUSP00000040246	0	0	0	0	0.338	0	0	0.186	0.438
Txk	Efnb2	2111828	2093221	10090.ENSMUSP00000109234	10090.ENSMUSP00000001319	0	0	0	0	0.054	0.315	0.161	0.087	0.437
Slc11a1	Cd44	2096874	2093680	10090.ENSMUSP00000027368	10090.ENSMUSP00000005218	0	0	0	0	0.146	0	0	0.367	0.436
Col1a2	Ddr2	2098267	2097066	10090.ENSMUSP00000031668	10090.ENSMUSP00000027985	0	0	0	0	0.29	0.099	0	0.187	0.435
Themis2	Emr1	2099705	2093643	10090.ENSMUSP00000036945	10090.ENSMUSP00000004850	0	0	0	0	0.434	0	0	0	0.434
Slc11a1	Clec4n	2096874	2096017	10090.ENSMUSP00000027368	10090.ENSMUSP00000024118	0	0	0	0	0.433	0	0	0	0.433
Slc11a1	Msr1	2096874	2096494	10090.ENSMUSP00000027368	10090.ENSMUSP00000026021	0	0	0	0	0.42	0	0	0.063	0.433
Msn	Anxa2	2112332	2099236	10090.ENSMUSP00000113071	10090.ENSMUSP00000034756	0	0	0	0	0.109	0.048	0	0.384	0.432
Axl	Efnb2	2093400	2093221	10090.ENSMUSP00000002677	10090.ENSMUSP00000001319	0	0	0	0	0.054	0.315	0.1	0.142	0.432
Txk	Pla2g4a	2111828	2105415	10090.ENSMUSP00000109234	10090.ENSMUSP00000070868	0	0	0	0	0.051	0.103	0.386	0	0.431
Pld4	Slc15a3	2104885	2096358	10090.ENSMUSP00000067002	10090.ENSMUSP00000025646	0	0	0	0	0.431	0	0	0	0.431
Abcg1	Npc2	2096101	2095253	10090.ENSMUSP00000024829	10090.ENSMUSP00000021668	0	0	0	0	0.109	0	0	0.387	0.43
Fcgr3	Trem2	2114228	2096089	10090.ENSMUSP00000131938	10090.ENSMUSP00000024791	0	0	0	0	0.304	0	0	0.215	0.43
Aldh3b1	Hdc	2103213	2097318	10090.ENSMUSP00000056276	10090.ENSMUSP00000028838	0	0	0	0	0.092	0.101	0.279	0.145	0.429
Themis2	Ptpn18	2099705	2096859	10090.ENSMUSP00000036945	10090.ENSMUSP00000027302	0	0	0	0	0.416	0.062	0	0	0.429
Inpp5d	Abcg1	2113548	2096101	10090.ENSMUSP00000127941	10090.ENSMUSP00000024829	0	0	0	0	0.381	0	0	0.114	0.429
Anxa2	Anxa3	2099236	2098199	10090.ENSMUSP00000034756	10090.ENSMUSP00000031447	0	0	0	0.935	0.415	0	0	0.39	0.429
Fcgr1	Trem2	2097634	2096089	10090.ENSMUSP00000029748	10090.ENSMUSP00000024791	0	0	0	0	0.356	0	0	0.15	0.429
Fcgr3	Themis2	2114228	2099705	10090.ENSMUSP00000131938	10090.ENSMUSP00000036945	0	0	0	0	0.428	0	0	0	0.428
Alox5ap	Cotl1	2105450	2099062	10090.ENSMUSP00000071130	10090.ENSMUSP00000034285	0	0	0	0	0.316	0	0	0.198	0.428
Lilrb4	Alox5ap	2106678	2105450	10090.ENSMUSP00000077833	10090.ENSMUSP00000071130	0	0	0	0	0.414	0	0	0.062	0.427
Irf8	Themis2	2100337	2099705	10090.ENSMUSP00000040245	10090.ENSMUSP00000036945	0	0	0	0	0.427	0	0	0	0.427
Ctss	Pld4	2112192	2104885	10090.ENSMUSP00000112006	10090.ENSMUSP00000067002	0	0	0	0	0.426	0	0	0	0.426
Pld4	C1qa	2104885	2101938	10090.ENSMUSP00000067002	10090.ENSMUSP00000048836	0	0	0	0	0.426	0	0	0	0.426
Blnk	Cd72	2103457	2097772	10090.ENSMUSP00000057844	10090.ENSMUSP00000030179	0	0	0	0	0.193	0	0	0.319	0.426
Lilrb4	Clec4n	2106678	2096017	10090.ENSMUSP00000077833	10090.ENSMUSP00000024118	0	0	0	0	0.4	0	0	0.083	0.426
Ncf1	Hmox1	2111516	2093707	10090.ENSMUSP00000106906	10090.ENSMUSP00000005548	0	0	0	0	0	0	0	0.425	0.424
Pld4	Irf8	2104885	2100337	10090.ENSMUSP00000067002	10090.ENSMUSP00000040245	0	0	0	0	0.423	0	0	0	0.423
Rarb	Hic1	2104970	2102731	10090.ENSMUSP00000067694	10090.ENSMUSP00000053483	0	0	0	0	0	0.1	0.056	0.374	0.422
Inpp5d	Themis2	2113548	2099705	10090.ENSMUSP00000127941	10090.ENSMUSP00000036945	0	0	0	0	0.421	0	0	0	0.421
Fcgr3	Irf8	2114228	2100337	10090.ENSMUSP00000131938	10090.ENSMUSP00000040245	0	0	0	0	0.332	0	0	0.17	0.421
Casp1	Slc15a3	2096769	2096358	10090.ENSMUSP00000027015	10090.ENSMUSP00000025646	0	0	0	0	0.345	0	0	0.151	0.42
Map3k8	Irak3	2096184	2094869	10090.ENSMUSP00000025078	10090.ENSMUSP00000020448	0	0	0	0	0.108	0.11	0.104	0.281	0.42
Mpeg1	Fcgr1	2111721	2097634	10090.ENSMUSP00000108573	10090.ENSMUSP00000029748	0	0	0	0	0.421	0	0	0	0.42
C1qb	Slc11a1	2100338	2096874	10090.ENSMUSP00000040246	10090.ENSMUSP00000027368	0	0	0	0	0.404	0	0	0.067	0.42
Card9	Casp1	2097164	2096769	10090.ENSMUSP00000028294	10090.ENSMUSP00000027015	0	0	0	0	0	0.073	0	0.399	0.419
Cds1	Rad51l3	2098129	2094584	10090.ENSMUSP00000031273	10090.ENSMUSP00000018985	0.318	0	0	0	0.067	0	0	0.159	0.418
Ncf1	Tlr2	2111516	2097577	10090.ENSMUSP00000106906	10090.ENSMUSP00000029623	0	0	0	0	0.144	0.062	0	0.333	0.417
Oxct1	Rad51l3	2111454	2094584	10090.ENSMUSP00000106318	10090.ENSMUSP00000018985	0.07	0	0	0	0	0	0	0.399	0.417
Txk	Ly75	2111828	2097194	10090.ENSMUSP00000109234	10090.ENSMUSP00000028362	0	0	0	0	0.342	0.055	0.136	0	0.417
Alox5ap	Themis2	2105450	2099705	10090.ENSMUSP00000071130	10090.ENSMUSP00000036945	0	0	0	0	0.417	0	0	0	0.417
Mpeg1	Clec4n	2111721	2096017	10090.ENSMUSP00000108573	10090.ENSMUSP00000024118	0	0	0	0	0.417	0	0	0	0.416
Cdk14	Epha7	2097952	2097707	10090.ENSMUSP00000030763	10090.ENSMUSP00000029964	0	0	0	0.629	0.099	0.143	0.278	0.13	0.415
Lilrb4	Themis2	2106678	2099705	10090.ENSMUSP00000077833	10090.ENSMUSP00000036945	0	0	0	0	0.415	0	0	0	0.415
Ggta1	Ctsc	2102033	2098573	10090.ENSMUSP00000049408	10090.ENSMUSP00000032779	0	0	0	0	0	0	0	0.415	0.414
Ctss	Slpi	2112192	2111250	10090.ENSMUSP00000112006	10090.ENSMUSP00000104992	0	0	0	0	0.123	0.111	0	0.309	0.414
Inpp5d	Pld4	2113548	2104885	10090.ENSMUSP00000127941	10090.ENSMUSP00000067002	0	0	0	0	0.398	0	0	0.067	0.414
Blnk	Il7r	2103457	2093561	10090.ENSMUSP00000057844	10090.ENSMUSP00000003981	0	0	0	0	0.188	0	0	0.309	0.414
Myo5a	Dkk3	2112588	2098658	10090.ENSMUSP00000116028	10090.ENSMUSP00000033036	0	0	0	0	0.414	0	0	0.042	0.414
Myo5a	Ubd	2112588	2099509	10090.ENSMUSP00000116028	10090.ENSMUSP00000035808	0	0	0	0	0.053	0.167	0	0.316	0.413
Myo5a	Arl4c	2112588	2103344	10090.ENSMUSP00000116028	10090.ENSMUSP00000057085	0	0	0	0	0.138	0.26	0.074	0.124	0.413
Icam1	Slc15a3	2107578	2096358	10090.ENSMUSP00000083587	10090.ENSMUSP00000025646	0	0	0	0	0.184	0	0	0.31	0.412
C1qa	H2-Aa	2101938	2101405	10090.ENSMUSP00000048836	10090.ENSMUSP00000046105	0	0	0	0	0.359	0	0	0.12	0.412
C1qb	Ctsc	2100338	2098573	10090.ENSMUSP00000040246	10090.ENSMUSP00000032779	0	0	0	0	0.304	0	0	0.19	0.412
Themis2	Cfp	2099705	2093200	10090.ENSMUSP00000036945	10090.ENSMUSP00000001156	0	0	0	0	0.41	0	0	0	0.41
Inpp5d	Arhgap25	2113548	2111837	10090.ENSMUSP00000127941	10090.ENSMUSP00000109267	0	0	0	0	0.388	0.063	0	0.054	0.41
Batf3	Ptpn18	2097051	2096859	10090.ENSMUSP00000027943	10090.ENSMUSP00000027302	0	0	0	0	0.378	0	0	0.089	0.41
Themis2	Ebi3	2099705	2093472	10090.ENSMUSP00000036945	10090.ENSMUSP00000003274	0	0	0	0	0.41	0	0	0	0.41
Lilrb4	C3ar1	2106678	2101784	10090.ENSMUSP00000077833	10090.ENSMUSP00000048092	0	0	0	0	0.408	0	0	0.044	0.409
Cd63	Cd44	2096595	2093680	10090.ENSMUSP00000026407	10090.ENSMUSP00000005218	0	0	0	0	0.042	0.073	0	0.388	0.409
Myo5a	Oas2	2112588	2103855	10090.ENSMUSP00000116028	10090.ENSMUSP00000060082	0	0	0	0	0.053	0.167	0	0.311	0.409
Slfn2	Slc15a3	2099468	2096358	10090.ENSMUSP00000035562	10090.ENSMUSP00000025646	0	0	0	0	0.408	0	0	0	0.408
Pld4	Ptpn18	2104885	2096859	10090.ENSMUSP00000067002	10090.ENSMUSP00000027302	0	0	0	0	0.408	0	0	0	0.408
Slc15a3	Ebi3	2096358	2093472	10090.ENSMUSP00000025646	10090.ENSMUSP00000003274	0	0	0	0	0.398	0	0	0.058	0.408
Flna	Pdlim2	2110099	2095584	10090.ENSMUSP00000098997	10090.ENSMUSP00000022681	0	0	0	0	0.091	0.168	0.155	0.183	0.408
Slc15a3	Clec4n	2096358	2096017	10090.ENSMUSP00000025646	10090.ENSMUSP00000024118	0	0	0	0	0.408	0	0	0	0.408
Anxa2	Sparc	2099236	2094556	10090.ENSMUSP00000034756	10090.ENSMUSP00000018737	0	0	0	0	0.259	0	0	0.232	0.407
Cxcl1	Cd44	2098154	2093680	10090.ENSMUSP00000031327	10090.ENSMUSP00000005218	0	0	0	0	0.08	0	0	0.382	0.407
Ifi204	Fcgr1	2111507	2097634	10090.ENSMUSP00000106845	10090.ENSMUSP00000029748	0	0	0	0	0.403	0	0	0.045	0.405
Oas2	Fcgr1	2103855	2097634	10090.ENSMUSP00000060082	10090.ENSMUSP00000029748	0	0	0	0	0.405	0	0	0	0.405
Icam1	Ly75	2107578	2097194	10090.ENSMUSP00000083587	10090.ENSMUSP00000028362	0	0	0	0	0	0.062	0	0.391	0.404
Themis2	Casp1	2099705	2096769	10090.ENSMUSP00000036945	10090.ENSMUSP00000027015	0	0	0	0	0.404	0	0	0	0.404
Ctss	Cotl1	2112192	2099062	10090.ENSMUSP00000112006	10090.ENSMUSP00000034285	0	0	0	0	0.37	0	0	0.093	0.404
C1qa	Slc11a1	2101938	2096874	10090.ENSMUSP00000048836	10090.ENSMUSP00000027368	0	0	0	0	0.355	0	0	0.114	0.404
Lyve1	Efnb2	2098662	2093221	10090.ENSMUSP00000033050	10090.ENSMUSP00000001319	0	0	0	0	0	0	0	0.404	0.404
C1qa	Ctsc	2101938	2098573	10090.ENSMUSP00000048836	10090.ENSMUSP00000032779	0	0	0	0	0.309	0	0	0.171	0.404
Ctss	Ptpn18	2112192	2096859	10090.ENSMUSP00000112006	10090.ENSMUSP00000027302	0	0	0	0	0.403	0	0	0	0.403
Vegfc	Cd44	2098926	2093680	10090.ENSMUSP00000033919	10090.ENSMUSP00000005218	0	0	0	0	0	0	0	0.403	0.403
Sparc	Cd44	2094556	2093680	10090.ENSMUSP00000018737	10090.ENSMUSP00000005218	0	0	0	0	0	0	0	0.402	0.402
Snx20	Ebi3	2098989	2093472	10090.ENSMUSP00000034087	10090.ENSMUSP00000003274	0	0	0	0	0.402	0	0	0	0.402
Ncf1	Emr1	2111516	2093643	10090.ENSMUSP00000106906	10090.ENSMUSP00000004850	0	0	0	0	0.192	0	0	0.289	0.401
Lcn2	Hmox1	2102810	2093707	10090.ENSMUSP00000053962	10090.ENSMUSP00000005548	0	0	0	0	0.105	0	0	0.358	0.401
Cotl1	Ptpn18	2099062	2096859	10090.ENSMUSP00000034285	10090.ENSMUSP00000027302	0	0	0	0	0.401	0	0	0	0.4
Frmd4a	Arl4c	2108220	2103344	10090.ENSMUSP00000089079	10090.ENSMUSP00000057085	0	0	0	0	0.054	0.111	0.141	0.268	0.4
Cxcl1	Casp1	2098154	2096769	10090.ENSMUSP00000031327	10090.ENSMUSP00000027015	0	0	0	0	0	0	0	0.401	0.4
Gem	Pdgfra	2097674	2093116	10090.ENSMUSP00000029868	10090.ENSMUSP00000000476	0	0	0	0	0.107	0.167	0.16	0.151	0.4
Msr1	Slc15a3	2096494	2096358	10090.ENSMUSP00000026021	10090.ENSMUSP00000025646	0	0	0	0	0.401	0	0	0	0.4
Nin	Tap2	2107437	2096211	10090.ENSMUSP00000082422	10090.ENSMUSP00000025197	0	0	0	0	0	0	0	0.4	0.4
Icam1	Cd63	2107578	2096595	10090.ENSMUSP00000083587	10090.ENSMUSP00000026407	0	0	0	0	0	0	0	0.401	0.4
PTFC treatment group
Node1	Node2	ID of node1 in STRING	ID of node1 in STRING	ID of node1 in ENSEMBL	ID of node 2 in ENSEMBL	Adjacent genes on the chromosome	Gene fusion	Phylogenetic cooccurrence	Homology	Co-expression	Experimentally determined interaction	Database annotation	Automatedtextmining	Combined score
C1qa	C1qc	2101938	2099670	10090.ENSMUSP00000048836	10090.ENSMUSP00000036747	0	0	0	0.823	0.902	0.776	0.95	0.63	0.998
C1qa	C1qb	2101938	2100338	10090.ENSMUSP00000048836	10090.ENSMUSP00000040246	0	0	0	0.838	0.898	0.776	0.95	0.802	0.998
C1qb	C1qc	2100338	2099670	10090.ENSMUSP00000040246	10090.ENSMUSP00000036747	0	0	0.209	0.903	0.893	0.776	0.95	0.758	0.998
Csf2rb	Csf2ra	2108993	2106249	10090.ENSMUSP00000094082	10090.ENSMUSP00000075423	0	0	0	0	0.135	0.709	0.95	0.687	0.995
Csf2rb2	Csf2ra	2108994	2106249	10090.ENSMUSP00000094083	10090.ENSMUSP00000075423	0	0	0	0	0.163	0.709	0.95	0.634	0.995
Klrd1	Tyrobp	2111611	2098577	10090.ENSMUSP00000107694	10090.ENSMUSP00000032800	0	0	0	0	0.173	0.047	0.9	0.663	0.969
Nid1	Lamb1	2093706	2093443	10090.ENSMUSP00000005532	10090.ENSMUSP00000002979	0	0	0	0	0.328	0	0.9	0.584	0.969
Csf2rb2	Csf2rb	2108994	2108993	10090.ENSMUSP00000094083	10090.ENSMUSP00000094082	0	0	0	0.988	0.708	0	0.9	0.813	0.969
Col6a3	Col5a1	2115598	2097160	10090.ENSMUSP00000137585	10090.ENSMUSP00000028280	0	0	0	0	0.428	0	0.9	0.476	0.967
Hcst	Tyrobp	2106094	2098577	10090.ENSMUSP00000074573	10090.ENSMUSP00000032800	0	0	0	0	0.436	0.535	0	0.874	0.964
Pcolce	Col5a1	2098293	2097160	10090.ENSMUSP00000031731	10090.ENSMUSP00000028280	0	0	0	0	0.554	0.099	0.9	0.225	0.964
Hpgds	Gpx8	2098354	2095453	10090.ENSMUSP00000031982	10090.ENSMUSP00000022282	0	0	0	0	0	0	0.9	0.573	0.955
Itga9	Vcam1	2101054	2097568	10090.ENSMUSP00000044227	10090.ENSMUSP00000029574	0	0	0	0	0	0	0.95	0.136	0.955
Vegfc	Pdgfb	2098926	2093117	10090.ENSMUSP00000033919	10090.ENSMUSP00000000500	0	0	0	0	0	0	0.9	0.534	0.951
Anxa2	Anxa1	2099236	2096331	10090.ENSMUSP00000034756	10090.ENSMUSP00000025561	0	0	0	0.952	0.513	0	0.9	0.689	0.95
Ctss	Tlr7	2112192	2104121	10090.ENSMUSP00000112006	10090.ENSMUSP00000061853	0	0	0	0	0.353	0.044	0.9	0.271	0.949
Gnas	Gngt2	2106968	2101681	10090.ENSMUSP00000079341	10090.ENSMUSP00000047586	0	0	0	0	0.043	0.35	0.92	0.082	0.948
Col4a1	Col5a1	2098914	2097160	10090.ENSMUSP00000033898	10090.ENSMUSP00000028280	0	0	0	0.633	0.398	0	0.9	0.45	0.947
Ccr5	Ccl6	2111533	2094606	10090.ENSMUSP00000107069	10090.ENSMUSP00000019071	0	0	0	0	0.223	0.107	0.9	0.331	0.947
Col6a3	Col4a1	2115598	2098914	10090.ENSMUSP00000137585	10090.ENSMUSP00000033898	0	0	0	0	0.278	0	0.9	0.31	0.945
Ccr5	Pf4	2111533	2098149	10090.ENSMUSP00000107069	10090.ENSMUSP00000031320	0	0	0	0	0.05	0	0.9	0.386	0.936
Fcgr4	Fcgr1	2106682	2097634	10090.ENSMUSP00000077873	10090.ENSMUSP00000029748	0	0	0	0.835	0.622	0.115	0.8	0.641	0.934
Pf4	Ccl6	2098149	2094606	10090.ENSMUSP00000031320	10090.ENSMUSP00000019071	0	0	0	0	0.123	0	0.9	0.293	0.932
Lama2	Nid1	2108356	2093706	10090.ENSMUSP00000090304	10090.ENSMUSP00000005532	0	0	0	0	0.165	0	0.9	0.245	0.931
Vegfc	Csf1r	2098926	2096325	10090.ENSMUSP00000033919	10090.ENSMUSP00000025523	0	0	0	0	0.048	0.218	0.846	0.469	0.931
Ccr5	C3ar1	2111533	2101784	10090.ENSMUSP00000107069	10090.ENSMUSP00000048092	0	0	0	0.63	0.276	0	0.9	0.227	0.929
C3ar1	Ccl6	2101784	2094606	10090.ENSMUSP00000048092	10090.ENSMUSP00000019071	0	0	0	0	0.197	0	0.9	0.171	0.927
Sparc	Pdgfb	2094556	2093117	10090.ENSMUSP00000018737	10090.ENSMUSP00000000500	0	0	0	0	0	0.111	0.9	0.207	0.923
Vegfc	Pf4	2098926	2098149	10090.ENSMUSP00000033919	10090.ENSMUSP00000031320	0	0	0	0	0	0	0.9	0.265	0.923
Vcam1	Cyba	2097568	2094438	10090.ENSMUSP00000029574	10090.ENSMUSP00000017604	0	0	0	0	0.08	0	0.9	0.233	0.923
Ccr5	Arrb1	2111533	2109318	10090.ENSMUSP00000107069	10090.ENSMUSP00000095866	0	0	0	0	0.048	0.188	0.901	0.093	0.921
Ptgs1	Hpgds	2103843	2098354	10090.ENSMUSP00000059977	10090.ENSMUSP00000031982	0	0	0	0	0	0	0.9	0.248	0.921
Pf4	Pdgfb	2098149	2093117	10090.ENSMUSP00000031320	10090.ENSMUSP00000000500	0	0	0	0	0	0	0.9	0.239	0.92
Fermt3	Pf4	2099882	2098149	10090.ENSMUSP00000037858	10090.ENSMUSP00000031320	0	0	0	0	0.192	0	0.9	0.098	0.92
Gpc6	Bgn	2112817	2098867	10090.ENSMUSP00000120362	10090.ENSMUSP00000033741	0	0	0	0	0.08	0.062	0.908	0.115	0.92
Pf4	Sparc	2098149	2094556	10090.ENSMUSP00000031320	10090.ENSMUSP00000018737	0	0	0	0	0	0	0.9	0.217	0.918
Fcgr3	Fcgr4	2114228	2106682	10090.ENSMUSP00000131938	10090.ENSMUSP00000077873	0	0	0	0.922	0.578	0	0.8	0.732	0.917
Tlr7	Lgmn	2104121	2095231	10090.ENSMUSP00000061853	10090.ENSMUSP00000021607	0	0	0	0	0.108	0	0.9	0.146	0.917
Cd300e	Tyrobp	2102974	2098577	10090.ENSMUSP00000054883	10090.ENSMUSP00000032800	0	0	0	0	0	0	0.9	0.202	0.916
Ccr5	Anxa1	2111533	2096331	10090.ENSMUSP00000107069	10090.ENSMUSP00000025561	0	0	0	0	0.049	0	0.9	0.15	0.912
Pf4	Anxa1	2098149	2096331	10090.ENSMUSP00000031320	10090.ENSMUSP00000025561	0	0	0	0	0.103	0	0.9	0.089	0.911
Vegfc	Sparc	2098926	2094556	10090.ENSMUSP00000033919	10090.ENSMUSP00000018737	0	0	0	0	0	0	0.9	0.142	0.91
Col4a1	Pdgfb	2098914	2093117	10090.ENSMUSP00000033898	10090.ENSMUSP00000000500	0	0	0	0	0	0.082	0.9	0.09	0.909
Cd68	Emr1	2111140	2093643	10090.ENSMUSP00000104294	10090.ENSMUSP00000004850	0	0	0	0	0.511	0	0	0.821	0.909
Lama2	Lamb1	2108356	2093443	10090.ENSMUSP00000090304	10090.ENSMUSP00000002979	0	0	0	0.628	0	0	0.9	0.29	0.909
Dse	Bgn	2100302	2098867	10090.ENSMUSP00000040074	10090.ENSMUSP00000033741	0	0	0	0	0.053	0	0.9	0.114	0.908
C3ar1	Pf4	2101784	2098149	10090.ENSMUSP00000048092	10090.ENSMUSP00000031320	0	0	0	0	0.087	0	0.9	0.066	0.907
Stab2	Slc9a1	2101829	2097922	10090.ENSMUSP00000048309	10090.ENSMUSP00000030669	0	0	0	0	0	0	0.9	0.11	0.907
C3ar1	Anxa1	2101784	2096331	10090.ENSMUSP00000048092	10090.ENSMUSP00000025561	0	0	0	0	0	0	0.9	0.111	0.907
Anxa1	Ccl6	2096331	2094606	10090.ENSMUSP00000025561	10090.ENSMUSP00000019071	0	0	0	0	0.085	0	0.9	0	0.904
Col6a3	Pdgfb	2115598	2093117	10090.ENSMUSP00000137585	10090.ENSMUSP00000000500	0	0	0	0	0	0.072	0.9	0.058	0.904
Sstr5	Ccl6	2102323	2094606	10090.ENSMUSP00000051085	10090.ENSMUSP00000019071	0	0	0	0	0	0.062	0.9	0	0.902
Ccr5	Sstr5	2111533	2102323	10090.ENSMUSP00000107069	10090.ENSMUSP00000051085	0	0	0	0.748	0	0	0.9	0.12	0.902
Sstr5	C3ar1	2102323	2101784	10090.ENSMUSP00000051085	10090.ENSMUSP00000048092	0	0	0	0.656	0	0	0.9	0	0.9
Arrb1	Hip1	2109318	2103682	10090.ENSMUSP00000095866	10090.ENSMUSP00000059033	0	0	0	0	0	0	0.9	0	0.9
Fermt3	Vegfc	2099882	2098926	10090.ENSMUSP00000037858	10090.ENSMUSP00000033919	0	0	0	0	0.049	0	0.9	0	0.9
Fermt3	Sparc	2099882	2094556	10090.ENSMUSP00000037858	10090.ENSMUSP00000018737	0	0	0	0	0	0	0.9	0	0.9
B4galt6	Prelp	2104804	2101925	10090.ENSMUSP00000066515	10090.ENSMUSP00000048803	0	0	0	0	0	0	0.9	0	0.9
Fermt3	Pdgfb	2099882	2093117	10090.ENSMUSP00000037858	10090.ENSMUSP00000000500	0	0	0	0	0	0	0.9	0	0.9
Sstr5	Anxa1	2102323	2096331	10090.ENSMUSP00000051085	10090.ENSMUSP00000025561	0	0	0	0	0	0	0.9	0	0.9
Sstr5	Pf4	2102323	2098149	10090.ENSMUSP00000051085	10090.ENSMUSP00000031320	0	0	0	0	0	0	0.9	0	0.9
AF251705	Tyrobp	2108336	2098577	10090.ENSMUSP00000090121	10090.ENSMUSP00000032800	0	0	0	0	0.548	0.469	0	0.618	0.9
Fcgr3	Fcgr1	2114228	2097634	10090.ENSMUSP00000131938	10090.ENSMUSP00000029748	0	0	0	0.856	0.425	0	0.8	0.696	0.892
Csf1r	Pdgfb	2096325	2093117	10090.ENSMUSP00000025523	10090.ENSMUSP00000000500	0	0	0	0	0	0.045	0.846	0.295	0.887
Tnxb	Itga9	2113469	2101054	10090.ENSMUSP00000127487	10090.ENSMUSP00000044227	0	0	0	0	0	0.106	0.878	0.041	0.886
Csf1r	Emr1	2096325	2093643	10090.ENSMUSP00000025523	10090.ENSMUSP00000004850	0	0	0	0	0.661	0.056	0	0.661	0.882
Thbs1	Itga9	2101178	2101054	10090.ENSMUSP00000044903	10090.ENSMUSP00000044227	0	0	0	0	0.055	0	0.846	0.16	0.867
Fcgr3	Emr1	2114228	2093643	10090.ENSMUSP00000131938	10090.ENSMUSP00000004850	0	0	0	0	0.61	0	0	0.667	0.864
Cx3cr1	Pf4	2104461	2098149	10090.ENSMUSP00000063986	10090.ENSMUSP00000031320	0	0	0	0	0.05	0	0.8	0.317	0.858
C1qa	Tyrobp	2101938	2098577	10090.ENSMUSP00000048836	10090.ENSMUSP00000032800	0	0	0	0	0.817	0	0	0.239	0.855
Arrb1	Grk1	2109318	2098897	10090.ENSMUSP00000095866	10090.ENSMUSP00000033827	0	0	0	0	0.049	0.073	0.8	0.276	0.855
Ctss	Il10rb	2112192	2095912	10090.ENSMUSP00000112006	10090.ENSMUSP00000023691	0	0	0	0	0.239	0	0.8	0.111	0.852
Ccr5	Grk1	2111533	2098897	10090.ENSMUSP00000107069	10090.ENSMUSP00000033827	0	0	0	0	0	0.115	0.816	0.149	0.849
Cd68	Tyrobp	2111140	2098577	10090.ENSMUSP00000104294	10090.ENSMUSP00000032800	0	0	0	0	0.811	0	0	0.217	0.846
Itga9	Col4a1	2101054	2098914	10090.ENSMUSP00000044227	10090.ENSMUSP00000033898	0	0	0	0	0.088	0.068	0.8	0.17	0.84
Tyrobp	Emr1	2098577	2093643	10090.ENSMUSP00000032800	10090.ENSMUSP00000004850	0	0	0	0	0.776	0	0	0.295	0.835
Cx3cr1	Ccl6	2104461	2094606	10090.ENSMUSP00000063986	10090.ENSMUSP00000019071	0	0	0	0	0	0	0.8	0.213	0.835
Fbn1	Tfpi	2097255	2097218	10090.ENSMUSP00000028633	10090.ENSMUSP00000028487	0	0	0	0	0.798	0.113	0	0.106	0.825
Col4a1	Cd44	2098914	2093680	10090.ENSMUSP00000033898	10090.ENSMUSP00000005218	0	0	0	0	0.042	0.082	0.8	0.127	0.825
Vim	Cd44	2097089	2093680	10090.ENSMUSP00000028062	10090.ENSMUSP00000005218	0	0	0	0	0.128	0	0	0.807	0.824
Itga9	Lamb1	2101054	2093443	10090.ENSMUSP00000044227	10090.ENSMUSP00000002979	0	0	0	0	0.083	0	0.8	0.114	0.823
Col4a1	Sparc	2098914	2094556	10090.ENSMUSP00000033898	10090.ENSMUSP00000018737	0	0	0	0	0.724	0.073	0	0.359	0.822
Col6a3	Cd44	2115598	2093680	10090.ENSMUSP00000137585	10090.ENSMUSP00000005218	0	0	0	0	0	0.072	0.8	0.119	0.822
Ctss	Mpeg1	2112192	2111721	10090.ENSMUSP00000112006	10090.ENSMUSP00000108573	0	0	0	0	0.819	0	0	0	0.819
Cd44	Lamb1	2093680	2093443	10090.ENSMUSP00000005218	10090.ENSMUSP00000002979	0	0	0	0	0	0	0.8	0.126	0.817
Vcam1	Cd44	2097568	2093680	10090.ENSMUSP00000029574	10090.ENSMUSP00000005218	0	0	0	0	0.107	0	0	0.798	0.813
Col6a3	Itga9	2115598	2101054	10090.ENSMUSP00000137585	10090.ENSMUSP00000044227	0	0	0	0	0.042	0.062	0.8	0.063	0.809
Fcgr3	Csf1r	2114228	2096325	10090.ENSMUSP00000131938	10090.ENSMUSP00000025523	0	0	0	0	0.637	0.062	0.141	0.421	0.808
Mpeg1	Ly86	2111721	2095315	10090.ENSMUSP00000108573	10090.ENSMUSP00000021860	0	0	0	0	0.808	0	0	0	0.808
C1qc	Tyrobp	2099670	2098577	10090.ENSMUSP00000036747	10090.ENSMUSP00000032800	0	0	0	0	0.76	0	0	0.223	0.805
Cx3cr1	Grk1	2104461	2098897	10090.ENSMUSP00000063986	10090.ENSMUSP00000033827	0	0	0	0	0	0	0.8	0	0.8
H2-T24	Klrd1	2111848	2111611	10090.ENSMUSP00000109389	10090.ENSMUSP00000107694	0	0	0	0	0	0	0.8	0	0.8
Gls	Gatm	2111954	2097253	10090.ENSMUSP00000110158	10090.ENSMUSP00000028624	0	0	0	0	0	0	0.8	0	0.8
Arrb1	Cx3cr1	2109318	2104461	10090.ENSMUSP00000095866	10090.ENSMUSP00000063986	0	0	0	0	0	0	0.8	0	0.8
Lama2	Cd44	2108356	2093680	10090.ENSMUSP00000090304	10090.ENSMUSP00000005218	0	0	0	0	0	0	0.8	0	0.8
Lama2	Itga9	2108356	2101054	10090.ENSMUSP00000090304	10090.ENSMUSP00000044227	0	0	0	0	0	0	0.8	0	0.8
Ctss	Tyrobp	2112192	2098577	10090.ENSMUSP00000112006	10090.ENSMUSP00000032800	0	0	0	0	0.753	0	0	0.202	0.794
C1qb	Tyrobp	2100338	2098577	10090.ENSMUSP00000040246	10090.ENSMUSP00000032800	0	0	0	0	0.75	0	0	0.204	0.793
Tyrobp	Csf1r	2098577	2096325	10090.ENSMUSP00000032800	10090.ENSMUSP00000025523	0	0	0	0	0.746	0.062	0	0.193	0.791
Fcgr3	C1qa	2114228	2101938	10090.ENSMUSP00000131938	10090.ENSMUSP00000048836	0	0	0	0	0.639	0	0	0.392	0.771
Fcgr3	Tyrobp	2114228	2098577	10090.ENSMUSP00000131938	10090.ENSMUSP00000032800	0	0	0	0	0.674	0	0	0.32	0.769
Irf9	Ifit2	2112825	2110407	10090.ENSMUSP00000120525	10090.ENSMUSP00000099890	0	0	0	0	0.436	0	0	0.608	0.769
Tyrobp	Ly86	2098577	2095315	10090.ENSMUSP00000032800	10090.ENSMUSP00000021860	0	0	0	0	0.714	0	0	0.196	0.76
Fermt3	Vcam1	2099882	2097568	10090.ENSMUSP00000037858	10090.ENSMUSP00000029574	0	0	0	0	0.11	0	0.72	0.11	0.759
Ctss	Cd53	2112192	2099503	10090.ENSMUSP00000112006	10090.ENSMUSP00000035781	0	0	0	0	0.71	0.072	0	0.171	0.758
Fbn1	Col5a1	2097255	2097160	10090.ENSMUSP00000028633	10090.ENSMUSP00000028280	0	0	0	0	0.63	0.062	0.139	0.28	0.756
C1qb	Csf1r	2100338	2096325	10090.ENSMUSP00000040246	10090.ENSMUSP00000025523	0	0	0	0	0.745	0	0	0.051	0.748
C1qb	Ly86	2100338	2095315	10090.ENSMUSP00000040246	10090.ENSMUSP00000021860	0	0	0	0	0.655	0	0	0.295	0.747
C1qc	Emr1	2099670	2093643	10090.ENSMUSP00000036747	10090.ENSMUSP00000004850	0	0	0	0	0.733	0	0	0.088	0.746
Ctss	Lgmn	2112192	2095231	10090.ENSMUSP00000112006	10090.ENSMUSP00000021607	0	0	0	0	0.354	0	0	0.618	0.743
C1qb	Emr1	2100338	2093643	10090.ENSMUSP00000040246	10090.ENSMUSP00000004850	0	0	0	0	0.715	0	0	0.125	0.739
Bgn	Sparc	2098867	2094556	10090.ENSMUSP00000033741	10090.ENSMUSP00000018737	0	0	0	0	0.43	0	0	0.55	0.732
Ctss	Emr1	2112192	2093643	10090.ENSMUSP00000112006	10090.ENSMUSP00000004850	0	0	0	0	0.631	0	0	0.291	0.727
Ctss	C1qb	2112192	2100338	10090.ENSMUSP00000112006	10090.ENSMUSP00000040246	0	0	0	0	0.612	0	0	0.321	0.725
Fcgr3	Cd68	2114228	2111140	10090.ENSMUSP00000131938	10090.ENSMUSP00000104294	0	0	0	0	0.561	0	0	0.393	0.722
C1qc	Ly86	2099670	2095315	10090.ENSMUSP00000036747	10090.ENSMUSP00000021860	0	0	0	0	0.657	0	0	0.223	0.722
C1qa	Emr1	2101938	2093643	10090.ENSMUSP00000048836	10090.ENSMUSP00000004850	0	0	0	0	0.612	0	0	0.314	0.722
C1qa	Csf1r	2101938	2096325	10090.ENSMUSP00000048836	10090.ENSMUSP00000025523	0	0	0	0	0.705	0	0	0.09	0.72
Cd53	Tyrobp	2099503	2098577	10090.ENSMUSP00000035781	10090.ENSMUSP00000032800	0	0	0	0	0.683	0	0	0.154	0.72
Ctss	C1qa	2112192	2101938	10090.ENSMUSP00000112006	10090.ENSMUSP00000048836	0	0	0	0	0.608	0	0	0.317	0.72
C1qc	Csf1r	2099670	2096325	10090.ENSMUSP00000036747	10090.ENSMUSP00000025523	0	0	0	0	0.717	0	0	0	0.717
Bgn	Col5a1	2098867	2097160	10090.ENSMUSP00000033741	10090.ENSMUSP00000028280	0	0	0	0	0.534	0.094	0	0.382	0.716
Ctss	Ly86	2112192	2095315	10090.ENSMUSP00000112006	10090.ENSMUSP00000021860	0	0	0	0	0.667	0	0	0.176	0.714
Col4a1	Nid1	2098914	2093706	10090.ENSMUSP00000033898	10090.ENSMUSP00000005532	0	0	0	0	0.435	0.109	0	0.474	0.712
Ctss	Cd68	2112192	2111140	10090.ENSMUSP00000112006	10090.ENSMUSP00000104294	0	0	0	0	0.519	0	0	0.421	0.709
Bgn	Pcolce	2098867	2098293	10090.ENSMUSP00000033741	10090.ENSMUSP00000031731	0	0	0	0	0.576	0.111	0	0.29	0.709
Fcgr1	Emr1	2097634	2093643	10090.ENSMUSP00000029748	10090.ENSMUSP00000004850	0	0	0	0	0.542	0	0	0.389	0.708
AF251705	Hcst	2108336	2106094	10090.ENSMUSP00000090121	10090.ENSMUSP00000074573	0	0	0	0	0.247	0.469	0	0.324	0.706
Ctss	C1qc	2112192	2099670	10090.ENSMUSP00000112006	10090.ENSMUSP00000036747	0	0	0	0	0.626	0	0	0.243	0.705
Cd68	Csf1r	2111140	2096325	10090.ENSMUSP00000104294	10090.ENSMUSP00000025523	0	0	0	0	0.506	0	0	0.421	0.702
C1qa	Ly86	2101938	2095315	10090.ENSMUSP00000048836	10090.ENSMUSP00000021860	0	0	0	0	0.648	0	0	0.182	0.7
Grk1	Ncs1	2098897	2093072	10090.ENSMUSP00000033827	10090.ENSMUSP00000000199	0	0	0	0	0.053	0.674	0	0.1	0.697
Slc11a1	Emr1	2096874	2093643	10090.ENSMUSP00000027368	10090.ENSMUSP00000004850	0	0	0	0	0.636	0	0	0.204	0.697
Fermt3	Fblim1	2099882	2093799	10090.ENSMUSP00000037858	10090.ENSMUSP00000006381	0	0	0	0	0	0.105	0	0.669	0.691
Sparc	Nid1	2094556	2093706	10090.ENSMUSP00000018737	10090.ENSMUSP00000005532	0	0	0	0	0.521	0	0	0.37	0.685
Ctss	Csf1r	2112192	2096325	10090.ENSMUSP00000112006	10090.ENSMUSP00000025523	0	0	0	0	0.616	0	0	0.212	0.684
Mpeg1	Tyrobp	2111721	2098577	10090.ENSMUSP00000108573	10090.ENSMUSP00000032800	0	0	0	0	0.683	0	0	0	0.683
Lyz1	Tyrobp	2108308	2098577	10090.ENSMUSP00000089800	10090.ENSMUSP00000032800	0	0	0	0	0.664	0	0	0.084	0.679
Col5a1	Sparc	2097160	2094556	10090.ENSMUSP00000028280	10090.ENSMUSP00000018737	0	0	0	0	0.549	0.11	0	0.257	0.676
C1qa	Fcgr1	2101938	2097634	10090.ENSMUSP00000048836	10090.ENSMUSP00000029748	0	0	0	0	0.437	0	0	0.443	0.673
Cd48	Cd53	2104496	2099503	10090.ENSMUSP00000064241	10090.ENSMUSP00000035781	0	0	0	0	0.609	0	0	0.193	0.671
Thbs1	Vegfc	2101178	2098926	10090.ENSMUSP00000044903	10090.ENSMUSP00000033919	0	0	0	0	0.052	0	0	0.663	0.667
Klrd1	Hcst	2111611	2106094	10090.ENSMUSP00000107694	10090.ENSMUSP00000074573	0	0	0	0	0.159	0.047	0	0.618	0.667
Thbs1	Cd44	2101178	2093680	10090.ENSMUSP00000044903	10090.ENSMUSP00000005218	0	0	0	0	0.146	0	0	0.627	0.667
Fcgr3	C1qc	2114228	2099670	10090.ENSMUSP00000131938	10090.ENSMUSP00000036747	0	0	0	0	0.651	0	0	0.082	0.666
Tyrobp	Fcgr1	2098577	2097634	10090.ENSMUSP00000032800	10090.ENSMUSP00000029748	0	0	0	0	0.619	0	0	0.16	0.666
Cd68	Slc11a1	2111140	2096874	10090.ENSMUSP00000104294	10090.ENSMUSP00000027368	0	0	0	0	0.631	0	0	0.13	0.665
Fcgr3	C1qb	2114228	2100338	10090.ENSMUSP00000131938	10090.ENSMUSP00000040246	0	0	0	0	0.639	0	0	0.104	0.663
Ctss	Lyz1	2112192	2108308	10090.ENSMUSP00000112006	10090.ENSMUSP00000089800	0	0	0	0	0.603	0	0	0.179	0.661
Anxa2	Vim	2099236	2097089	10090.ENSMUSP00000034756	10090.ENSMUSP00000028062	0	0.003	0	0	0.417	0	0	0.437	0.657
Cd68	Fcgr1	2111140	2097634	10090.ENSMUSP00000104294	10090.ENSMUSP00000029748	0	0	0	0	0.408	0	0	0.443	0.656
Fcgr3	Ccl6	2114228	2094606	10090.ENSMUSP00000131938	10090.ENSMUSP00000019071	0	0	0	0	0.625	0	0	0.119	0.655
Csf2ra	Csf3r	2106249	2097923	10090.ENSMUSP00000075423	10090.ENSMUSP00000030673	0	0	0	0	0.126	0	0	0.622	0.655
Fcgr4	Slc15a3	2106682	2096358	10090.ENSMUSP00000077873	10090.ENSMUSP00000025646	0	0	0	0	0.635	0	0	0.088	0.653
Bgn	Fbn1	2098867	2097255	10090.ENSMUSP00000033741	10090.ENSMUSP00000028633	0	0	0	0	0.345	0.114	0	0.449	0.652
Csf1r	Ly86	2096325	2095315	10090.ENSMUSP00000025523	10090.ENSMUSP00000021860	0	0	0	0	0.645	0	0	0.055	0.65
Cd68	Cyba	2111140	2094438	10090.ENSMUSP00000104294	10090.ENSMUSP00000017604	0	0	0	0	0.529	0	0	0.284	0.649
Cd68	C1qa	2111140	2101938	10090.ENSMUSP00000104294	10090.ENSMUSP00000048836	0	0	0	0	0.419	0	0	0.421	0.649
Cd48	Tyrobp	2104496	2098577	10090.ENSMUSP00000064241	10090.ENSMUSP00000032800	0	0	0	0	0.539	0	0	0.268	0.648
Ets1	Csf1r	2099159	2096325	10090.ENSMUSP00000034534	10090.ENSMUSP00000025523	0	0	0	0	0	0.079	0.528	0.254	0.647
Cd300lb	Tyrobp	2105978	2098577	10090.ENSMUSP00000073913	10090.ENSMUSP00000032800	0	0	0	0	0.178	0	0	0.587	0.647
Slc11a1	Csf1r	2096874	2096325	10090.ENSMUSP00000027368	10090.ENSMUSP00000025523	0	0	0	0	0.584	0.115	0	0.116	0.646
Mpeg1	Csf1r	2111721	2096325	10090.ENSMUSP00000108573	10090.ENSMUSP00000025523	0	0	0	0	0.621	0	0	0.105	0.646
Ifi204	Ifit2	2111507	2110407	10090.ENSMUSP00000106845	10090.ENSMUSP00000099890	0	0	0	0	0.441	0.048	0	0.387	0.645
Csf2ra	Csf1r	2106249	2096325	10090.ENSMUSP00000075423	10090.ENSMUSP00000025523	0	0	0	0	0.246	0.113	0.161	0.442	0.644
Fcgr4	Tyrobp	2106682	2098577	10090.ENSMUSP00000077873	10090.ENSMUSP00000032800	0	0	0	0	0.584	0	0	0.174	0.642
Fcgr1	Slc11a1	2097634	2096874	10090.ENSMUSP00000029748	10090.ENSMUSP00000027368	0	0	0	0	0.554	0	0	0.227	0.641
Slc11a1	Slc15a3	2096874	2096358	10090.ENSMUSP00000027368	10090.ENSMUSP00000025646	0	0	0	0	0.622	0.044	0	0.084	0.64
Thbs1	Vim	2101178	2097089	10090.ENSMUSP00000044903	10090.ENSMUSP00000028062	0	0	0	0	0.071	0	0	0.627	0.638
C1qb	Ccl6	2100338	2094606	10090.ENSMUSP00000040246	10090.ENSMUSP00000019071	0	0	0	0	0.536	0	0	0.25	0.638
Vcam1	Hmox1	2097568	2093707	10090.ENSMUSP00000029574	10090.ENSMUSP00000005548	0	0	0	0	0	0	0	0.635	0.635
Cd44	Emr1	2093680	2093643	10090.ENSMUSP00000005218	10090.ENSMUSP00000004850	0	0	0	0	0.123	0	0	0.601	0.635
Ctss	Cd48	2112192	2104496	10090.ENSMUSP00000112006	10090.ENSMUSP00000064241	0	0	0	0	0.533	0	0	0.246	0.633
Itga9	Vegfc	2101054	2098926	10090.ENSMUSP00000044227	10090.ENSMUSP00000033919	0	0	0	0	0	0	0.528	0.254	0.632
Tyrobp	Slc11a1	2098577	2096874	10090.ENSMUSP00000032800	10090.ENSMUSP00000027368	0	0	0	0	0.613	0	0	0.085	0.631
Ly86	Emr1	2095315	2093643	10090.ENSMUSP00000021860	10090.ENSMUSP00000004850	0	0	0	0	0.617	0	0	0.073	0.63
Cx3cr1	Emr1	2104461	2093643	10090.ENSMUSP00000063986	10090.ENSMUSP00000004850	0	0	0	0	0.094	0	0	0.609	0.63
C1qa	C3ar1	2101938	2101784	10090.ENSMUSP00000048836	10090.ENSMUSP00000048092	0	0	0	0	0.272	0	0	0.513	0.63
Mpeg1	Emr1	2111721	2093643	10090.ENSMUSP00000108573	10090.ENSMUSP00000004850	0	0	0	0	0.614	0	0	0.079	0.629
C1qc	Ccl6	2099670	2094606	10090.ENSMUSP00000036747	10090.ENSMUSP00000019071	0	0	0	0	0.532	0	0	0.235	0.627
Fcgr4	Ly86	2106682	2095315	10090.ENSMUSP00000077873	10090.ENSMUSP00000021860	0	0	0	0	0.626	0	0	0	0.626
Tyrobp	Ccl6	2098577	2094606	10090.ENSMUSP00000032800	10090.ENSMUSP00000019071	0	0	0	0	0.588	0	0	0.128	0.625
Fcgr3	Ccr5	2114228	2111533	10090.ENSMUSP00000131938	10090.ENSMUSP00000107069	0	0	0	0	0.353	0	0	0.442	0.624
Fcgr1	Csf1r	2097634	2096325	10090.ENSMUSP00000029748	10090.ENSMUSP00000025523	0	0	0	0	0.409	0.047	0	0.383	0.622
Csf1r	Rad51l3	2096325	2094584	10090.ENSMUSP00000025523	10090.ENSMUSP00000018985	0.059	0	0	0	0.054	0.535	0.113	0.129	0.622
Cd68	C1qb	2111140	2100338	10090.ENSMUSP00000104294	10090.ENSMUSP00000040246	0	0	0	0	0.543	0	0	0.205	0.621
Arrb1	Gnas	2109318	2106968	10090.ENSMUSP00000095866	10090.ENSMUSP00000079341	0	0	0	0	0	0.111	0.528	0.171	0.621
Tyrobp	Clec4n	2098577	2096017	10090.ENSMUSP00000032800	10090.ENSMUSP00000024118	0	0	0	0	0.574	0	0	0.14	0.619
Fcgr4	Slc11a1	2106682	2096874	10090.ENSMUSP00000077873	10090.ENSMUSP00000027368	0	0	0	0	0.59	0	0	0.104	0.616
Ccr5	Cd68	2111533	2111140	10090.ENSMUSP00000107069	10090.ENSMUSP00000104294	0	0	0	0	0.237	0.048	0	0.513	0.616
Ccr5	Emr1	2111533	2093643	10090.ENSMUSP00000107069	10090.ENSMUSP00000004850	0	0	0	0	0.284	0	0	0.485	0.615
Cd53	Ly86	2099503	2095315	10090.ENSMUSP00000035781	10090.ENSMUSP00000021860	0	0	0	0	0.589	0	0	0.093	0.612
Samd9l	Ifit2	2112273	2110407	10090.ENSMUSP00000112688	10090.ENSMUSP00000099890	0	0	0	0	0.559	0	0	0.15	0.609
Vim	Sparc	2097089	2094556	10090.ENSMUSP00000028062	10090.ENSMUSP00000018737	0	0	0	0	0.386	0	0	0.389	0.609
Anxa2	Cd44	2099236	2093680	10090.ENSMUSP00000034756	10090.ENSMUSP00000005218	0	0	0	0	0.1	0	0	0.583	0.609
Mpeg1	C1qc	2111721	2099670	10090.ENSMUSP00000108573	10090.ENSMUSP00000036747	0	0	0	0	0.594	0	0	0.073	0.607
Lyz1	C1qa	2108308	2101938	10090.ENSMUSP00000089800	10090.ENSMUSP00000048836	0	0	0	0	0.535	0	0	0.19	0.607
Fcgr3	Ctss	2114228	2112192	10090.ENSMUSP00000131938	10090.ENSMUSP00000112006	0	0	0	0	0.541	0	0	0.176	0.606
Ets1	Cdh5	2099159	2099078	10090.ENSMUSP00000034534	10090.ENSMUSP00000034339	0	0	0	0	0.053	0.046	0	0.599	0.606
Fcgr3	Clec4n	2114228	2096017	10090.ENSMUSP00000131938	10090.ENSMUSP00000024118	0	0	0	0	0.533	0	0	0.187	0.604
Hpgds	Hmox1	2098354	2093707	10090.ENSMUSP00000031982	10090.ENSMUSP00000005548	0	0	0	0	0	0	0	0.604	0.604
Ms4a7	C1qb	2104534	2100338	10090.ENSMUSP00000064534	10090.ENSMUSP00000040246	0	0	0	0	0.508	0	0	0.222	0.601
Cd48	Emr1	2104496	2093643	10090.ENSMUSP00000064241	10090.ENSMUSP00000004850	0	0	0	0	0.426	0	0	0.33	0.599
Cd68	C1qc	2111140	2099670	10090.ENSMUSP00000104294	10090.ENSMUSP00000036747	0	0	0	0	0.551	0	0	0.142	0.598
Vim	Anxa1	2097089	2096331	10090.ENSMUSP00000028062	10090.ENSMUSP00000025561	0	0.002	0	0	0.361	0	0	0.395	0.597
Ccr5	Fcgr1	2111533	2097634	10090.ENSMUSP00000107069	10090.ENSMUSP00000029748	0	0	0	0	0.418	0	0	0.331	0.594
Cd48	Ly86	2104496	2095315	10090.ENSMUSP00000064241	10090.ENSMUSP00000021860	0	0	0	0	0.53	0	0	0.168	0.593
Fcgr4	Emr1	2106682	2093643	10090.ENSMUSP00000077873	10090.ENSMUSP00000004850	0	0	0	0	0.539	0	0	0.152	0.592
Gngt2	Grk1	2101681	2098897	10090.ENSMUSP00000047586	10090.ENSMUSP00000033827	0	0	0	0	0.091	0.407	0.204	0.155	0.589
Fcgr4	C1qb	2106682	2100338	10090.ENSMUSP00000077873	10090.ENSMUSP00000040246	0	0	0	0	0.524	0	0	0.172	0.589
Cd68	Slc15a3	2111140	2096358	10090.ENSMUSP00000104294	10090.ENSMUSP00000025646	0	0	0	0	0.56	0	0	0.104	0.588
Marcks	Basp1	2108347	2102808	10090.ENSMUSP00000090245	10090.ENSMUSP00000053943	0	0	0	0	0.112	0	0	0.554	0.587
Lyz1	C1qb	2108308	2100338	10090.ENSMUSP00000089800	10090.ENSMUSP00000040246	0	0	0	0	0.545	0	0	0.127	0.586
AF251705	Emr1	2108336	2093643	10090.ENSMUSP00000090121	10090.ENSMUSP00000004850	0	0	0	0	0.572	0	0	0.071	0.585
Col6a3	Bgn	2115598	2098867	10090.ENSMUSP00000137585	10090.ENSMUSP00000033741	0	0	0	0	0.414	0.075	0	0.292	0.583
Mpeg1	C1qb	2111721	2100338	10090.ENSMUSP00000108573	10090.ENSMUSP00000040246	0	0	0	0	0.545	0	0	0.119	0.582
Tyrobp	Slc15a3	2098577	2096358	10090.ENSMUSP00000032800	10090.ENSMUSP00000025646	0	0	0	0	0.582	0	0	0	0.582
C3ar1	C1qb	2101784	2100338	10090.ENSMUSP00000048092	10090.ENSMUSP00000040246	0	0	0	0	0.341	0	0	0.392	0.582
Tlr7	Emr1	2104121	2093643	10090.ENSMUSP00000061853	10090.ENSMUSP00000004850	0	0	0	0	0.308	0	0	0.422	0.582
Fbn1	Sparc	2097255	2094556	10090.ENSMUSP00000028633	10090.ENSMUSP00000018737	0	0	0	0	0.355	0	0	0.379	0.582
Thbs1	Vcam1	2101178	2097568	10090.ENSMUSP00000044903	10090.ENSMUSP00000029574	0	0	0	0	0.091	0	0	0.558	0.581
Col4a1	Lamb1	2098914	2093443	10090.ENSMUSP00000033898	10090.ENSMUSP00000002979	0	0	0	0	0.272	0.062	0	0.431	0.578
Fcgr3	Ly86	2114228	2095315	10090.ENSMUSP00000131938	10090.ENSMUSP00000021860	0	0	0	0	0.563	0	0	0.073	0.578
Ifit2	Rnasel	2110407	2107549	10090.ENSMUSP00000099890	10090.ENSMUSP00000083385	0.071	0	0	0	0.073	0.112	0	0.513	0.578
Itga9	Adam15	2101054	2097607	10090.ENSMUSP00000044227	10090.ENSMUSP00000029676	0	0	0	0	0	0	0.528	0.141	0.577
Pcolce	Sparc	2098293	2094556	10090.ENSMUSP00000031731	10090.ENSMUSP00000018737	0	0	0	0	0.467	0	0	0.237	0.576
Akt3	Mcl1	2111503	2101023	10090.ENSMUSP00000106789	10090.ENSMUSP00000044048	0	0	0	0	0	0.047	0.397	0.321	0.576
Fcgr3	Cd48	2114228	2104496	10090.ENSMUSP00000131938	10090.ENSMUSP00000064241	0	0	0	0	0.38	0	0	0.342	0.575
Lyz1	C1qc	2108308	2099670	10090.ENSMUSP00000089800	10090.ENSMUSP00000036747	0	0	0	0	0.557	0	0	0.077	0.574
Ms4a7	C1qc	2104534	2099670	10090.ENSMUSP00000064534	10090.ENSMUSP00000036747	0	0	0	0	0.485	0	0	0.201	0.571
Fcgr4	C1qa	2106682	2101938	10090.ENSMUSP00000077873	10090.ENSMUSP00000048836	0	0	0	0	0.384	0	0	0.331	0.57
Mpeg1	Lyz1	2111721	2108308	10090.ENSMUSP00000108573	10090.ENSMUSP00000089800	0	0	0	0	0.539	0	0	0.101	0.569
Cd68	Vim	2111140	2097089	10090.ENSMUSP00000104294	10090.ENSMUSP00000028062	0	0	0	0	0.102	0	0	0.538	0.568
Slc15a3	Emr1	2096358	2093643	10090.ENSMUSP00000025646	10090.ENSMUSP00000004850	0	0	0	0	0.565	0	0	0.045	0.567
C1qa	Bgn	2101938	2098867	10090.ENSMUSP00000048836	10090.ENSMUSP00000033741	0	0	0	0	0.098	0.064	0	0.527	0.567
Tyrobp	Cyba	2098577	2094438	10090.ENSMUSP00000032800	10090.ENSMUSP00000017604	0	0	0	0	0.53	0	0	0.114	0.566
Fcgr3	Cd44	2114228	2093680	10090.ENSMUSP00000131938	10090.ENSMUSP00000005218	0	0	0	0	0.094	0	0	0.54	0.565
Col4a1	Fbn1	2098914	2097255	10090.ENSMUSP00000033898	10090.ENSMUSP00000028633	0	0	0	0	0.4	0.062	0.139	0.209	0.565
Lyz1	Ccl6	2108308	2094606	10090.ENSMUSP00000089800	10090.ENSMUSP00000019071	0	0	0	0	0.529	0	0	0.112	0.564
C1qb	Clec4n	2100338	2096017	10090.ENSMUSP00000040246	10090.ENSMUSP00000024118	0	0	0	0	0.555	0	0	0.058	0.563
Cdh5	Vcam1	2099078	2097568	10090.ENSMUSP00000034339	10090.ENSMUSP00000029574	0	0	0	0	0.056	0	0	0.555	0.562
Ms4a7	C3ar1	2104534	2101784	10090.ENSMUSP00000064534	10090.ENSMUSP00000048092	0	0	0	0	0.504	0	0	0.149	0.56
Fcgr3	Mpeg1	2114228	2111721	10090.ENSMUSP00000131938	10090.ENSMUSP00000108573	0	0	0	0	0.559	0	0	0	0.559
Klrd1	Glis2	2111611	2094201	10090.ENSMUSP00000107694	10090.ENSMUSP00000014447	0	0	0	0	0.053	0.047	0.057	0.541	0.557
Tagln2	Anxa2	2111511	2099236	10090.ENSMUSP00000106859	10090.ENSMUSP00000034756	0	0	0	0	0.415	0.047	0	0.267	0.556
Fcgr1	Slc15a3	2097634	2096358	10090.ENSMUSP00000029748	10090.ENSMUSP00000025646	0	0	0	0	0.545	0	0	0.06	0.554
C1qc	Cd53	2099670	2099503	10090.ENSMUSP00000036747	10090.ENSMUSP00000035781	0	0	0	0	0.445	0	0	0.227	0.553
Klrd1	Fcgr4	2111611	2106682	10090.ENSMUSP00000107694	10090.ENSMUSP00000077873	0	0	0	0	0.147	0	0	0.496	0.552
C1qb	Cd53	2100338	2099503	10090.ENSMUSP00000040246	10090.ENSMUSP00000035781	0	0	0	0	0.429	0	0	0.247	0.552
Csf2ra	Itga9	2106249	2101054	10090.ENSMUSP00000075423	10090.ENSMUSP00000044227	0	0	0	0	0.09	0	0.528	0	0.552
Clec4n	Emr1	2096017	2093643	10090.ENSMUSP00000024118	10090.ENSMUSP00000004850	0	0	0	0	0.431	0	0	0.239	0.549
Rnasel	Tlr7	2107549	2104121	10090.ENSMUSP00000083385	10090.ENSMUSP00000061853	0	0	0	0	0.063	0.115	0	0.5	0.549
Cx3cr1	Csf1r	2104461	2096325	10090.ENSMUSP00000063986	10090.ENSMUSP00000025523	0	0	0	0	0.113	0	0	0.513	0.549
Col4a1	Bgn	2098914	2098867	10090.ENSMUSP00000033898	10090.ENSMUSP00000033741	0	0	0	0	0.397	0.101	0	0.232	0.548
Fcgr3	Slc11a1	2114228	2096874	10090.ENSMUSP00000131938	10090.ENSMUSP00000027368	0	0	0	0	0.477	0	0	0.171	0.548
Pcolce	Gpx8	2098293	2095453	10090.ENSMUSP00000031731	10090.ENSMUSP00000022282	0	0	0	0	0.512	0	0	0.113	0.548
Ifit2	Tlr7	2110407	2104121	10090.ENSMUSP00000099890	10090.ENSMUSP00000061853	0	0	0	0	0.176	0.115	0	0.427	0.546
Ifit2	Ifi203	2110407	2100682	10090.ENSMUSP00000099890	10090.ENSMUSP00000042071	0	0	0	0	0.419	0.048	0	0.245	0.546
Ccr5	Gnas	2111533	2106968	10090.ENSMUSP00000107069	10090.ENSMUSP00000079341	0	0	0	0	0	0.059	0.528	0.057	0.545
Arrb1	Slc9a1	2109318	2097922	10090.ENSMUSP00000095866	10090.ENSMUSP00000030669	0	0	0	0	0	0.545	0	0	0.545
Cdh5	Icam2	2099078	2093182	10090.ENSMUSP00000034339	10090.ENSMUSP00000001055	0	0	0	0	0.158	0	0	0.481	0.544
Clec4n	Ccl6	2096017	2094606	10090.ENSMUSP00000024118	10090.ENSMUSP00000019071	0	0	0	0	0.516	0	0	0.096	0.543
Ccr5	Etv5	2111533	2106818	10090.ENSMUSP00000107069	10090.ENSMUSP00000078551	0	0	0	0	0	0.047	0.528	0.067	0.543
Thbs1	Sparc	2101178	2094556	10090.ENSMUSP00000044903	10090.ENSMUSP00000018737	0	0	0	0	0	0.11	0	0.506	0.541
Emp3	Slc11a1	2099781	2096874	10090.ENSMUSP00000037289	10090.ENSMUSP00000027368	0	0	0	0	0.207	0	0	0.445	0.541
Cd68	Cx3cr1	2111140	2104461	10090.ENSMUSP00000104294	10090.ENSMUSP00000063986	0	0	0	0	0	0	0	0.54	0.54
Cd48	Cd44	2104496	2093680	10090.ENSMUSP00000064241	10090.ENSMUSP00000005218	0	0	0	0	0.1	0	0	0.51	0.54
Ccr5	Fcgr4	2111533	2106682	10090.ENSMUSP00000107069	10090.ENSMUSP00000077873	0	0	0	0	0.373	0	0	0.296	0.54
Lyz1	Csf1r	2108308	2096325	10090.ENSMUSP00000089800	10090.ENSMUSP00000025523	0	0	0	0	0.426	0	0	0.227	0.538
Col6a3	Fbn1	2115598	2097255	10090.ENSMUSP00000137585	10090.ENSMUSP00000028633	0	0	0	0	0.369	0.052	0.139	0.209	0.538
C1qc	Clec4n	2099670	2096017	10090.ENSMUSP00000036747	10090.ENSMUSP00000024118	0	0	0	0	0.536	0	0	0	0.537
Tlr7	Csf1r	2104121	2096325	10090.ENSMUSP00000061853	10090.ENSMUSP00000025523	0.051	0	0	0	0.235	0.169	0.051	0.315	0.536
Akt3	Vim	2111503	2097089	10090.ENSMUSP00000106789	10090.ENSMUSP00000028062	0	0	0	0	0	0.104	0.397	0.21	0.535
Ms4a7	Emr1	2104534	2093643	10090.ENSMUSP00000064534	10090.ENSMUSP00000004850	0	0	0	0	0.53	0	0	0.053	0.535
C1qa	Ccl6	2101938	2094606	10090.ENSMUSP00000048836	10090.ENSMUSP00000019071	0	0	0	0	0.46	0	0	0.171	0.533
Slc9a1	Cd44	2097922	2093680	10090.ENSMUSP00000030669	10090.ENSMUSP00000005218	0	0	0	0	0	0	0	0.529	0.529
Ctss	Ccl6	2112192	2094606	10090.ENSMUSP00000112006	10090.ENSMUSP00000019071	0	0	0	0	0.415	0	0	0.224	0.527
Fcgr1	Ly86	2097634	2095315	10090.ENSMUSP00000029748	10090.ENSMUSP00000021860	0	0	0	0	0.509	0	0	0.073	0.526
Klrd1	Cd48	2111611	2104496	10090.ENSMUSP00000107694	10090.ENSMUSP00000064241	0	0	0	0	0.3	0	0	0.349	0.525
Lrrc33	Fermt3	2112060	2099882	10090.ENSMUSP00000110817	10090.ENSMUSP00000037858	0	0	0	0	0.493	0	0	0.102	0.525
Ms4a7	Tyrobp	2104534	2098577	10090.ENSMUSP00000064534	10090.ENSMUSP00000032800	0	0	0	0	0.483	0	0	0.118	0.525
Gpx8	Hmox1	2095453	2093707	10090.ENSMUSP00000022282	10090.ENSMUSP00000005548	0	0	0	0	0	0.115	0	0.485	0.524
Cd53	Cyba	2099503	2094438	10090.ENSMUSP00000035781	10090.ENSMUSP00000017604	0	0	0	0	0.519	0	0	0.051	0.524
Col5a1	Nid1	2097160	2093706	10090.ENSMUSP00000028280	10090.ENSMUSP00000005532	0	0	0	0	0.387	0.082	0	0.216	0.52
C3ar1	Emr1	2101784	2093643	10090.ENSMUSP00000048092	10090.ENSMUSP00000004850	0	0	0	0	0.406	0	0	0.225	0.519
Fermt3	Tyrobp	2099882	2098577	10090.ENSMUSP00000037858	10090.ENSMUSP00000032800	0	0	0	0	0.443	0	0	0.171	0.518
Pcolce	Fbn1	2098293	2097255	10090.ENSMUSP00000031731	10090.ENSMUSP00000028633	0	0	0	0	0.407	0.073	0	0.19	0.516
Mpeg1	Cd53	2111721	2099503	10090.ENSMUSP00000108573	10090.ENSMUSP00000035781	0	0	0	0	0.516	0	0	0	0.516
Mpeg1	Slc15a3	2111721	2096358	10090.ENSMUSP00000108573	10090.ENSMUSP00000025646	0	0	0	0	0.515	0	0	0	0.515
Ccr5	Tlr7	2111533	2104121	10090.ENSMUSP00000107069	10090.ENSMUSP00000061853	0	0	0	0	0.143	0.05	0	0.45	0.514
Csf2rb2	Csf1r	2108994	2096325	10090.ENSMUSP00000094083	10090.ENSMUSP00000025523	0	0	0	0	0.324	0.045	0.161	0.208	0.514
Klrd1	Gem	2111611	2097674	10090.ENSMUSP00000107694	10090.ENSMUSP00000029868	0	0	0	0	0.049	0	0	0.51	0.514
Fcgr4	C1qc	2106682	2099670	10090.ENSMUSP00000077873	10090.ENSMUSP00000036747	0	0	0	0	0.425	0	0	0.19	0.514
Mpeg1	C1qa	2111721	2101938	10090.ENSMUSP00000108573	10090.ENSMUSP00000048836	0	0	0	0	0.513	0	0	0	0.513
Cd44	Icam2	2093680	2093182	10090.ENSMUSP00000005218	10090.ENSMUSP00000001055	0	0	0	0	0	0	0	0.513	0.513
Hcst	Glis2	2106094	2094201	10090.ENSMUSP00000074573	10090.ENSMUSP00000014447	0	0	0	0	0	0	0	0.512	0.512
Lrrc33	Ly86	2112060	2095315	10090.ENSMUSP00000110817	10090.ENSMUSP00000021860	0	0	0	0	0.422	0.115	0	0.121	0.511
Mpeg1	Slc11a1	2111721	2096874	10090.ENSMUSP00000108573	10090.ENSMUSP00000027368	0	0	0	0	0.511	0	0	0	0.511
Cd48	Csf1r	2104496	2096325	10090.ENSMUSP00000064241	10090.ENSMUSP00000025523	0	0	0	0	0.261	0.062	0	0.351	0.511
Mpeg1	AF251705	2111721	2108336	10090.ENSMUSP00000108573	10090.ENSMUSP00000090121	0	0	0	0	0.51	0	0	0	0.51
Anxa2	Cdh5	2099236	2099078	10090.ENSMUSP00000034756	10090.ENSMUSP00000034339	0	0	0	0	0	0	0	0.51	0.51
Mpeg1	Cd68	2111721	2111140	10090.ENSMUSP00000108573	10090.ENSMUSP00000104294	0	0	0	0	0.485	0	0	0.087	0.509
Ccbe1	Vegfc	2102468	2098926	10090.ENSMUSP00000052011	10090.ENSMUSP00000033919	0	0	0	0	0.049	0	0	0.503	0.507
Fcgr3	Tlr7	2114228	2104121	10090.ENSMUSP00000131938	10090.ENSMUSP00000061853	0	0	0	0	0.296	0	0	0.328	0.507
Lama2	Rad51l3	2108356	2094584	10090.ENSMUSP00000090304	10090.ENSMUSP00000018985	0.064	0	0	0	0.116	0.311	0	0.238	0.507
Lrrc33	Csf1r	2112060	2096325	10090.ENSMUSP00000110817	10090.ENSMUSP00000025523	0.051	0	0	0	0.342	0.169	0.051	0.154	0.507
Ccr5	Cd44	2111533	2093680	10090.ENSMUSP00000107069	10090.ENSMUSP00000005218	0	0	0	0	0.089	0	0	0.48	0.506
Anxa3	Anxa1	2098199	2096331	10090.ENSMUSP00000031447	10090.ENSMUSP00000025561	0	0	0	0.941	0.491	0	0	0.485	0.505
Fcgr3	AF251705	2114228	2108336	10090.ENSMUSP00000131938	10090.ENSMUSP00000090121	0	0	0	0	0.425	0	0	0.176	0.505
Ctss	Fcgr1	2112192	2097634	10090.ENSMUSP00000112006	10090.ENSMUSP00000029748	0	0	0	0	0.427	0	0	0.171	0.505
Fermt3	Ly86	2099882	2095315	10090.ENSMUSP00000037858	10090.ENSMUSP00000021860	0	0	0	0	0.414	0	0	0.187	0.504
Ccr5	C1qa	2111533	2101938	10090.ENSMUSP00000107069	10090.ENSMUSP00000048836	0	0	0	0	0.368	0	0	0.246	0.504
Folr2	C1qa	2108555	2101938	10090.ENSMUSP00000091692	10090.ENSMUSP00000048836	0	0	0	0	0.483	0	0	0.076	0.503
AF251705	Ly86	2108336	2095315	10090.ENSMUSP00000090121	10090.ENSMUSP00000021860	0	0	0	0	0.479	0	0	0.084	0.503
Ccr5	C1qb	2111533	2100338	10090.ENSMUSP00000107069	10090.ENSMUSP00000040246	0	0	0	0	0.418	0	0	0.179	0.503
Csf3r	Csf1r	2097923	2096325	10090.ENSMUSP00000030673	10090.ENSMUSP00000025523	0	0	0	0	0.123	0.062	0	0.443	0.502
Bgn	Vim	2098867	2097089	10090.ENSMUSP00000033741	10090.ENSMUSP00000028062	0	0	0	0	0.284	0.062	0	0.318	0.502
C3ar1	Fcgr1	2101784	2097634	10090.ENSMUSP00000048092	10090.ENSMUSP00000029748	0	0	0	0	0.401	0	0	0.203	0.502
Mpeg1	Cd48	2111721	2104496	10090.ENSMUSP00000108573	10090.ENSMUSP00000064241	0	0	0	0	0.433	0	0	0.156	0.501
Nin	Etv5	2107437	2106818	10090.ENSMUSP00000082422	10090.ENSMUSP00000078551	0	0	0	0	0	0	0	0.5	0.5
Fcgr3	Csf2rb2	2114228	2108994	10090.ENSMUSP00000131938	10090.ENSMUSP00000094083	0	0	0	0	0.357	0	0	0.254	0.499
Cd53	Emr1	2099503	2093643	10090.ENSMUSP00000035781	10090.ENSMUSP00000004850	0	0	0	0	0.48	0	0	0.077	0.499
Vim	Nid1	2097089	2093706	10090.ENSMUSP00000028062	10090.ENSMUSP00000005532	0	0	0	0	0.362	0	0	0.246	0.498
Vcam1	Emr1	2097568	2093643	10090.ENSMUSP00000029574	10090.ENSMUSP00000004850	0	0	0	0	0.136	0	0	0.442	0.497
Csf2rb	Csf3r	2108993	2097923	10090.ENSMUSP00000094082	10090.ENSMUSP00000030673	0	0	0	0	0.124	0	0	0.449	0.496
AF251705	Clec4n	2108336	2096017	10090.ENSMUSP00000090121	10090.ENSMUSP00000024118	0	0	0	0	0.493	0	0	0.047	0.496
Folr2	C1qb	2108555	2100338	10090.ENSMUSP00000091692	10090.ENSMUSP00000040246	0	0	0	0	0.451	0	0	0.114	0.494
Cd53	Fcgr1	2099503	2097634	10090.ENSMUSP00000035781	10090.ENSMUSP00000029748	0	0	0	0	0.444	0	0	0.127	0.494
Fcgr3	Cd53	2114228	2099503	10090.ENSMUSP00000131938	10090.ENSMUSP00000035781	0	0	0	0	0.451	0	0	0.114	0.493
Ctss	Slc11a1	2112192	2096874	10090.ENSMUSP00000112006	10090.ENSMUSP00000027368	0	0	0	0	0.434	0	0	0.14	0.493
Ctss	Cyba	2112192	2094438	10090.ENSMUSP00000112006	10090.ENSMUSP00000017604	0	0	0	0	0.425	0	0	0.154	0.493
Cd48	Fcgr1	2104496	2097634	10090.ENSMUSP00000064241	10090.ENSMUSP00000029748	0	0	0	0	0.353	0	0	0.248	0.492
Fcgr3	Csf2ra	2114228	2106249	10090.ENSMUSP00000131938	10090.ENSMUSP00000075423	0	0	0	0	0.382	0	0	0.211	0.491
Tlr7	Tyrobp	2104121	2098577	10090.ENSMUSP00000061853	10090.ENSMUSP00000032800	0	0	0	0	0.356	0	0	0.242	0.491
C3ar1	C1qc	2101784	2099670	10090.ENSMUSP00000048092	10090.ENSMUSP00000036747	0	0	0	0	0.275	0	0	0.326	0.49
Ccl6	Emr1	2094606	2093643	10090.ENSMUSP00000019071	10090.ENSMUSP00000004850	0	0	0	0	0.361	0	0	0.235	0.49
Csf2rb2	Cd48	2108994	2104496	10090.ENSMUSP00000094083	10090.ENSMUSP00000064241	0	0	0	0	0.36	0	0	0.234	0.489
Ly86	Ccl6	2095315	2094606	10090.ENSMUSP00000021860	10090.ENSMUSP00000019071	0	0	0	0	0.378	0	0	0.21	0.488
Cd68	Gpnmb	2111140	2098320	10090.ENSMUSP00000104294	10090.ENSMUSP00000031840	0	0	0	0	0.404	0	0	0.176	0.488
Ccr5	Tyrobp	2111533	2098577	10090.ENSMUSP00000107069	10090.ENSMUSP00000032800	0	0	0	0	0.38	0	0	0.208	0.488
Fcgr4	Csf1r	2106682	2096325	10090.ENSMUSP00000077873	10090.ENSMUSP00000025523	0	0	0	0	0.382	0.062	0.141	0.092	0.487
Cd48	Slc11a1	2104496	2096874	10090.ENSMUSP00000064241	10090.ENSMUSP00000027368	0	0	0	0	0.356	0	0	0.235	0.486
Ms4a7	Clec4n	2104534	2096017	10090.ENSMUSP00000064534	10090.ENSMUSP00000024118	0	0	0	0	0.431	0	0	0.133	0.486
Nin	Slc11a1	2107437	2096874	10090.ENSMUSP00000082422	10090.ENSMUSP00000027368	0	0	0	0	0	0	0	0.486	0.485
Cdh5	Vegfc	2099078	2098926	10090.ENSMUSP00000034339	10090.ENSMUSP00000033919	0	0	0	0	0	0	0	0.485	0.485
Emilin1	Tmem204	2098057	2096153	10090.ENSMUSP00000031055	10090.ENSMUSP00000024984	0	0	0	0	0.052	0	0	0.48	0.485
Emp3	Vim	2099781	2097089	10090.ENSMUSP00000037289	10090.ENSMUSP00000028062	0	0	0	0	0.435	0	0	0.125	0.484
Csf2rb2	Csf3r	2108994	2097923	10090.ENSMUSP00000094083	10090.ENSMUSP00000030673	0	0	0	0	0.111	0	0	0.442	0.483
Cd68	Hmox1	2111140	2093707	10090.ENSMUSP00000104294	10090.ENSMUSP00000005548	0	0	0	0	0.176	0	0	0.397	0.482
Csf2rb2	Emr1	2108994	2093643	10090.ENSMUSP00000094083	10090.ENSMUSP00000004850	0	0	0	0	0.412	0	0	0.153	0.481
Cd68	Lgmn	2111140	2095231	10090.ENSMUSP00000104294	10090.ENSMUSP00000021607	0	0	0	0	0.411	0	0	0.151	0.479
Folr2	C1qc	2108555	2099670	10090.ENSMUSP00000091692	10090.ENSMUSP00000036747	0	0	0	0	0.451	0	0	0.09	0.479
Cdh5	Vim	2099078	2097089	10090.ENSMUSP00000034339	10090.ENSMUSP00000028062	0	0	0	0	0	0.101	0	0.444	0.478
Lyz1	Cd48	2108308	2104496	10090.ENSMUSP00000089800	10090.ENSMUSP00000064241	0	0	0	0	0.387	0	0	0.182	0.478
Anxa3	Vim	2098199	2097089	10090.ENSMUSP00000031447	10090.ENSMUSP00000028062	0	0.003	0	0	0.362	0	0	0.216	0.478
Col6a3	Pcolce	2115598	2098293	10090.ENSMUSP00000137585	10090.ENSMUSP00000031731	0	0	0	0	0.35	0.072	0	0.202	0.477
Gpr124	Gem	2098908	2097674	10090.ENSMUSP00000033876	10090.ENSMUSP00000029868	0.062	0	0	0	0	0.115	0.058	0.409	0.476
Prelp	Gem	2101925	2097674	10090.ENSMUSP00000048803	10090.ENSMUSP00000029868	0.062	0	0	0	0	0.115	0.058	0.409	0.476
Bgn	Gem	2098867	2097674	10090.ENSMUSP00000033741	10090.ENSMUSP00000029868	0.062	0	0	0	0	0.115	0.058	0.409	0.476
Lrrc33	Gem	2112060	2097674	10090.ENSMUSP00000110817	10090.ENSMUSP00000029868	0.062	0	0	0	0	0.115	0.058	0.409	0.476
Micall2	Fblim1	2100242	2093799	10090.ENSMUSP00000039707	10090.ENSMUSP00000006381	0	0	0	0	0.052	0.387	0.146	0.07	0.476
Slc15a3	Cyba	2096358	2094438	10090.ENSMUSP00000025646	10090.ENSMUSP00000017604	0	0	0	0	0.409	0	0	0.151	0.476
Pcolce	Nid1	2098293	2093706	10090.ENSMUSP00000031731	10090.ENSMUSP00000005532	0	0	0	0	0.405	0	0	0.154	0.475
Tlr7	Ly86	2104121	2095315	10090.ENSMUSP00000061853	10090.ENSMUSP00000021860	0	0	0	0	0.376	0.115	0	0.124	0.475
Cyba	Hmox1	2094438	2093707	10090.ENSMUSP00000017604	10090.ENSMUSP00000005548	0	0	0	0	0.096	0	0	0.443	0.474
Ms4a7	Ly86	2104534	2095315	10090.ENSMUSP00000064534	10090.ENSMUSP00000021860	0	0	0	0	0.425	0	0	0.12	0.473
Cd68	Ly86	2111140	2095315	10090.ENSMUSP00000104294	10090.ENSMUSP00000021860	0	0	0	0	0.421	0	0	0.126	0.473
Cd68	Cd48	2111140	2104496	10090.ENSMUSP00000104294	10090.ENSMUSP00000064241	0	0	0	0	0.331	0	0	0.244	0.472
Ms4a7	C1qa	2104534	2101938	10090.ENSMUSP00000064534	10090.ENSMUSP00000048836	0	0	0	0	0.425	0	0	0.12	0.472
Serpina3g	Slc11a1	2100520	2096874	10090.ENSMUSP00000041250	10090.ENSMUSP00000027368	0	0	0	0	0.091	0	0	0.442	0.471
Irf9	Rnasel	2112825	2107549	10090.ENSMUSP00000120525	10090.ENSMUSP00000083385	0	0	0	0	0.067	0.062	0	0.444	0.471
Cd68	Cd44	2111140	2093680	10090.ENSMUSP00000104294	10090.ENSMUSP00000005218	0	0	0	0	0.156	0	0	0.397	0.469
Sulf1	Hcst	2107844	2106094	10090.ENSMUSP00000085949	10090.ENSMUSP00000074573	0	0	0	0	0	0	0	0.468	0.468
AF251705	Ms4a7	2108336	2104534	10090.ENSMUSP00000090121	10090.ENSMUSP00000064534	0	0	0	0	0.42	0	0	0.12	0.467
Ctss	Slc15a3	2112192	2096358	10090.ENSMUSP00000112006	10090.ENSMUSP00000025646	0	0	0	0	0.43	0	0	0.1	0.465
Gmfg	Tyrobp	2106687	2098577	10090.ENSMUSP00000077889	10090.ENSMUSP00000032800	0	0	0	0	0.448	0	0	0.068	0.464
C1qb	Fcgr1	2100338	2097634	10090.ENSMUSP00000040246	10090.ENSMUSP00000029748	0	0	0	0	0.413	0	0	0.125	0.464
Tagln2	Vim	2111511	2097089	10090.ENSMUSP00000106859	10090.ENSMUSP00000028062	0	0	0	0	0.321	0	0	0.242	0.464
Rab8b	Micall2	2100634	2100242	10090.ENSMUSP00000041857	10090.ENSMUSP00000039707	0	0	0	0	0.054	0.212	0	0.339	0.464
Ctss	Abcg1	2112192	2096101	10090.ENSMUSP00000112006	10090.ENSMUSP00000024829	0	0	0	0	0.39	0	0	0.157	0.464
Ifi204	Ifi203	2111507	2100682	10090.ENSMUSP00000106845	10090.ENSMUSP00000042071	0	0	0	0.917	0.434	0	0	0.602	0.462
Gmfg	Cd53	2106687	2099503	10090.ENSMUSP00000077889	10090.ENSMUSP00000035781	0	0	0	0	0.455	0	0	0.051	0.461
Ctss	Serpina3n	2112192	2095198	10090.ENSMUSP00000112006	10090.ENSMUSP00000021506	0	0	0	0	0.049	0.111	0	0.413	0.461
Cd68	Vcam1	2111140	2097568	10090.ENSMUSP00000104294	10090.ENSMUSP00000029574	0	0	0	0	0	0	0	0.461	0.461
Slc11a1	Cyba	2096874	2094438	10090.ENSMUSP00000027368	10090.ENSMUSP00000017604	0	0	0	0	0.396	0	0	0.143	0.46
Arrb1	Tgfbr3	2109318	2098111	10090.ENSMUSP00000095866	10090.ENSMUSP00000031224	0	0	0	0	0	0.103	0.393	0.088	0.46
Bgn	Nid1	2098867	2093706	10090.ENSMUSP00000033741	10090.ENSMUSP00000005532	0	0	0	0	0.268	0.062	0	0.276	0.459
Etv5	Cd44	2106818	2093680	10090.ENSMUSP00000078551	10090.ENSMUSP00000005218	0	0	0	0	0.047	0	0	0.454	0.458
Tlr7	Fcgr1	2104121	2097634	10090.ENSMUSP00000061853	10090.ENSMUSP00000029748	0	0	0	0	0.314	0	0	0.242	0.457
AF251705	Csf1r	2108336	2096325	10090.ENSMUSP00000090121	10090.ENSMUSP00000025523	0	0	0	0	0.426	0	0	0.093	0.457
Thbs1	Col4a1	2101178	2098914	10090.ENSMUSP00000044903	10090.ENSMUSP00000033898	0	0	0	0	0.094	0.103	0	0.385	0.457
Lyz1	Ly86	2108308	2095315	10090.ENSMUSP00000089800	10090.ENSMUSP00000021860	0	0	0	0	0.443	0	0	0.062	0.456
Thbs1	Bgn	2101178	2098867	10090.ENSMUSP00000044903	10090.ENSMUSP00000033741	0	0	0	0	0.126	0.061	0	0.39	0.456
Fabp4	Gpihbp1	2097397	2095773	10090.ENSMUSP00000029041	10090.ENSMUSP00000023243	0	0	0	0	0.399	0	0	0.132	0.456
Mpeg1	Fcgr4	2111721	2106682	10090.ENSMUSP00000108573	10090.ENSMUSP00000077873	0	0	0	0	0.456	0	0	0	0.456
Fcgr3	Cx3cr1	2114228	2104461	10090.ENSMUSP00000131938	10090.ENSMUSP00000063986	0	0	0	0	0.053	0	0	0.45	0.456
Tagln2	Anxa1	2111511	2096331	10090.ENSMUSP00000106859	10090.ENSMUSP00000025561	0	0	0	0	0.287	0.047	0	0.264	0.456
Ctss	Ms4a7	2112192	2104534	10090.ENSMUSP00000112006	10090.ENSMUSP00000064534	0	0	0	0	0.417	0	0	0.103	0.455
Csf2rb2	Fcgr1	2108994	2097634	10090.ENSMUSP00000094083	10090.ENSMUSP00000029748	0	0	0	0	0.354	0	0	0.191	0.455
Pcolce	Vim	2098293	2097089	10090.ENSMUSP00000031731	10090.ENSMUSP00000028062	0	0	0	0	0.409	0	0	0.114	0.454
Lyz1	Emr1	2108308	2093643	10090.ENSMUSP00000089800	10090.ENSMUSP00000004850	0	0	0	0	0.431	0	0	0.074	0.45
Emp3	Pcolce	2099781	2098293	10090.ENSMUSP00000037289	10090.ENSMUSP00000031731	0	0	0	0	0.445	0	0	0.047	0.449
Cd68	C3ar1	2111140	2101784	10090.ENSMUSP00000104294	10090.ENSMUSP00000048092	0	0	0	0	0.375	0	0	0.154	0.448
Tyrobp	Gem	2098577	2097674	10090.ENSMUSP00000032800	10090.ENSMUSP00000029868	0	0	0	0	0.05	0	0	0.443	0.448
Fcgr3	Slc15a3	2114228	2096358	10090.ENSMUSP00000131938	10090.ENSMUSP00000025646	0	0	0	0	0.409	0	0	0.103	0.448
Cd68	Cd53	2111140	2099503	10090.ENSMUSP00000104294	10090.ENSMUSP00000035781	0	0	0	0	0.361	0	0	0.171	0.448
Ccr5	Vcam1	2111533	2097568	10090.ENSMUSP00000107069	10090.ENSMUSP00000029574	0	0	0	0	0	0	0	0.447	0.447
Irf9	Ifi204	2112825	2111507	10090.ENSMUSP00000120525	10090.ENSMUSP00000106845	0	0	0	0	0.183	0	0	0.349	0.446
Fcgr1	Clec4n	2097634	2096017	10090.ENSMUSP00000029748	10090.ENSMUSP00000024118	0	0	0	0	0.388	0	0	0.13	0.446
Igfbp7	Sparc	2113607	2094556	10090.ENSMUSP00000128318	10090.ENSMUSP00000018737	0	0	0	0	0.372	0	0	0.153	0.446
Fcgr4	Cd48	2106682	2104496	10090.ENSMUSP00000077873	10090.ENSMUSP00000064241	0	0	0	0	0.366	0	0	0.159	0.445
Ctss	Ccr5	2112192	2111533	10090.ENSMUSP00000112006	10090.ENSMUSP00000107069	0	0	0	0	0.297	0	0	0.243	0.445
C1qa	Clec4n	2101938	2096017	10090.ENSMUSP00000048836	10090.ENSMUSP00000024118	0	0	0	0	0.426	0	0	0.07	0.444
Ifi204	Tlr7	2111507	2104121	10090.ENSMUSP00000106845	10090.ENSMUSP00000061853	0	0	0	0	0.185	0	0	0.346	0.444
Ctss	Csf2rb2	2112192	2108994	10090.ENSMUSP00000112006	10090.ENSMUSP00000094083	0	0	0	0	0.406	0	0	0.101	0.443
Thbs1	Pf4	2101178	2098149	10090.ENSMUSP00000044903	10090.ENSMUSP00000031320	0	0	0	0	0	0	0	0.443	0.443
Cdh5	Cd44	2099078	2093680	10090.ENSMUSP00000034339	10090.ENSMUSP00000005218	0	0	0	0	0	0	0	0.443	0.443
Irf9	Tlr7	2112825	2104121	10090.ENSMUSP00000120525	10090.ENSMUSP00000061853	0	0	0	0	0	0	0	0.443	0.443
Cd68	Clec4n	2111140	2096017	10090.ENSMUSP00000104294	10090.ENSMUSP00000024118	0	0	0	0	0.388	0	0	0.125	0.441
Lyz1	Cd53	2108308	2099503	10090.ENSMUSP00000089800	10090.ENSMUSP00000035781	0	0	0	0	0.441	0	0	0	0.441
Thbs1	Pdgfb	2101178	2093117	10090.ENSMUSP00000044903	10090.ENSMUSP00000000500	0	0	0	0	0	0.111	0	0.396	0.44
Fcgr3	Ms4a7	2114228	2104534	10090.ENSMUSP00000131938	10090.ENSMUSP00000064534	0	0	0	0	0.42	0	0	0.073	0.44
Fcgr3	Klrd1	2114228	2111611	10090.ENSMUSP00000131938	10090.ENSMUSP00000107694	0	0	0	0	0.103	0	0	0.4	0.439
C1qc	Fcgr1	2099670	2097634	10090.ENSMUSP00000036747	10090.ENSMUSP00000029748	0	0	0	0	0.426	0	0	0.063	0.439
Etv5	Slc11a1	2106818	2096874	10090.ENSMUSP00000078551	10090.ENSMUSP00000027368	0	0	0	0	0	0	0	0.439	0.439
Col5a1	Gpx8	2097160	2095453	10090.ENSMUSP00000028280	10090.ENSMUSP00000022282	0	0	0	0	0.35	0	0	0.173	0.439
Ctss	Fermt3	2112192	2099882	10090.ENSMUSP00000112006	10090.ENSMUSP00000037858	0	0	0	0	0.409	0	0	0.089	0.438
Lyz1	Clec4n	2108308	2096017	10090.ENSMUSP00000089800	10090.ENSMUSP00000024118	0	0	0	0	0.436	0	0	0	0.437
Cd53	Csf1r	2099503	2096325	10090.ENSMUSP00000035781	10090.ENSMUSP00000025523	0	0	0	0	0.418	0.072	0	0	0.437
Slc11a1	Cd44	2096874	2093680	10090.ENSMUSP00000027368	10090.ENSMUSP00000005218	0	0	0	0	0.146	0	0	0.367	0.436
Vcam1	Csf1r	2097568	2096325	10090.ENSMUSP00000029574	10090.ENSMUSP00000025523	0	0	0	0	0.088	0	0.161	0.32	0.435
Col5a1	Lamb1	2097160	2093443	10090.ENSMUSP00000028280	10090.ENSMUSP00000002979	0	0	0	0	0.233	0.062	0	0.276	0.435
Nin	Emp3	2107437	2099781	10090.ENSMUSP00000082422	10090.ENSMUSP00000037289	0	0	0	0	0	0	0	0.434	0.434
Ifit2	Ifitm3	2110407	2096659	10090.ENSMUSP00000099890	10090.ENSMUSP00000026565	0	0	0	0	0.122	0	0	0.382	0.434
Slc11a1	Ly86	2096874	2095315	10090.ENSMUSP00000027368	10090.ENSMUSP00000021860	0	0	0	0	0.41	0	0	0.08	0.434
Slc11a1	Clec4n	2096874	2096017	10090.ENSMUSP00000027368	10090.ENSMUSP00000024118	0	0	0	0	0.433	0	0	0	0.433
Fbn1	Nid1	2097255	2093706	10090.ENSMUSP00000028633	10090.ENSMUSP00000005532	0	0	0	0.612	0.369	0	0	0.29	0.432
Ctss	AF251705	2112192	2108336	10090.ENSMUSP00000112006	10090.ENSMUSP00000090121	0	0	0	0	0.424	0	0	0.053	0.431
Csf2rb2	Slc15a3	2108994	2096358	10090.ENSMUSP00000094083	10090.ENSMUSP00000025646	0	0	0	0	0.421	0	0	0.059	0.431
Fermt3	Slc15a3	2099882	2096358	10090.ENSMUSP00000037858	10090.ENSMUSP00000025646	0	0	0	0	0.416	0	0	0.064	0.431
Fcgr3	Lyz1	2114228	2108308	10090.ENSMUSP00000131938	10090.ENSMUSP00000089800	0	0	0	0	0.428	0	0	0.044	0.43
Fermt3	Cd53	2099882	2099503	10090.ENSMUSP00000037858	10090.ENSMUSP00000035781	0	0	0	0	0.428	0	0	0.044	0.43
Cd68	Fcgr4	2111140	2106682	10090.ENSMUSP00000104294	10090.ENSMUSP00000077873	0	0	0	0	0.353	0	0	0.156	0.43
Anxa2	Anxa3	2099236	2098199	10090.ENSMUSP00000034756	10090.ENSMUSP00000031447	0	0	0	0.935	0.415	0	0	0.39	0.429
Ccr5	Csf1r	2111533	2096325	10090.ENSMUSP00000107069	10090.ENSMUSP00000025523	0	0	0	0	0.19	0.073	0	0.299	0.429
Cyba	Emr1	2094438	2093643	10090.ENSMUSP00000017604	10090.ENSMUSP00000004850	0	0	0	0	0.314	0	0	0.202	0.429
Rnasel	Mcl1	2107549	2101023	10090.ENSMUSP00000083385	10090.ENSMUSP00000044048	0	0	0	0	0	0.359	0.123	0.067	0.429
Fcgr3	Cyba	2114228	2094438	10090.ENSMUSP00000131938	10090.ENSMUSP00000017604	0	0	0	0	0.338	0	0	0.173	0.429
Ctss	Fcgr4	2112192	2106682	10090.ENSMUSP00000112006	10090.ENSMUSP00000077873	0	0	0	0	0.412	0	0	0.067	0.428
Cdh5	Pdgfb	2099078	2093117	10090.ENSMUSP00000034339	10090.ENSMUSP00000000500	0	0	0	0	0.051	0	0	0.422	0.428
Cd68	Ccl6	2111140	2094606	10090.ENSMUSP00000104294	10090.ENSMUSP00000019071	0	0	0	0	0.338	0	0	0.171	0.428
Col5a1	Vim	2097160	2097089	10090.ENSMUSP00000028280	10090.ENSMUSP00000028062	0	0	0	0	0.35	0	0	0.155	0.427
Abcc1	Abcg1	2109877	2096101	10090.ENSMUSP00000097743	10090.ENSMUSP00000024829	0	0	0	0	0.052	0.101	0	0.38	0.426
Emilin1	Fbn1	2098057	2097255	10090.ENSMUSP00000031055	10090.ENSMUSP00000028633	0	0	0	0	0.152	0	0	0.349	0.425
Clec4n	Ly86	2096017	2095315	10090.ENSMUSP00000024118	10090.ENSMUSP00000021860	0	0	0	0	0.423	0	0	0.044	0.425
Fcgr4	Clec4n	2106682	2096017	10090.ENSMUSP00000077873	10090.ENSMUSP00000024118	0	0	0	0	0.424	0	0	0.041	0.424
Slc15a3	Ly86	2096358	2095315	10090.ENSMUSP00000025646	10090.ENSMUSP00000021860	0	0	0	0	0.423	0	0	0	0.424
Lrrc33	Tyrobp	2112060	2098577	10090.ENSMUSP00000110817	10090.ENSMUSP00000032800	0	0	0	0	0.421	0	0	0.044	0.423
Csf2rb2	Fermt3	2108994	2099882	10090.ENSMUSP00000094083	10090.ENSMUSP00000037858	0	0	0	0	0.399	0	0	0.08	0.423
Emp3	Cyba	2099781	2094438	10090.ENSMUSP00000037289	10090.ENSMUSP00000017604	0	0	0	0	0.421	0	0	0	0.421
C1qb	Slc11a1	2100338	2096874	10090.ENSMUSP00000040246	10090.ENSMUSP00000027368	0	0	0	0	0.404	0	0	0.067	0.42
AF251705	C1qa	2108336	2101938	10090.ENSMUSP00000090121	10090.ENSMUSP00000048836	0	0	0	0	0.42	0	0	0	0.42
Cd48	Fermt3	2104496	2099882	10090.ENSMUSP00000064241	10090.ENSMUSP00000037858	0	0	0	0	0.42	0	0	0	0.42
Mpeg1	Fcgr1	2111721	2097634	10090.ENSMUSP00000108573	10090.ENSMUSP00000029748	0	0	0	0	0.421	0	0	0	0.42
Fermt3	Emr1	2099882	2093643	10090.ENSMUSP00000037858	10090.ENSMUSP00000004850	0	0	0	0	0.401	0	0	0.072	0.42
Slc15a3	Csf1r	2096358	2096325	10090.ENSMUSP00000025646	10090.ENSMUSP00000025523	0	0	0	0	0.399	0.074	0	0.041	0.42
Ctss	Lrrc33	2112192	2112060	10090.ENSMUSP00000112006	10090.ENSMUSP00000110817	0	0	0	0	0.403	0.044	0	0.064	0.419
Bgn	Tgfbr3	2098867	2098111	10090.ENSMUSP00000033741	10090.ENSMUSP00000031224	0	0	0	0	0.066	0	0	0.403	0.419
AF251705	Fcgr4	2108336	2106682	10090.ENSMUSP00000090121	10090.ENSMUSP00000077873	0	0	0	0	0.419	0	0	0	0.418
Csf2rb2	Tyrobp	2108994	2098577	10090.ENSMUSP00000094083	10090.ENSMUSP00000032800	0	0	0	0	0.418	0	0	0	0.418
AF251705	C1qb	2108336	2100338	10090.ENSMUSP00000090121	10090.ENSMUSP00000040246	0	0	0	0	0.418	0	0	0	0.418
AF251705	C1qc	2108336	2099670	10090.ENSMUSP00000090121	10090.ENSMUSP00000036747	0	0	0	0	0.419	0	0	0	0.418
Gmfg	Ly86	2106687	2095315	10090.ENSMUSP00000077889	10090.ENSMUSP00000021860	0	0	0	0	0.397	0	0	0.074	0.418
Marcks	Ncs1	2108347	2093072	10090.ENSMUSP00000090245	10090.ENSMUSP00000000199	0	0	0	0	0	0.4	0	0.069	0.417
Cd53	Slc15a3	2099503	2096358	10090.ENSMUSP00000035781	10090.ENSMUSP00000025646	0	0	0	0	0.417	0	0	0	0.417
Fcgr4	Tlr7	2106682	2104121	10090.ENSMUSP00000077873	10090.ENSMUSP00000061853	0	0	0	0	0.281	0.047	0	0.218	0.417
Mpeg1	Clec4n	2111721	2096017	10090.ENSMUSP00000108573	10090.ENSMUSP00000024118	0	0	0	0	0.417	0	0	0	0.416
Cd48	Slc15a3	2104496	2096358	10090.ENSMUSP00000064241	10090.ENSMUSP00000025646	0	0	0	0	0.338	0	0	0.154	0.416
AF251705	Slc11a1	2108336	2096874	10090.ENSMUSP00000090121	10090.ENSMUSP00000027368	0	0	0	0	0.414	0	0	0	0.414
C1qb	Lgmn	2100338	2095231	10090.ENSMUSP00000040246	10090.ENSMUSP00000021607	0	0	0	0	0.368	0	0	0.111	0.414
Csf2rb2	Slc11a1	2108994	2096874	10090.ENSMUSP00000094083	10090.ENSMUSP00000027368	0	0	0	0	0.401	0	0	0.063	0.414
Ccr5	AF251705	2111533	2108336	10090.ENSMUSP00000107069	10090.ENSMUSP00000090121	0	0	0	0	0.414	0	0	0	0.414
Fermt3	Csf1r	2099882	2096325	10090.ENSMUSP00000037858	10090.ENSMUSP00000025523	0	0	0	0	0.407	0	0	0.051	0.413
Fcgr3	Fermt3	2114228	2099882	10090.ENSMUSP00000131938	10090.ENSMUSP00000037858	0	0	0	0	0.41	0	0	0.047	0.413
AF251705	Lyz1	2108336	2108308	10090.ENSMUSP00000090121	10090.ENSMUSP00000089800	0	0	0	0	0.401	0	0	0.058	0.412
Lrrc33	Cd53	2112060	2099503	10090.ENSMUSP00000110817	10090.ENSMUSP00000035781	0	0	0	0	0.412	0	0	0	0.412
Cd68	Abcg1	2111140	2096101	10090.ENSMUSP00000104294	10090.ENSMUSP00000024829	0	0	0	0	0.143	0.078	0	0.315	0.412
Ccr5	C1qc	2111533	2099670	10090.ENSMUSP00000107069	10090.ENSMUSP00000036747	0	0	0	0	0.36	0	0	0.118	0.411
Fcgr3	Csf2rb	2114228	2108993	10090.ENSMUSP00000131938	10090.ENSMUSP00000094082	0	0	0	0	0.206	0	0	0.289	0.411
AF251705	Cd48	2108336	2104496	10090.ENSMUSP00000090121	10090.ENSMUSP00000064241	0	0	0	0	0.407	0	0	0.047	0.411
Fcgr4	Serpina3g	2106682	2100520	10090.ENSMUSP00000077873	10090.ENSMUSP00000041250	0	0	0	0	0.411	0	0	0	0.411
Ms4a7	Fcgr1	2104534	2097634	10090.ENSMUSP00000064534	10090.ENSMUSP00000029748	0	0	0	0	0.404	0	0	0.051	0.41
AF251705	Fcgr1	2108336	2097634	10090.ENSMUSP00000090121	10090.ENSMUSP00000029748	0	0	0	0	0.41	0	0	0	0.41
Fcgr4	Cd53	2106682	2099503	10090.ENSMUSP00000077873	10090.ENSMUSP00000035781	0	0	0	0	0.406	0	0	0.047	0.41
Lrrc33	Csf2rb2	2112060	2108994	10090.ENSMUSP00000110817	10090.ENSMUSP00000094083	0	0	0	0	0.407	0	0	0.047	0.41
Fbn1	Fbln5	2097255	2095228	10090.ENSMUSP00000028633	10090.ENSMUSP00000021603	0	0	0	0.715	0.234	0.048	0	0.798	0.41
Marcks	Myl12b	2108347	2100738	10090.ENSMUSP00000090245	10090.ENSMUSP00000042364	0	0	0	0	0	0.4	0	0.057	0.41
Cd53	Slc11a1	2099503	2096874	10090.ENSMUSP00000035781	10090.ENSMUSP00000027368	0	0	0	0	0.404	0	0	0.048	0.408
Slc15a3	Clec4n	2096358	2096017	10090.ENSMUSP00000025646	10090.ENSMUSP00000024118	0	0	0	0	0.408	0	0	0	0.408
Lrrc33	Cd48	2112060	2104496	10090.ENSMUSP00000110817	10090.ENSMUSP00000064241	0	0	0	0	0.408	0	0	0.042	0.408
Cd48	Havcr2	2104496	2094942	10090.ENSMUSP00000064241	10090.ENSMUSP00000020668	0	0	0	0	0.346	0	0	0.132	0.408
Anxa2	Sparc	2099236	2094556	10090.ENSMUSP00000034756	10090.ENSMUSP00000018737	0	0	0	0	0.259	0	0	0.232	0.407
Tyrobp	Havcr2	2098577	2094942	10090.ENSMUSP00000032800	10090.ENSMUSP00000020668	0	0	0	0	0.354	0	0	0.119	0.407
Fermt3	Slc11a1	2099882	2096874	10090.ENSMUSP00000037858	10090.ENSMUSP00000027368	0	0	0	0	0.403	0	0	0.047	0.407
Fbn1	Vim	2097255	2097089	10090.ENSMUSP00000028633	10090.ENSMUSP00000028062	0	0	0	0	0.246	0	0	0.246	0.407
Cd68	Pf4	2111140	2098149	10090.ENSMUSP00000104294	10090.ENSMUSP00000031320	0	0	0	0	0.166	0	0	0.318	0.406
AF251705	Slc15a3	2108336	2096358	10090.ENSMUSP00000090121	10090.ENSMUSP00000025646	0	0	0	0	0.405	0	0	0	0.405
Mpeg1	Csf2rb2	2111721	2108994	10090.ENSMUSP00000108573	10090.ENSMUSP00000094083	0	0	0	0	0.405	0	0	0	0.405
AF251705	Havcr2	2108336	2094942	10090.ENSMUSP00000090121	10090.ENSMUSP00000020668	0	0	0	0	0.401	0	0	0.048	0.405
Ifi204	Fcgr1	2111507	2097634	10090.ENSMUSP00000106845	10090.ENSMUSP00000029748	0	0	0	0	0.403	0	0	0.045	0.405
Irf9	Samd9l	2112825	2112273	10090.ENSMUSP00000120525	10090.ENSMUSP00000112688	0	0	0	0	0.404	0	0	0	0.404
Cd48	C1qa	2104496	2101938	10090.ENSMUSP00000064241	10090.ENSMUSP00000048836	0	0	0	0	0.237	0	0	0.25	0.404
Irf9	Ifitm3	2112825	2096659	10090.ENSMUSP00000120525	10090.ENSMUSP00000026565	0	0	0	0	0.226	0	0	0.262	0.404
C1qa	Slc11a1	2101938	2096874	10090.ENSMUSP00000048836	10090.ENSMUSP00000027368	0	0	0	0	0.355	0	0	0.114	0.404
Vcam1	Vim	2097568	2097089	10090.ENSMUSP00000029574	10090.ENSMUSP00000028062	0	0	0	0	0.123	0	0	0.349	0.404
Thbs1	Col5a1	2101178	2097160	10090.ENSMUSP00000044903	10090.ENSMUSP00000028280	0	0	0	0	0.137	0.111	0	0.286	0.404
Thbs1	Fbn1	2101178	2097255	10090.ENSMUSP00000044903	10090.ENSMUSP00000028633	0	0	0	0	0.101	0.062	0	0.349	0.403
Vegfc	Cd44	2098926	2093680	10090.ENSMUSP00000033919	10090.ENSMUSP00000005218	0	0	0	0	0	0	0	0.403	0.403
Csf2rb2	Cd53	2108994	2099503	10090.ENSMUSP00000094083	10090.ENSMUSP00000035781	0	0	0	0	0.399	0	0	0.045	0.402
Sparc	Cd44	2094556	2093680	10090.ENSMUSP00000018737	10090.ENSMUSP00000005218	0	0	0	0	0	0	0	0.402	0.402
Cd48	Cyba	2104496	2094438	10090.ENSMUSP00000064241	10090.ENSMUSP00000017604	0	0	0	0	0.344	0	0	0.127	0.402
Cd68	Ms4a7	2111140	2104534	10090.ENSMUSP00000104294	10090.ENSMUSP00000064534	0	0	0	0	0.366	0	0	0.096	0.402
Tagln2	Anxa3	2111511	2098199	10090.ENSMUSP00000106859	10090.ENSMUSP00000031447	0	0	0	0	0.32	0.047	0	0.147	0.4
Csf1r	Abcg1	2096325	2096101	10090.ENSMUSP00000025523	10090.ENSMUSP00000024829	0	0	0	0	0.228	0.109	0	0.197	0.4
AF251705	Ccl6	2108336	2094606	10090.ENSMUSP00000090121	10090.ENSMUSP00000019071	0	0	0	0	0.4	0	0	0	0.4
Thbs1	Cdh5	2101178	2099078	10090.ENSMUSP00000044903	10090.ENSMUSP00000034339	0	0	0	0	0	0	0	0.4	0.4
Tyrobp	Glis2	2098577	2094201	10090.ENSMUSP00000032800	10090.ENSMUSP00000014447	0	0	0	0	0	0	0	0.4	0.4
Cd68	Tlr7	2111140	2104121	10090.ENSMUSP00000104294	10090.ENSMUSP00000061853	0	0	0	0	0.206	0.062	0	0.26	0.4
Klrd1	Atp8a1	2111611	2100711	10090.ENSMUSP00000107694	10090.ENSMUSP00000042215	0	0	0	0	0	0	0	0.401	0.4
Nin	Slc9a1	2107437	2097922	10090.ENSMUSP00000082422	10090.ENSMUSP00000030669	0	0	0	0	0	0	0	0.4	0.4
